# Supplementary material for: Regional Analysis of the Brain Transcriptome in Mice Bred for High and Low Methamphetamine Consumption
Source: Brain Sci. 2019 Jun 30;9(7):155. doi: 10.3390/brainsci9070155 (PMC6681006; doi:10.3390/brainsci9070155)
Supplement: Supplementary file 1 [file brainsci-09-00155-s001.zip]

Archive with 3 entries (2 files):
- supplementary-for conversion/
- supplementary-for conversion/Methamphetamine Supplemental Tables_FINAL_corrected.xlsx
- supplementary-for conversion/Supplementary Figure.docx
