# Supplementary material for: Regional Analysis of the Brain Transcriptome in Mice Bred for High and Low Methamphetamine Consumption
Source: Brain Sci. 2019 Jun 30;9(7):155. doi: 10.3390/brainsci9070155 (PMC6681006; doi:10.3390/brainsci9070155)
Supplement: Supplementary file 1 [file brainsci-09-00155-s001.zip › supplementary-for conversion/Methamphetamine Supplemental Tables_FINAL_corrected.xlsx]

## Sheet: Abbreviations for Tables
	Table header abbreviations
	adj: adjusted
	Astro: Astrocyte
	b: genes in the examined gene list with specific annotation "x"
	B: number of genes in the background with annotation "x"
	Conn: connectivity
	DE: differential expression
	DS: differential splicing
	DW: differential wiring
	FC: fold change
	FDR: false discovery rate
	MAHDR: Methamphetamine High Drinking line of mice
	logFC: log fold change
	MALDR: Methamphetamine Low Drinking line of mice
	n: number of genes examined
	N: number of background genes
	NAc: nucleus accumbens
	Oligo: Oligodendrocyte
	PFC: prefrontal cortex
	VMB: ventral midbrain

## Sheet: Table S1
Table S1. Genes that met the expression threshold in the MALDR and MAHDR mice and are found in all 3 brain regions - ventral midbrain (VMB), prefrontal cortex (PFC) and nucleus accumbens (NAc).
	VMB				PFC				NAc				Common to all regions
	Gene Symbol	Mean Counts MALDR	Mean Counts MAHDR		Gene Symbol	Mean Counts MALDR	Mean Counts MAHDR		Gene Symbol	Mean Counts MALDR	Mean Counts MAHDR		Gene Symbol
	0610009B22Rik	287.428	310.773		0610009B22Rik	151.823	155.427		0610009B22Rik	460.716	456.178		0610009B22Rik
	0610009O20Rik	1720.77	1660.51		0610009O20Rik	1563.36	1519.8		0610009L18Rik	78.296	66.629		0610009O20Rik
	0610010F05Rik	2488.56	2631.37		0610010F05Rik	2075.9	2080.55		0610009O20Rik	1825.33	1811.96		0610010F05Rik
	0610030E20Rik	574.679	539.443		0610030E20Rik	638.809	643.462		0610010F05Rik	2403.18	2370.99		0610030E20Rik									.
	0610037L13Rik	1373.38	1360.46		0610037L13Rik	1807.87	1726.32		0610030E20Rik	671.701	714.551		0610037L13Rik
	0610040B10Rik	51.771	55.231		0610040F04Rik	71.442	69.493		0610037L13Rik	1507.98	1534.19		0610040J01Rik
	0610040F04Rik	78.091	71.634		0610040J01Rik	237.125	238.845		0610040B10Rik	75.566	73.678		1110002L01Rik
	0610040J01Rik	168.747	176.284		1110002E22Rik	404.153	411.844		0610040J01Rik	253.444	264.987		1110004E09Rik
	1110002L01Rik	518.011	545.52		1110002L01Rik	551.642	539.082		1110002L01Rik	936.674	948.165		1110004F10Rik
	1110004E09Rik	957.67	969.143		1110004E09Rik	1000.03	962.823		1110004E09Rik	1537.69	1420.05		1110008F13Rik
	1110004F10Rik	1948.21	2120.01		1110004F10Rik	1778.8	1830.7		1110004F10Rik	3650.9	3665.24		1110008L16Rik
	1110008F13Rik	1111.81	1152.61		1110008F13Rik	764.595	765.768		1110008F13Rik	1761.45	1670.97		1110008P14Rik
	1110008L16Rik	345.542	345.63		1110008L16Rik	278.95	281.565		1110008L16Rik	349.638	347.286		1110012L19Rik
	1110008P14Rik	1761.34	1738.43		1110008P14Rik	3581.98	3513.47		1110008P14Rik	2208.44	2137.01		1110017D15Rik
	1110012L19Rik	385.12	423.79		1110012L19Rik	208.321	215.935		1110012L19Rik	457.222	442.123		1110018N20Rik
	1110015O18Rik	204.721	231.822		1110017D15Rik	55.398	54.522		1110015O18Rik	64.494	69.93		1110019D14Rik
	1110017D15Rik	59.604	63.964		1110018N20Rik	255.279	255.264		1110017D15Rik	139.964	138.975		1110032A03Rik
	1110018N20Rik	53.371	50.287		1110019D14Rik	127.672	133.589		1110018N20Rik	207.174	234.346		1110032F04Rik
	1110019D14Rik	98.865	116.621		1110025M09Rik	45.724	47.339		1110019D14Rik	88.855	98.41		1110034G24Rik
	1110032A03Rik	1898.63	1892.51		1110032A03Rik	1457.22	1347.79		1110032A03Rik	1869.05	1697.97		1110038B12Rik
	1110032F04Rik	273.977	282.95		1110032F04Rik	891.137	893.705		1110032F04Rik	501.524	493.444		1110038F14Rik
	1110034G24Rik	148.725	141.01		1110034G24Rik	142.857	144.501		1110034G24Rik	253.429	253.806		1110046J04Rik
	1110038B12Rik	162.409	159.089		1110038B12Rik	157.821	153.606		1110038B12Rik	222.374	241.958		1110051M20Rik
	1110038F14Rik	423.616	424.545		1110038F14Rik	439.951	456.851		1110038F14Rik	692.576	703.514		1110059E24Rik
	1110046J04Rik	67.766	73.718		1110046J04Rik	121.035	123.927		1110046J04Rik	60.224	65.867		1110059G10Rik
	1110051M20Rik	4517.24	4599.36		1110051M20Rik	3031.95	3021.2		1110051M20Rik	4384.99	4226.47		1110065P20Rik
	1110059E24Rik	647.918	721.087		1110059E24Rik	407.106	417.072		1110059E24Rik	1136.25	1086.18		1190002N15Rik
	1110059G10Rik	392.041	425.932		1110059G10Rik	405.422	400.152		1110059G10Rik	853.413	854.642		1190007I07Rik
	1110065P20Rik	807.582	839.648		1110065P20Rik	550.623	543.679		1110065P20Rik	1239.02	1192.1		1300002E11Rik
	1190002N15Rik	1337.9	1370.41		1190002N15Rik	1907.44	2109.04		1190002N15Rik	1852.59	1767.88		1500002C15Rik
	1190007I07Rik	250.533	148.515		1190007I07Rik	202.695	145.017		1190007I07Rik	272.231	183.215		1500004A13Rik
	1300002E11Rik	295.099	309.452		1300002E11Rik	280.166	278.811		1300002E11Rik	442.846	466.019		1500009C09Rik
	1500002C15Rik	111.601	115.402		1500002C15Rik	86.039	88.508		1500002C15Rik	98.633	95.187		1500009L16Rik
	1500004A13Rik	687.138	748.813		1500004A13Rik	487.783	641.204		1500004A13Rik	740.808	730.965		1500011B03Rik
	1500009C09Rik	7191.28	7393.33		1500009C09Rik	4214.54	4092.22		1500009C09Rik	6506.46	6175.77		1500011K16Rik
	1500009L16Rik	424.47	446.998		1500009L16Rik	274.507	272.417		1500009L16Rik	513.728	493.14		1500015A07Rik
	1500011B03Rik	3838.39	3950.94		1500011B03Rik	3508.63	3508.26		1500011B03Rik	3771.4	3742.14		1500026H17Rik
	1500011K16Rik	462.083	518.566		1500011K16Rik	373.879	374.659		1500011K16Rik	954.365	918.416		1600012H06Rik
	1500015A07Rik	115.238	106.643		1500015A07Rik	127.565	123.1		1500015A07Rik	173.131	181.37		1600014C10Rik
	1500015L24Rik	38.427	61.298		1500026H17Rik	66.255	77.505		1500026H17Rik	120.181	150.723		1600020E01Rik
	1500026H17Rik	108.735	112.392		1500035N22Rik	54.64	57.623		1500035N22Rik	193.222	187.388		1700001L19Rik
	1600002K03Rik	44.488	46.169		1600012H06Rik	492.92	507.349		1600002K03Rik	63.884	71.742		1700001O22Rik
	1600012H06Rik	587.148	608.233		1600014C10Rik	1420.49	1410.51		1600012H06Rik	812.289	830.122		1700003E16Rik
	1600014C10Rik	2350.64	2316.27		1600020E01Rik	104.145	106.864		1600014C10Rik	1785.33	1722.22		1700003M07Rik
	1600020E01Rik	103.797	105.962		1600029O15Rik	65.432	68.797		1600020E01Rik	211.876	215.271		1700007K13Rik
	1700001L19Rik	477.483	514.843		1700001L05Rik	140.357	137.007		1700001L05Rik	52.305	46.571		1700008J07Rik
	1700001O22Rik	105.616	120.256		1700001L19Rik	597.067	616.752		1700001L19Rik	414.879	376.507		1700008O03Rik
	1700003E16Rik	1070.09	1071.83		1700001O22Rik	212.47	232.017		1700001O22Rik	221.256	247.837		1700017B05Rik
	1700003M07Rik	405.733	419.308		1700003E16Rik	1963.9	1993.92		1700003E16Rik	1471.36	1434.77		1700019D03Rik
	1700007K13Rik	115.9	132.255		1700003M07Rik	222.478	216.709		1700003M07Rik	354.407	351.523		1700020I14Rik
	1700008J07Rik	170.64	166.27		1700007K13Rik	89.133	93.181		1700007K13Rik	64.795	63.389		1700021F05Rik
	1700008O03Rik	181.27	169.797		1700008J07Rik	118.464	111.143		1700008J07Rik	150.151	153.819		1700023F06Rik
	1700010I14Rik	51.248	57.909		1700008O03Rik	51.423	48.048		1700008O03Rik	122.653	108.225		1700025G04Rik
	1700017B05Rik	791.106	794.602		1700013F07Rik	45.57	43.234		1700010I14Rik	80.708	80.965		1700029J07Rik
	1700019D03Rik	283.468	293.018		1700014D04Rik	49.262	49.239		1700013F07Rik	95.369	89.474		1700030J22Rik
	1700020I14Rik	27998.8	28909.4		1700016K19Rik	209.346	224.365		1700014D04Rik	132.667	139.01		1700030K09Rik
	1700021F05Rik	1259.57	1338.12		1700016P03Rik	45.986	57.192		1700016K19Rik	83.458	76.144		1700034H15Rik
	1700023F06Rik	166.137	159.108		1700017B05Rik	696.347	668.79		1700016P03Rik	66.985	76.126		1700037C18Rik
	1700025G04Rik	4753.82	4843.84		1700019D03Rik	238.048	250.848		1700017B05Rik	519.107	537.402		1700037H04Rik
	1700029J07Rik	112.722	107.593		1700020I14Rik	36552.5	34888.9		1700019D03Rik	495.407	504.254		1700047M11Rik
	1700030J22Rik	328.96	319.565		1700021F05Rik	817.727	850.91		1700020I14Rik	32500.9	33297.3		1700048O20Rik
	1700030K09Rik	287.625	300.145		1700023F06Rik	54.32	54.313		1700021F05Rik	1147	1150.29		1700052K11Rik
	1700034H15Rik	112.569	102.793		1700025G04Rik	6292.97	6368.31		1700023F06Rik	92.489	86.213		1700066M21Rik
	1700037C18Rik	112.504	120.163		1700029J07Rik	126.925	111.414		1700025G04Rik	4833.24	5017.95		1700086L19Rik
	1700037H04Rik	2725.68	2652.04		1700030J22Rik	800.39	813.861		1700028J19Rik	56.256	50.991		1700086O06Rik
	1700047M11Rik	609.765	528.401		1700030K09Rik	222.474	230.731		1700029J07Rik	114.942	103.472		1700088E04Rik
	1700048O20Rik	375.139	430.784		1700034H15Rik	236.776	198.742		1700030C14Rik	49.816	63.41		1700096K18Rik
	1700052K11Rik	623.696	598.38		1700037C18Rik	123.206	125.759		1700030J22Rik	568.717	567.714		1700112J16Rik
	1700063D05Rik	152.866	88.213		1700037H04Rik	1499.94	1532.37		1700030K09Rik	396.866	392.715		1700113A16Rik
	1700066M21Rik	1133.6	1238.15		1700047M11Rik	92.83	89.91		1700034H15Rik	126.376	114.415		1700123O20Rik
	1700086L19Rik	130.642	149.187		1700048O20Rik	265.648	308.036		1700037C18Rik	143.727	139.33		1810010H24Rik
	1700086O06Rik	124.768	142.998		1700052K11Rik	758.601	688.194		1700037H04Rik	5961.85	5781.15		1810013L24Rik
	1700088E04Rik	184.604	197.61		1700056N10Rik	77.522	77.223		1700047M11Rik	231.485	238.3		1810014B01Rik
	1700096K18Rik	121.087	120.312		1700066M21Rik	933.812	949.503		1700048O20Rik	647.966	691.018		1810022K09Rik
	1700112J16Rik	105.161	103.456		1700086L19Rik	492.168	501.906		1700052K11Rik	770.01	741.325		1810024B03Rik
	1700113A16Rik	80.569	87.685		1700086O06Rik	135.205	152.397		1700056N10Rik	127.943	122.341		1810026B05Rik
	1700123O20Rik	765.338	811.86		1700088E04Rik	216.301	215.066		1700066M21Rik	1293.85	1311.74		1810030O07Rik
	1810010H24Rik	225.995	224.07		1700096K18Rik	92.143	90.771		1700086L19Rik	1722.66	1677.04		1810037I17Rik
	1810013L24Rik	2825.63	2841.85		1700101I11Rik	51.263	52.007		1700086O06Rik	253.482	281.116		1810041L15Rik
	1810014B01Rik	105.145	112.028		1700112J16Rik	45.182	42.56		1700088E04Rik	300.956	298.454		1810043G02Rik
	1810021B22Rik	46.822	46.103		1700113A16Rik	50.755	50.905		1700096K18Rik	148.623	141.021		1810055G02Rik
	1810022K09Rik	702.685	791.108		1700123M08Rik	43.376	43.922		1700101I11Rik	56.41	62.879		1810058I24Rik
	1810024B03Rik	58.115	61.987		1700123O20Rik	508.227	525.724		1700112J16Rik	66.508	58.374		2010001A14Rik
	1810026B05Rik	88.375	66.29		1810010H24Rik	136.709	140.756		1700113A16Rik	74.639	73.017		2010107E04Rik
	1810030O07Rik	964.965	983.389		1810013L24Rik	2217.98	2157.57		1700123M08Rik	68.06	67.893		2010111I01Rik
	1810037I17Rik	2393.99	2742.24		1810014B01Rik	81.897	82.987		1700123O20Rik	774.888	772.04		2010204K13Rik
	1810041L15Rik	4963.01	5013.34		1810022K09Rik	436.669	484.073		1810010H24Rik	172.462	172.311		2010300C02Rik
	1810043G02Rik	1147.67	1051.4		1810024B03Rik	56.798	56.601		1810013L24Rik	2917.72	2898.57		2010315B03Rik
	1810055G02Rik	690.617	647.888		1810026B05Rik	132.533	117.688		1810014B01Rik	122.313	122.986		2010320M18Rik
	1810058I24Rik	831.032	856.355		1810030O07Rik	709.607	709.487		1810020O05Rik	101.793	103.87		2210008F06Rik
	2010001A14Rik	338.179	323.26		1810037I17Rik	1182.06	1255.67		1810021B22Rik	56.848	54.914		2210016F16Rik
	2010007H06Rik	54.759	50.115		1810041L15Rik	2930.86	2834.44		1810022K09Rik	740.132	812.969		2210016L21Rik
	2010107E04Rik	1073.09	1159.54		1810043G02Rik	1062.99	1029.67		1810024B03Rik	70.842	73.968		2210406O10Rik
	2010111I01Rik	290.486	280.523		1810055G02Rik	981.179	984.547		1810026B05Rik	91.248	107.493		2210408F21Rik
	2010204K13Rik	421.293	469.16		1810058I24Rik	645.36	657.552		1810030O07Rik	1228.12	1213.13		2210408I21Rik
	2010300C02Rik	1011.13	998.547		2010001A14Rik	96.444	84.907		1810032O08Rik	61.492	56.439		2300009A05Rik
	2010315B03Rik	228.302	309.143		2010007H06Rik	60.228	60.049		1810037I17Rik	2487.5	2633.42		2310009A05Rik
	2010320M18Rik	196.21	207.232		2010107E04Rik	566.753	579.809		1810041L15Rik	3125.52	3357.57		2310009B15Rik
	2210008F06Rik	47.493	48.096		2010111I01Rik	393.432	390.66		1810043G02Rik	1475.67	1385.08		2310011J03Rik
	2210011C24Rik	67.781	79.501		2010204K13Rik	244.815	241.26		1810055G02Rik	689.239	674.748		2310015A10Rik
	2210016F16Rik	706.493	748.303		2010300C02Rik	14637.8	14601.4		1810058I24Rik	697.071	740.195		2310022A10Rik
	2210016L21Rik	4788.56	4798.48		2010315B03Rik	182.802	227.875		1810062O18Rik	54.096	51.539		2310022B05Rik
	2210406O10Rik	89.712	90.455		2010320M18Rik	130.249	129.53		2010001A14Rik	141.578	140.769		2310030G06Rik
	2210408F21Rik	217.447	230.495		2210008F06Rik	77.751	71.077		2010107E04Rik	1920.89	1949.27		2310033P09Rik
	2210408I21Rik	698.856	697.099		2210016F16Rik	368.658	361.181		2010111I01Rik	376.278	389.674		2310035C23Rik
	2300009A05Rik	485.633	467.707		2210016L21Rik	4491.14	4505.9		2010204K13Rik	903.268	834.362		2310039H08Rik
	2310002F09Rik	50.969	58.979		2210406O10Rik	108.041	107.541		2010300C02Rik	19635.4	21126.5		2310057M21Rik
	2310009A05Rik	198.392	215.896		2210408F21Rik	302.606	308.929		2010315B03Rik	367.962	457.703		2310058D17Rik
	2310009B15Rik	80.121	89.389		2210408I21Rik	581.109	555.368		2010320M18Rik	208.653	210.412		2310061I04Rik
	2310011J03Rik	800.733	844.869		2300009A05Rik	336.151	321.702		2210008F06Rik	175.135	166.347		2410002F23Rik
	2310015A10Rik	903.22	897.815		2310009A05Rik	163.958	168.22		2210016F16Rik	507.961	506.46		2410004B18Rik
	2310022A10Rik	1207.37	1135.69		2310009B15Rik	40.69	43.704		2210016L21Rik	6404.73	6164.87		2410006H16Rik
	2310022B05Rik	9387	9563.49		2310011J03Rik	830.832	838.595		2210406O10Rik	89.831	91.578		2410015M20Rik
	2310030G06Rik	87.525	107.287		2310015A10Rik	350.94	346.341		2210408F21Rik	337.506	342.047		2410018L13Rik
	2310033P09Rik	525.319	503.54		2310022A10Rik	1004.17	986.619		2210408I21Rik	710.833	597.639		2410022M11Rik
	2310035C23Rik	2476.48	2478.55		2310022B05Rik	2182.79	2063.44		2300009A05Rik	402.641	397.728		2410089E03Rik
	2310039H08Rik	94.182	92.696		2310030G06Rik	97.224	107.153		2310009A05Rik	312.443	312.18		2410131K14Rik
	2310057M21Rik	782.404	829.661		2310033P09Rik	395.04	403.827		2310009B15Rik	118.035	111.813		2500004C02Rik
	2310058D17Rik	219.734	186.132		2310035C23Rik	2512.68	2541.68		2310011J03Rik	1261.42	1281.78		2510002D24Rik
	2310061I04Rik	3474.47	3351.97		2310039H08Rik	76.401	70.366		2310015A10Rik	467.404	468.442		2510009E07Rik
	2410002F23Rik	1353.36	1392.29		2310057M21Rik	549.187	578.766		2310022A10Rik	1147.21	1100.63		2510039O18Rik
	2410004B18Rik	990.577	1077.29		2310058D17Rik	171.056	130.407		2310022B05Rik	3413.13	3440.89		2610001J05Rik
	2410004I01Rik	64.915	69.338		2310061I04Rik	2098.69	2096.39		2310030G06Rik	162.264	137.565		2610002M06Rik
	2410004P03Rik	44.707	61.214		2410002F23Rik	1109.73	1148.54		2310033P09Rik	649.313	636.854		2610005L07Rik
	2410006H16Rik	622.042	639.095		2410004B18Rik	689.815	709.407		2310035C23Rik	3320.05	3234.61		2610008E11Rik
	2410015M20Rik	1195.51	1258.82		2410006H16Rik	405.496	391.229		2310039H08Rik	111.836	112.697		2610021A01Rik
	2410018L13Rik	170.304	215.024		2410015M20Rik	621.793	607.329		2310057M21Rik	865.705	873.668		2610035D17Rik
	2410022M11Rik	113.49	115.871		2410018L13Rik	94.854	135.095		2310058D17Rik	165.652	136.886		2610044O15Rik8
	2410089E03Rik	1887.63	1748.33		2410022M11Rik	150.453	147.017		2310061I04Rik	2191.47	2134.77		2610301B20Rik
	2410131K14Rik	1980.13	1903.9		2410089E03Rik	1848.58	1804.25		2410002F23Rik	2338.77	2319.81		2610306M01Rik
	2500004C02Rik	229.741	257.166		2410131K14Rik	1107.87	1111.57		2410004B18Rik	1048.25	1068.72		2610316D01Rik
	2510002D24Rik	319.753	333.272		2500004C02Rik	290.359	292.25		2410006H16Rik	836.606	767.857		2610507B11Rik
	2510009E07Rik	4229.17	4282.63		2510002D24Rik	329.835	318.065		2410015M20Rik	1941.27	1898.45		2610507I01Rik
	2510039O18Rik	975.824	916.377		2510009E07Rik	3088.86	3144.11		2410018L13Rik	112.114	177.066		2610524H06Rik
	2610001J05Rik	1010.74	1122.91		2510039O18Rik	890.06	890.754		2410022M11Rik	286.776	290.157		2700046G09Rik
	2610002M06Rik	5098.21	5303.7		2600014E21Rik	151.158	150.326		2410089E03Rik	1639	1785.82		2700049A03Rik
	2610005L07Rik	848.403	898.748		2610001J05Rik	705.121	720.488		2410131K14Rik	1779.37	1726.2		2700062C07Rik
	2610008E11Rik	1236.17	1232.63		2610002M06Rik	4353.34	4415.69		2500004C02Rik	452.242	446.294		2700081O15Rik
	2610021A01Rik	995.504	1169.92		2610005L07Rik	1023.81	1019.56		2510002D24Rik	417.717	417.577		2700097O09Rik
	2610028E06Rik	82.924	75.34		2610008E11Rik	1314.9	1297.22		2510009E07Rik	6698.94	6891.78		2810001G20Rik
	2610035D17Rik	474.857	492.573		2610021A01Rik	630.656	753.579		2510039O18Rik	1199.37	1160.47		2810002D19Rik
	2610044O15Rik8	768	792.571		2610035D17Rik	234.915	242.238		2610001J05Rik	1074.93	1110.58		2810004N23Rik
	2610301B20Rik	1442.62	1665.36		2610037D02Rik	59.901	51.402		2610002M06Rik	5926.61	5876.15		2810006K23Rik
	2610306M01Rik	171.066	199.643		2610044O15Rik8	618.442	610.496		2610005L07Rik	498.116	554.597		2810013P06Rik
	2610316D01Rik	115.016	127.598		2610301B20Rik	1118.98	1167.8		2610008E11Rik	1945.08	1909.59		2810021J22Rik
	2610507B11Rik	18918.9	18822.3		2610306M01Rik	168.462	167.052		2610020C07Rik	52.205	54.892		2810025M15Rik
	2610507I01Rik	148.532	277.122		2610316D01Rik	116.582	117.689		2610021A01Rik	1047.01	1110.08		2810029C07Rik
	2610524H06Rik	386.094	415.86		2610507B11Rik	15508.3	15231.2		2610028E06Rik	71.507	71.389		2810032G03Rik
	2700038G22Rik	62.063	47.412		2610507I01Rik	106.59	185.803		2610035D17Rik	380.521	379.564		2810049E08Rik
	2700046A07Rik	64.584	68.548		2610524H06Rik	410.7	433.201		2610044O15Rik8	945.512	925.565		2810402E24Rik
	2700046G09Rik	125.58	132.071		2700046G09Rik	134.535	135.565		2610301B20Rik	2154.95	2092.15		2810403A07Rik
	2700049A03Rik	314.287	292.256		2700049A03Rik	258.024	250.397		2610306M01Rik	245.577	264.809		2810410L24Rik
	2700062C07Rik	369.227	380.242		2700062C07Rik	338.335	348.337		2610316D01Rik	178.058	176.125		2810414N06Rik
	2700081O15Rik	899.598	805.492		2700081O15Rik	1591.63	1339.06		2610318N02Rik	49.57	52.414		2810429I04Rik
	2700097O09Rik	175.661	142.204		2700097O09Rik	145.796	140.758		2610507B11Rik	18945.3	19207.1		2810455O05Rik
	2810001G20Rik	332.459	361.252		2810001G20Rik	185.761	182.31		2610507I01Rik	139.071	253.741		2810459M11Rik
	2810002D19Rik	171.027	181.962		2810002D19Rik	104.515	102.564		2610524H06Rik	673.557	675.916		2810468N07Rik
	2810004N23Rik	778.901	793.61		2810004N23Rik	509.793	498.967		2700033N17Rik	126.374	113.425		2810474O19Rik
	2810006K23Rik	537.644	584.839		2810006K23Rik	520.635	515.236		2700046G09Rik	130.889	134.232		2900011O08Rik
	2810013P06Rik	871.269	910.289		2810013P06Rik	608.353	586.303		2700049A03Rik	299.236	303.328		2900026A02Rik
	2810021J22Rik	660.334	676.707		2810021J22Rik	507.378	507.494		2700062C07Rik	606.201	596.187		2900052L18Rik
	2810025M15Rik	304.196	334.019		2810025M15Rik	342.413	365.418		2700081O15Rik	1655.3	1380.86		2900052N01Rik
	2810029C07Rik	266.194	264.853		2810029C07Rik	536.544	535.68		2700097O09Rik	189.148	193.099		2900055J20Rik
	2810032G03Rik	349.189	345.687		2810032G03Rik	547.045	557.389		2810001G20Rik	488.312	469.988		2900076A07Rik
	2810039B14Rik	101.213	96.277		2810049E08Rik	125.381	118.457		2810002D19Rik	158.476	151.726		2900079G21Rik
	2810049E08Rik	52.587	44.014		2810402E24Rik	186.197	181.106		2810004N23Rik	725.48	717.298		2900097C17Rik
	2810402E24Rik	188.093	194.734		2810403A07Rik	1589.71	1622.09		2810006K23Rik	689.134	673.419		3000002C10Rik
	2810403A07Rik	1404.11	1318.74		2810405F17Rik	45.072	47.939		2810013P06Rik	1084.54	1078.18		3110002H16Rik
	2810410L24Rik	287.377	279.737		2810410L24Rik	96.01	96.643		2810021J22Rik	817.03	793.196		3110009E18Rik
	2810414N06Rik	93.536	105.267		2810414N06Rik	51.916	49.969		2810025M15Rik	456.675	477.871		3110035E14Rik
	2810429I04Rik	215.119	217.211		2810429I04Rik	54.889	52.523		2810029C07Rik	435.173	466.92		3110039I08Rik
	2810455O05Rik	68.721	73.499		2810455O05Rik	770.948	776.528		2810032G03Rik	849.57	843.306		3110040N11Rik
	2810459M11Rik	551.439	596.718		2810459M11Rik	605.742	614.098		2810049E08Rik	77.012	73.053		3110043O21Rik
	2810468N07Rik	1730.99	1861.87		2810468N07Rik	586.678	568.935		2810402E24Rik	194.542	196.462		3110053B16Rik
	2810474O19Rik	652.687	626.532		2810474O19Rik	595.076	589.949		2810403A07Rik	1880.63	1848.54		3110056K07Rik
	2900011O08Rik	13910.7	13770.7		2900005J15Rik	44.291	42.854		2810407A14Rik	54.535	66.613		3110062M04Rik
	2900026A02Rik	1406.52	1344.54		2900011O08Rik	10320.9	10273.4		2810410L24Rik	162.015	170.483		3110082I17Rik
	2900052L18Rik	186.016	163.558		2900026A02Rik	3253.77	3173.46		2810414N06Rik	136.675	134.395		3222401L13Rik
	2900052N01Rik	3141.97	3176.36		2900052L18Rik	101.152	98.617		2810429I04Rik	100.118	102.743		3632451O06Rik
	2900055J20Rik	56.386	50.923		2900052N01Rik	1783.6	1807.18		2810455O05Rik	681.344	695.594		3632454L22Rik
	2900076A07Rik	98.792	85.747		2900055J20Rik	454.478	401.898		2810459M11Rik	630.526	692.117		3830406C13Rik
	2900079G21Rik	133.815	129.617		2900076A07Rik	99.038	94.567		2810468N07Rik	1676.26	1704.8		4430402I18Rik
	2900097C17Rik	5424.82	5194.77		2900079G21Rik	318.53	318.452		2810474O19Rik	779.588	790.053		4632404H12Rik
	3000002C10Rik	99.327	95.938		2900097C17Rik	4268.9	4084.43		2900009J06Rik	53.66	55.05		4632415L05Rik
	3110001I22Rik	58.327	65.727		3000002C10Rik	159.802	159.138		2900011O08Rik	13605.9	13277.9		4632427E13Rik
	3110002H16Rik	1655.62	1668.7		3110002H16Rik	1083.34	1055.98		2900026A02Rik	1466.2	1471.94		4732440D04Rik
	3110009E18Rik	66.845	66.172		3110009E18Rik	47.566	47.847		2900052L18Rik	134.313	137.954		4732491K20Rik
	3110035E14Rik	1476.14	1751.58		3110035E14Rik	14113.6	15491.9		2900052N01Rik	5212.2	5238.61		4833420G17Rik
	3110039I08Rik	3119.53	3029.19		3110039I08Rik	1252.3	1243.3		2900055J20Rik	147.963	145.529		4833422C13Rik
	3110040N11Rik	253.07	270.754		3110040N11Rik	201.29	199.58		2900076A07Rik	130.287	118.94		4833439L19Rik
	3110043O21Rik	1753.89	1938.49		3110043O21Rik	924.778	950.435		2900079G21Rik	423.569	415.293		4833445I07Rik
	3110053B16Rik	121.81	152.686		3110053B16Rik	155.364	222.264		2900097C17Rik	5168.21	5191.69		4921504A21Rik
	3110056K07Rik	73.952	73.656		3110056K07Rik	62.859	61.251		3000002C10Rik	177.06	188.572		4921524J17Rik
	3110062M04Rik	121.873	117.777		3110062M04Rik	123.643	122.432		3110001I22Rik	89.169	84.289		4921531C22Rik
	3110082I17Rik	218.254	223.551		3110082I17Rik	397.045	410.741		3110002H16Rik	1334.17	1333.8		4930402H24Rik
	3110083C13Rik	76.235	69.077		3110083C13Rik	52.059	52.439		3110009E18Rik	101.206	96.63		4930412C18Rik
	3222401L13Rik	144.209	168.888		3222401L13Rik	57.536	64.99		3110035E14Rik	7435.84	8272.98		4930430F08Rik
	3632451O06Rik	3235.79	3474.67		3632451O06Rik	1158.26	1200.55		3110039I08Rik	1070.27	1128.39		4930432K21Rik
	3632454L22Rik	118.728	115.28		3632454L22Rik	42.711	44.31		3110040N11Rik	383.523	370.804		4930447C04Rik
	3830406C13Rik	2107.45	2408.14		3830406C13Rik	1892.49	1953.45		3110043O21Rik	1400.72	1410.87		4930447M23Rik
	4430402I18Rik	163.512	167.429		4430402I18Rik	239.432	231.668		3110053B16Rik	156.368	228.297		4930451G09Rik
	4632404H12Rik	330.909	307.911		4632404H12Rik	439.329	424.169		3110056K07Rik	148.947	145.825		4930452B06Rik
	4632415L05Rik	409.303	421.543		4632415L05Rik	283.78	285.264		3110062M04Rik	135.074	138.228		4930453N24Rik
	4632427E13Rik	72.917	54.239		4632427E13Rik	113.701	103.554		3110082I17Rik	336.57	331.904		4930480K23Rik
	4632428C04Rik	283.743	283.679		4732414G09Rik	52.031	33.971		3222401L13Rik	105.969	119.949		4930503L19Rik
	4732440D04Rik	97.024	85.597		4732440D04Rik	156.722	157.717		3632451O06Rik	1620.19	1619.35		4930523C07Rik
	4732491K20Rik	304.309	307.647		4732491K20Rik	196.526	194.876		3632454L22Rik	97.267	95.57		4930539E08Rik
	4833420G17Rik	355.059	448.254		4833418N02Rik	42.956	42.116		3830406C13Rik	1562.66	1601.41		4930563E22Rik
	4833422C13Rik	66.369	83.119		4833420G17Rik	463.488	559.736		4430402I18Rik	138.696	130.712		4930570G19Rik
	4833423E24Rik	206.717	221.179		4833422C13Rik	158.121	185.317		4632404H12Rik	459.871	470.261		4930579G24Rik
	4833439L19Rik	8045.1	8129.13		4833439L19Rik	6588.06	6624.1		4632415L05Rik	398.018	397.663		4930581F22Rik
	4833445I07Rik	76.825	74.324		4833445I07Rik	114.46	112.93		4632427E13Rik	61.571	59.533		4931406C07Rik
	4921504A21Rik	204.839	200.366		4921504A21Rik	112.881	95.686		4732440D04Rik	111.975	122.351		4931406P16Rik
	4921507P07Rik	105.426	98.392		4921507P07Rik	44.04	43.03		4732491K20Rik	164.315	174.777		4931414P19Rik
	4921524J17Rik	310.476	350.944		4921524J17Rik	362.207	385.909		4833418N02Rik	93.391	93.41		4931415C17Rik
	4921531C22Rik	99.258	101.576		4921531C22Rik	85.56	84.402		4833420G17Rik	564.612	647.26		4931428F04Rik
	4930402H24Rik	7590.88	7453.19		4930402H24Rik	4324.55	4202.38		4833422C13Rik	121.208	144.5		4932438A13Rik
	4930405A21Rik	62.681	62.093		4930412C18Rik	217.707	229.597		4833439L19Rik	8344.38	8424.31		4932438H23Rik
	4930412C18Rik	416.963	418.965		4930426L09Rik	85.733	81.336		4833445I07Rik	105.277	108.758		4932441J04Rik
	4930426D05Rik	81.733	74.695		4930430F08Rik	728.236	717.879		4921504A21Rik	166.878	152.618		4933404O12Rik
	4930426L09Rik	51.109	45.336		4930432K21Rik	147.71	139.501		4921524J17Rik	557.662	585.957		4933407K13Rik
	4930430F08Rik	951.426	1029.28		4930447C04Rik	475.638	422.257		4921531C22Rik	113.132	107.618		4933407L21Rik
	4930432K21Rik	112.562	108.426		4930447M23Rik	280.294	316.188		4930402H24Rik	5768.18	6206.9		4933421O10Rik
	4930447C04Rik	256.246	222.394		4930451G09Rik	146.629	138.255		4930412C18Rik	131.66	138.693		4933427D14Rik
	4930447M23Rik	127.333	152.673		4930452B06Rik	730.191	620.928		4930426D05Rik	78.909	79.325		4933431E20Rik
	4930451G09Rik	282.979	257.22		4930453N24Rik	836.751	841.764		4930430F08Rik	955.147	974.995		4933434E20Rik
	4930452B06Rik	613.571	540.608		4930480K23Rik	155.756	149.55		4930432K21Rik	136.92	116.584		4933439C10Rik
	4930453N24Rik	1210.21	1258.17		4930488L21Rik	90.808	92.775		4930447C04Rik	104.608	112.583		5031425E22Rik
	4930458D05Rik	64.952	61.219		4930503L19Rik	285.612	254.983		4930447M23Rik	341.079	370.286		5031434O11Rik
	4930480K23Rik	121.613	127.948		4930523C07Rik	76.385	75.891		4930451G09Rik	226.16	220.423		5031439G07Rik
	4930503L19Rik	292.055	268.871		4930525G20Rik	50.808	56.837		4930452B06Rik	1269.56	1166.9		5033417F24Rik
	4930506C21Rik	146.935	159.65		4930539E08Rik	879.789	865.88		4930453N24Rik	1480.48	1460.68		5033430I15Rik
	4930513N10Rik	48.656	45.534		4930539J05Rik	53.509	50.763		4930458D05Rik	64.125	71.829		5330417C22Rik
	4930520O04Rik	59.741	56.901		4930563E22Rik	117.86	102.358		4930480K23Rik	199.01	195.207		5330434G04Rik
	4930523C07Rik	83.263	73.83		4930570G19Rik	858.063	881.772		4930488L21Rik	75.491	91.759		5330438D12Rik
	4930539E08Rik	262.689	288.307		4930579G24Rik	42.651	44.143		4930500F10Rik	61.82	55.897		5430405H02Rik
	4930563E22Rik	152.154	146.669		4930581F22Rik	98.244	101.608		4930503L19Rik	379.35	370.101		5430416N02Rik
	4930570G19Rik	397.896	403.843		4930594M22Rik	46.875	42.637		4930506C21Rik	97.172	101.611		5530601H04Rik
	4930579G24Rik	100.556	104.508		4931406C07Rik	1149.36	1174.37		4930522L14Rik	53.323	56.324		5730409E04Rik
	4930581F22Rik	285.062	277.294		4931406P16Rik	1568.6	1562.14		4930523C07Rik	93.292	92.159		5730455P16Rik
	4931406C07Rik	1255.22	1371.41		4931414P19Rik	267.136	276.044		4930525G20Rik	68.649	83.798		5730480H06Rik
	4931406P16Rik	2842.64	2769.91		4931415C17Rik	85.061	86.847		4930539E08Rik	630.59	584.521		5730559C18Rik
	4931414P19Rik	166.066	169.748		4931428F04Rik	1099.63	1100.66		4930539J05Rik	50.082	50.767		5830417I10Rik
	4931415C17Rik	62.297	57.927		4932438A13Rik	9808.4	9221.08		4930563E22Rik	84.285	71.568		5930409G06Rik
	4931428F04Rik	1175.05	1102.05		4932438H23Rik	44.752	51.115		4930570G19Rik	834.759	847.886		5930412G12Rik
	4932438A13Rik	8468.4	8219.71		4932441J04Rik	521.447	520.368		4930579G24Rik	91.816	93.888		6030419C18Rik
	4932438H23Rik	132.288	152.26		4933404O12Rik	1014.49	869.763		4930581F22Rik	111.482	115.642		6030443J06Rik
	4932441J04Rik	338.202	344.985		4933407K13Rik	48.039	48.663		4931406C07Rik	1489.4	1585.38		6030458C11Rik
	4933404O12Rik	572.398	498.249		4933407L21Rik	50.107	44.403		4931406P16Rik	1600.5	1701.92		6330403K07Rik
	4933407K13Rik	53.283	48.293		4933421O10Rik	342.532	290.489		4931414P19Rik	197.163	200.276		6330403L08Rik
	4933407L21Rik	50.306	56.115		4933427D14Rik	1038.31	1085.3		4931415C17Rik	189.721	186.923		6330409D20Rik
	4933421O10Rik	421.561	354.309		4933431E20Rik	5755.6	5517.02		4931428F04Rik	954.279	981.433		6330418K02Rik
	4933427D14Rik	716.228	623.53		4933434E20Rik	1580.94	1566.67		4932438A13Rik	8963.89	9578.69		6430511E19Rik
	4933431E20Rik	7503.36	7411.73		4933439C10Rik	831.416	825.955		4932438H23Rik	63.668	73.06		6430548M08Rik
	4933431K14Rik	119.828	124.876		5031425E22Rik	540.45	520.59		4932441J04Rik	305.465	306.331		6430571L13Rik
	4933434E20Rik	2583.16	2772.01		5031434O11Rik	207.351	195.866		4933404O12Rik	1010.98	884.774		6430573F11Rik
	4933439C10Rik	374.921	341.251		5031439G07Rik	4279.2	3969.82		4933407K13Rik	85.997	89.545		6530402F18Rik
	5031425E22Rik	502.177	472.851		5033417F24Rik	101.666	92.736		4933407L21Rik	240.589	207.855		6720427I07Rik
	5031434O11Rik	139.855	119.483		5033430I15Rik	164.118	164.721		4933421O10Rik	387.258	335.847		6820408C15Rik
	5031439G07Rik	12154.2	11530.3		5330413P13Rik	128.633	101.241		4933427D14Rik	995.888	1031.79		6820431F20Rik
	5033417F24Rik	71.582	67.178		5330416C01Rik	98.299	107.752		4933431E20Rik	6049.43	6076.42		8030453O22Rik
	5033430I15Rik	114.619	121.892		5330417C22Rik	1881.87	1860.66		4933431K14Rik	123.8	121.439		8030462N17Rik
	5330417C22Rik	1276.66	1198.53		5330434G04Rik	448.36	459.607		4933434E20Rik	2884.77	2883.14		8430429K09Rik
	5330434G04Rik	763.093	841.176		5330438D12Rik	210.212	203.523		4933439C10Rik	275.675	290.614		9030407P20Rik
	5330438D12Rik	167.451	153.308		5430405H02Rik	179.545	177.826		5031425E22Rik	439.552	458.373		9030624J02Rik
	5430403G16Rik	46.706	49.662		5430416N02Rik	291.046	299.17		5031434O11Rik	124.03	124.559		9130011E15Rik
	5430405H02Rik	201.029	181.589		5530601H04Rik	467.627	453.983		5031439G07Rik	7884.48	7960.73		9130019O22Rik
	5430416N02Rik	164.764	165.151		5730409E04Rik	5589.55	5494.52		5033417F24Rik	87.492	82.846		9130023H24Rik
	5530601H04Rik	473.919	480.083		5730455P16Rik	3898.85	3850.93		5033430I15Rik	182.514	189.765		9130213A22Rik
	5730405O15Rik	46.337	46.859		5730480H06Rik	243.823	239.838		5330413P13Rik	186.402	118.957		9130221H12Rik
	5730409E04Rik	4929.88	5092.08		5730522E02Rik	43.923	43.821		5330417C22Rik	3494.63	3605.47		9130401M01Rik
	5730455P16Rik	5121.89	5370.69		5730559C18Rik	125.26	122.706		5330434G04Rik	528.261	547.165		9230110C19Rik
	5730480H06Rik	222.222	238.229		5830417I10Rik	194.691	222.854		5330438D12Rik	121.015	122.71		9230112E08Rik
	5730559C18Rik	141.703	139.726		5930409G06Rik	113.087	115.958		5430403G16Rik	92.564	84.472		9230114K14Rik
	5830417I10Rik	205.823	206.381		5930412G12Rik	88.614	79.977		5430405H02Rik	258.01	233.825		9330020H09Rik
	5930403N24Rik	65.588	82.075		6030419C18Rik	6081.44	6035.68		5430416N02Rik	222.257	211.21		9330104G04Rik
	5930409G06Rik	96.477	98.804		6030443J06Rik	46.242	47.354		5530601H04Rik	792.817	798.229		9330132A10Rik
	5930412G12Rik	98.333	105.523		6030458C11Rik	2046.89	1953.82		5730409E04Rik	5765.14	5676.17		9330151L19Rik
	6030419C18Rik	4345.16	4233.9		6330403K07Rik	9244	10695.6		5730455P16Rik	4707.1	4577.95		9330159F19Rik
	6030443J06Rik	46.156	46.076		6330403L08Rik	2115.11	2067.09		5730480H06Rik	393.782	382.535		9330160F10Rik
	6030458C11Rik	1340.36	1317.32		6330409D20Rik	145.102	138.606		5730522E02Rik	121.137	117.493		9330162012Rik
	6230400D17Rik	53.966	57.155		6330418K02Rik	166.107	170.203		5730559C18Rik	144.979	151.491		9330171B17Rik
	6330403K07Rik	21209.3	17679.1		6330549D23Rik	55.889	57.877		5830417I10Rik	187.855	208.471		9330179D12Rik
	6330403L08Rik	872.431	848.958		6430511E19Rik	98.774	89.666		5930403N24Rik	58.182	55.188		9330182L06Rik
	6330409D20Rik	337.099	337.186		6430548M08Rik	17319.3	17081.2		5930409G06Rik	139.489	150.11		9430015G10Rik
	6330418K02Rik	200.706	216.549		6430571L13Rik	250.965	253.644		5930412G12Rik	57.331	54.812		9430021M05Rik
	6430511E19Rik	64.58	49.066		6430573F11Rik	402.226	445.586		6030419C18Rik	8382.21	8528.98		9430038I01Rik
	6430548M08Rik	14831.6	14629.2		6430573P05Rik	56.884	55.925		6030443J06Rik	62.797	67.278		9430041J12Rik
	6430571L13Rik	569.953	534.479		6530402F18Rik	336.436	335.755		6030458C11Rik	2606.85	2561.81		9530068E07Rik
	6430573F11Rik	627.645	626.707		6720427I07Rik	400.181	405.001		6230400D17Rik	94.273	97.004		9530077C05Rik
	6430573P05Rik	57.413	58.974		6820408C15Rik	71.573	65.511		6330403K07Rik	19192.4	16810.4		9530082P21Rik
	6530402F18Rik	300.645	313.047		6820431F20Rik	170.592	169.366		6330403L08Rik	1103.17	1096.26		9930014A18Rik
	6720427I07Rik	186.232	187.533		8030453O22Rik	149.934	153.697		6330409D20Rik	65.831	70.38		9930021J03Rik
	6820408C15Rik	121.713	118.785		8030462N17Rik	1229.22	1269.58		6330418K02Rik	209.999	213.676		9930104L06Rik
	6820431F20Rik	234.525	240.104		8430429K09Rik	347.729	356.937		6330549D23Rik	79.611	72.206		9930111J21Rik2
	8030453O22Rik	54.012	50.709		9030407P20Rik	261.935	265.671		6430511E19Rik	64.197	79.445		A130010J15Rik
	8030462N17Rik	1606.89	1654.61		9030612E09Rik	139.83	131.5		6430548M08Rik	15119	15219.9		A130014A01Rik
	8430429K09Rik	329.427	320.649		9030624J02Rik	2140.73	2105.96		6430571L13Rik	442.431	423.292		A230006K03Rik
	9030407P20Rik	264.557	262.469		9130011E15Rik	1343.57	1358.22		6430573F11Rik	568.849	640.297		A230050P20Rik
	9030612E09Rik	82.57	79.44		9130017K11Rik	79.493	84.889		6530402F18Rik	388.842	406.249		A230056P14Rik
	9030622O22Rik	52.095	52.926		9130019O22Rik	159.154	155.096		6530403H02Rik	149.028	149.095		A230072C01Rik
	9030624J02Rik	3226.78	3228.85		9130023H24Rik	141.711	143.816		6720427I07Rik	283.627	317.178		A230072E10Rik
	9130011E15Rik	1369.21	1371.42		9130024F11Rik	2329.89	2312.59		6820408C15Rik	153.295	135.41		A230077H06Rik
	9130019O22Rik	216.76	207.345		9130213A22Rik	153.438	97.55		6820431F20Rik	181.615	193.422		A230103J11Rik
	9130023H24Rik	225.756	218.346		9130221H12Rik	294.565	287.131		8030453O22Rik	84.068	93.412		A2m
	9130213A22Rik	141.193	80.476		9130401M01Rik	112.655	113.471		8030462N17Rik	1829.21	1876.33		A2ml1
	9130221H12Rik	255.402	234.124		9230110C19Rik	318.27	319.705		8430429K09Rik	494.683	486.59		A330008L17Rik
	9130401M01Rik	135.75	144.97		9230112E08Rik	675.346	700.106		9030407P20Rik	387.713	366.704		A330009N23Rik
	9230110C19Rik	279.87	305.345		9230114K14Rik	104.54	98.914		9030624J02Rik	2928.4	2964.42		A330023F24Rik
	9230112E08Rik	202.921	208.076		9330020H09Rik	71.051	69.401		9130011E15Rik	1314.28	1312.52		A330074K22Rik
	9230114K14Rik	116.667	118.873		9330104G04Rik	304.717	302.461		9130019O22Rik	207.856	196.385		A330102I10Rik
	9330020H09Rik	48.79	46.448		9330132A10Rik	4606.06	4452.88		9130023H24Rik	182.826	185.641		A430005L14Rik
	9330104G04Rik	243.962	259.419		9330151L19Rik	691.497	692.773		9130024F11Rik	72.69	93.842		A430027H14Rik
	9330121J05Rik	42.367	45.483		9330159F19Rik	4010.91	4515.88		9130213A22Rik	74.823	50.779		A430033K04Rik
	9330132A10Rik	3338.43	3489.28		9330160F10Rik	77.743	91.303		9130221H12Rik	378.993	363.444		A430035B10Rik
	9330151L19Rik	626.527	618.875		9330162012Rik	71.976	65.465		9130401M01Rik	339.502	346.161		A430046D13Rik
	9330158H04Rik	100.317	100.348		9330171B17Rik	175.206	173.237		9230110C19Rik	438.431	413.2		A430105I19Rik
	9330159F19Rik	3378.23	3594.66		9330179D12Rik	149.148	145.251		9230112E08Rik	550.21	609.657		A530017D24Rik
	9330159M07Rik	77.509	63.001		9330182L06Rik	2054.89	2052.38		9230114K14Rik	103.043	107.569		A530058N18Rik
	9330160F10Rik	39.714	50.929		9430015G10Rik	640.563	612.763		9330020H09Rik	67.648	66.459		A630052C17Rik
	9330162012Rik	108.903	108.167		9430021M05Rik	146.154	137.461		9330104G04Rik	323.938	321.815		A630072M18Rik
	9330171B17Rik	266.886	279.502		9430038I01Rik	87.858	80.04		9330132A10Rik	5127.61	5316.44		A730017C20Rik
	9330179D12Rik	89.341	105.672		9430041J12Rik	128.753	122.878		9330151L19Rik	892.425	859.592		A730017L22Rik
	9330182L06Rik	3683.85	3813.38		9430053O09Rik	56.708	56.668		9330154J02Rik	103.16	96.185		A730020E08Rik
	9430015G10Rik	648.584	603.534		9530068E07Rik	3887.42	4037.46		9330159F19Rik	3569.82	4302.83		A730056A06Rik
	9430021M05Rik	91.868	95.905		9530077C05Rik	126.409	122.399		9330160F10Rik	55.529	65.88		A730060N03Rik
	9430038I01Rik	119.973	115.956		9530080O11Rik	82.813	85.39		9330162012Rik	163.389	152.133		A730081D07Rik
	9430041J12Rik	187.275	189.36		9530082P21Rik	78.007	79.125		9330171B17Rik	120.612	113.411		A830011K09Rik
	9430053O09Rik	113.361	107.546		9630001P10Rik	64.576	63.044		9330179D12Rik	105.672	109.071		A830018L16Rik
	9530026P05Rik	111.133	97.723		9930014A18Rik	139.004	148.355		9330182L06Rik	4648.5	4483.45		A830073O21Rik
	9530036O11Rik	62.434	60.894		9930021J03Rik	3945.05	3914.36		9430015G10Rik	666.21	663.389		A830082K12Rik
	9530068E07Rik	5154.13	5258.26		9930104L06Rik	682.769	690.709		9430021M05Rik	114.639	109.533		A830092H15Rik
	9530077C05Rik	273.669	279.076		9930111J21Rik2	143.793	138.399		9430038I01Rik	95.147	91.078		A930004D18Rik
	9530082P21Rik	68.7	63.284		A130010J15Rik	241.625	227.657		9430041J12Rik	110.243	119.109		A930004J17Rik
	9930012K11Rik	72.118	66.159		A130014A01Rik	121.465	110.496		9430091E24Rik	49.694	52.753		A930005H10Rik
	9930014A18Rik	119.945	117.582		A230006K03Rik	139.279	120.37		9530051G07Rik	52.747	55.383		A930015D03Rik
	9930021J03Rik	4351.15	4359.18		A230050P20Rik	2343.85	2313.07		9530068E07Rik	5295.57	5438.13		A930017M01Rik
	9930104L06Rik	694.332	684.075		A230056P14Rik	115.95	110.141		9530077C05Rik	234.984	228.976		A930024E05Rik
	9930111J21Rik2	116.67	102.335		A230072C01Rik	191.888	191.716		9530080O11Rik	53.678	53.057		A930024N18Rik
	A130010J15Rik	304.392	309.79		A230072E10Rik	53.328	50.288		9530082P21Rik	62.76	63.397		A930033H14Rik
	A130014A01Rik	143.598	143.607		A230077H06Rik	116.316	146.612		9630001P10Rik	140.119	134.277		AA414768
	A230006K03Rik	172.08	183.789		A230083G16Rik	73.78	63.127		9930014A18Rik	156.367	168.038		AA465934
	A230009B12Rik	109.737	117.614		A230103J11Rik	177.026	174.631		9930021J03Rik	4343.78	4433.1		AA986860
	A230050P20Rik	2433.63	2262.32		A230107N01Rik	60.488	60.911		9930104L06Rik	891.129	862.401		Aaas
	A230052G05Rik	60.694	60.708		A2m	72.175	78.904		9930111J21Rik2	82.222	91.441		Aacs
	A230056P14Rik	162.043	170.306		A2ml1	741.321	683.377		A130010J15Rik	381.497	375.145		Aaed1
	A230072C01Rik	215.342	227.174		A330008L17Rik	142.622	150.644		A130014A01Rik	104.643	113.195		Aagab
	A230072E10Rik	110.661	106.714		A330009N23Rik	563.444	564.334		A230006K03Rik	104.909	101.563		Aak1
	A230077H06Rik	78.747	93.637		A330023F24Rik	1060.93	1024.31		A230009B12Rik	68.115	75.482		Aamdc
	A230083G16Rik	67.999	65.096		A330035P11Rik	59.59	59.068		A230050P20Rik	2129.81	2065.96		Aamp
	A230087F16Rik	67.448	62.576		A330069K06Rik	45.382	44.747		A230056P14Rik	160.226	148.046		Aar2
	A230103J11Rik	168.727	169.714		A330074K22Rik	258.353	227.112		A230072C01Rik	292.495	282.954		Aard
	A2m	687.621	749.723		A330102I10Rik	122.206	121.924		A230072E10Rik	97.32	94.239		Aars
	A2ml1	815.888	895.764		A430005L14Rik	456.479	458.476		A230077H06Rik	140.206	182.024		Aars2
	A330008L17Rik	128.012	134.418		A430027H14Rik	66.757	63.11		A230103J11Rik	416.722	421.938		Aasdh
	A330009N23Rik	95.784	93.319		A430033K04Rik	530.528	603.852		A2m	53.157	68.521		Aasdhppt
	A330015K06Rik	132.582	162.259		A430035B10Rik	141.517	145.241		A2ml1	536.564	478.296		Aass
	A330023F24Rik	934.003	723.981		A430046D13Rik	619.471	619.609		A330008L17Rik	136.422	161.012		Aatf
	A330033J07Rik	149.974	146.789		A430105I19Rik	258.032	270.183		A330009N23Rik	443.076	428.206		Aatk
	A330035P11Rik	57.213	59.49		A430108G06Rik	80.308	73.375		A330015K06Rik	68.829	75.557		AB041806
	A330041J22Rik	68.393	69.381		A4galt	75.986	82.733		A330023F24Rik	612.285	679.607		Abat
	A330074K22Rik	1516.32	1492.85		A530017D24Rik	1354.42	1318.06		A330033J07Rik	53.327	49.045		Abca1
	A330102I10Rik	201.5	199.107		A530058N18Rik	86.989	58.901		A330048O09Rik	64.796	75.992		Abca2
	A430005L14Rik	638.587	670.025		A630052C17Rik	211.479	209.852		A330069E16Rik	50.807	55.158		Abca3
	A430018G15Rik	64.112	52.617		A630072M18Rik	322.127	319.986		A330074K22Rik	210.557	218.819		Abca4
	A430027H14Rik	49.731	51.733		A730017C20Rik	948.912	974.227		A330094K24Rik	84.563	72.419		Abca5
	A430033K04Rik	754.512	818.89		A730017L22Rik	619.305	626.468		A330102I10Rik	183.504	186.455		Abca6
	A430035B10Rik	154.076	168.264		A730020E08Rik	120.171	118.35		A430005L14Rik	560.054	521.002		Abca7
	A430046D13Rik	422.377	423.344		A730056A06Rik	151.842	143.262		A430027H14Rik	70.327	69.437		Abca8a
	A430057M04Rik	57.191	72.416		A730060N03Rik	500.351	468.264		A430033K04Rik	1055.54	1086.6		Abca8b
	A430105I19Rik	510.904	534.565		A730081D07Rik	124.409	119.713		A430035B10Rik	178.046	190.245		Abca9
	A4galt	65.791	52.444		A830009L08Rik	358.119	375.335		A430046D13Rik	462.583	444.515		Abcb10
	A530017D24Rik	1538.93	1418.97		A830011K09Rik	102.705	102.782		A430105I19Rik	335.804	365.675		Abcb1a
	A530058N18Rik	260.78	188.055		A830018L16Rik	4466.65	4476.77		A430108G06Rik	73.825	68.936		Abcb1b
	A530083I20Rik	73.108	66.961		A830036E02Rik	561.437	758.387		A530017D24Rik	1054.76	1101.48		Abcb4
	A630052C17Rik	126.072	127.53		A830073O21Rik	133.874	172.506		A530058N18Rik	107.512	82.783		Abcb7
	A630072M18Rik	169.179	166.534		A830082K12Rik	1044.83	1027.91		A630052C17Rik	168.298	175.088		Abcb8
	A730017C20Rik	3629.52	3871.68		A830092H15Rik	93.306	100.8		A630072M18Rik	264.309	272.356		Abcb9
	A730017L22Rik	313.42	299.201		A930004D18Rik	127.739	129.571		A730017C20Rik	1894.34	1828.85		Abcc1
	A730020E08Rik	122.773	127.386		A930004J17Rik	103.318	87.132		A730017L22Rik	423.17	430.891		Abcc10
	A730020M07Rik	68.944	61.465		A930005H10Rik	269.495	277.313		A730020E08Rik	87.84	94.892		Abcc3
	A730046J19Rik	140.578	153.524		A930012L18Rik	131.327	92.3		A730056A06Rik	197.781	196.485		Abcc4
	A730056A06Rik	411.342	381.049		A930015D03Rik	135.158	102.322		A730060N03Rik	284.003	304.767		Abcc5
	A730060N03Rik	287.191	272.931		A930017M01Rik	326.616	308.575		A730081D07Rik	146.711	143.103		Abcc8
	A730081D07Rik	161.578	163.59		A930024E05Rik	83.993	86.464		A730085K08Rik	99.834	102.709		Abcc9
	A730089K16Rik	77.979	76.351		A930024N18Rik	200.91	185.965		A830005F24Rik	55.978	56.537		Abcd1
	A830005F24Rik	55.204	62.29		A930033H14Rik	155.436	202.7		A830011K09Rik	208.225	174.231		Abcd2
	A830011K09Rik	72.464	69.523		AA414768	112.564	123.288		A830018L16Rik	6039.08	6059.18		Abcd3
	A830018L16Rik	1851.82	1932.97		AA465934	64.518	48.155		A830036E02Rik	266.883	308.437		Abcd4
	A830019P07Rik	48.218	60.122		AA986860	139.103	130.559		A830073O21Rik	190.447	236.964		Abce1
	A830052D11Rik	53.258	51.649		Aaas	380.546	367.133		A830082K12Rik	282.39	310.664		Abcf1
	A830073O21Rik	61.043	70.883		Aacs	1285.49	1300.15		A830092H15Rik	142.634	154.783		Abcf2
	A830082K12Rik	435.385	460.053		Aaed1	303.988	295.069		A930004D18Rik	96.424	98.395		Abcf3
	A830092H15Rik	106.724	113.208		Aagab	1833.87	1830.58		A930004J17Rik	70.75	71.818		Abcg1
	A930004D18Rik	188.535	188.135		Aak1	22106.5	21888.4		A930005H10Rik	425.301	431.427		Abcg2
	A930004J17Rik	66.912	45.59		Aamdc	342.457	353.059		A930015D03Rik	246.011	193.344		Abcg4
	A930005H10Rik	351.341	383.011		Aamp	4656.11	4762.85		A930017K11Rik	49.201	52.088		Abhd1
	A930012L18Rik	65.479	50.283		Aar2	1328.95	1324.82		A930017M01Rik	331.939	295.028		Abhd10
	A930015D03Rik	138.739	121.553		Aard	97.674	99.193		A930024E05Rik	49.468	55.388		Abhd11
	A930017K11Rik	97.03	88.563		Aars	8736.32	8752.68		A930024N18Rik	539.048	571.359		Abhd12
	A930017M01Rik	1250.91	1237.63		Aars2	1086.81	1063.44		A930033H14Rik	75.296	95.947		Abhd13
	A930024E05Rik	71.622	70.695		Aasdh	368.304	352.476		AA414768	273.085	283.547		Abhd14a
	A930024N18Rik	437.14	402.257		Aasdhppt	1051.77	1084.06		AA465934	125.327	95.667		Abhd14b
	A930029G22Rik	81.271	77.478		Aass	238.498	239.574		AA986860	205.597	185.819		Abhd16a
	A930033H14Rik	122.066	151.203		Aatf	803.859	766.917		Aaas	580.897	544.785		Abhd17a
	AA414768	189.847	209.359		Aatk	11438.6	11041.8		Aacs	1361.1	1341.21		Abhd17b
	AA465934	105.529	74.22		AB041806	56.131	52.169		Aaed1	399.927	390.634		Abhd17c
	AA986860	197.669	191.479		Abat	14263.3	13728.5		Aagab	2460.13	2439.72		Abhd18
	Aaas	508.944	474.401		Abca1	2037.09	1888.17		Aak1	16159.3	16758		Abhd2
	Aacs	1152.18	1168.64		Abca2	11128.3	11142.2		Aamdc	1000.87	1025.37		Abhd3
	Aaed1	376.234	383.586		Abca3	4951.32	5052.88		Aamp	7105.28	7001.14		Abhd4
	Aagab	1861.24	1862.35		Abca4	74.691	70.539		Aar2	2238.71	2171.77		Abhd5
	Aak1	17123.5	16777.1		Abca5	2740.1	2758.43		Aard	128.631	126.819		Abhd6
	Aamdc	755.047	850.761		Abca6	77.142	76.079		Aars	9636.99	9613.1		Abhd8
	Aamp	5910.8	6092.96		Abca7	764.559	789.431		Aars2	1173.65	1172.87		Abi1
	Aar2	1624.29	1604.78		Abca8a	165.545	160.348		Aasdh	490.736	476.369		Abi2
	Aard	436.505	440.94		Abca8b	1214.39	1159.38		Aasdhppt	1414.44	1448.63		Abi3
	Aars	12147.2	12010.2		Abca9	554.83	579.98		Aass	375.278	397.078		Abi3bp
	Aars2	1190.96	1137.71		Abcb10	784.389	766.236		Aatf	1002	926.47		Abl1
	Aasdh	354.624	342.488		Abcb1a	1509.64	1440.98		Aatk	12592.6	12487		Abl2
	Aasdhppt	1226.27	1337.02		Abcb1b	118.562	113.575		AB041806	93.121	87.19		Ablim1
	Aass	254.732	262.953		Abcb4	191.844	188.324		Abat	39152.2	38883.6		Ablim2
	Aatf	1012.58	908.549		Abcb7	2081.32	2145.22		Abca1	2689.1	2821.61		Ablim3
	Aatk	18715.8	17240		Abcb8	1393.58	1345.23		Abca2	13258.8	14413.5		Abr
	AB041806	52.147	54.308		Abcb9	1776.64	1723.85		Abca3	5574.29	5934.94		Abracl
	Abat	43635.8	43628.8		Abcc1	644.999	637.78		Abca4	76.95	82.208		Abraxas1
	Abca1	3431.36	3160.45		Abcc10	265.972	253.346		Abca5	2438.51	2491.91		Abraxas2
	Abca2	24181.4	22336.4		Abcc3	104.297	113.81		Abca6	111.518	106.631		Abt1
	Abca3	5469.59	5324.34		Abcc4	542.861	560.194		Abca7	495.461	558.661		Abtb1
	Abca4	62.291	62.731		Abcc5	5895.96	5772.07		Abca8a	420.206	464.241		Abtb2
	Abca5	4419.44	4386		Abcc8	1248.68	1166.71		Abca8b	1514.13	1588.2		Acaa1a
	Abca6	209.416	206.651		Abcc9	449.79	471.288		Abca9	517.397	602.495		Acaa2
	Abca7	1015.06	941.979		Abcd1	489.971	483.285		Abcb10	1873.72	1849.32		Acaca
	Abca8a	1154.1	991.014		Abcd2	2566.03	2746.03		Abcb1a	582.786	677.65		Acacb
	Abca8b	1328.96	1308.42		Abcd3	2415.64	2469.64		Abcb1b	115.965	113.354		Acad10
	Abca9	538.187	577.008		Abcd4	223.599	219.323		Abcb4	507.979	491.769		Acad11
	Abcb10	1770.11	1748.52		Abce1	5010.13	5263.52		Abcb7	3631.04	3848.33		Acad12
	Abcb1a	1324.4	825.009		Abcf1	4082.79	4217.05		Abcb8	2351.35	2306.66		Acad8
	Abcb1b	147.944	147.27		Abcf2	3548.49	3648.64		Abcb9	3204.98	3175.84		Acad9
	Abcb4	217.783	213.873		Abcf3	2124.33	2149.64		Abcc1	928.034	945.111		Acadl
	Abcb7	3781.62	4050.59		Abcg1	2542.74	2475.69		Abcc10	598.005	596.964		Acadm
	Abcb8	1752.28	1651.33		Abcg2	585.259	571.475		Abcc12	132.124	133.652		Acads
	Abcb9	1815.08	1721.34		Abcg4	2917.85	2889.1		Abcc3	131.41	150.639		Acadsb
	Abcc1	793.668	738.96		Abhd1	95.097	90.338		Abcc4	327.229	398.831		Acadvl
	Abcc10	393.944	341.862		Abhd10	627.714	636.953		Abcc5	5138.57	5299.4		Acan
	Abcc12	68.014	72.277		Abhd11	618.72	609.98		Abcc8	798.409	745.577		Acap2
	Abcc3	83.854	87.763		Abhd12	9386.52	9577.73		Abcc9	210.047	267.342		Acap3
	Abcc4	476.169	382.13		Abhd13	1585.09	1599.77		Abcd1	540.982	510.557		Acat1
	Abcc5	5228.05	4796.85		Abhd14a	495.632	450.362		Abcd2	2436.59	2737.39		Acat2
	Abcc8	948.735	843.59		Abhd14b	283.524	281.958		Abcd3	3967.23	4123.69		Acat3
	Abcc9	399.587	280.698		Abhd16a	2717.71	2650.12		Abcd4	396.915	430.496		Acbd3
	Abcd1	641.394	572.063		Abhd17a	2805.73	2804.39		Abce1	6933.15	7018.13		Acbd4
	Abcd2	2714.45	3049.11		Abhd17b	760.581	768.576		Abcf1	4531.4	4677.59		Acbd5
	Abcd3	3713.49	3900.41		Abhd17c	916.273	926.822		Abcf2	5505.01	5506.85		Acbd6
	Abcd4	384.424	377.351		Abhd18	556.301	523.682		Abcf3	3550.48	3494.2		Accs
	Abce1	5514	6096.49		Abhd2	11192.3	10944.2		Abcg1	4347.35	4419.7		Acd
	Abcf1	4203.54	4160.27		Abhd3	1803.33	1794.64		Abcg2	379.147	398.123		Ace
	Abcf2	4431.8	4573.93		Abhd4	1989.4	1942.3		Abcg4	2693.52	2679.22		Ace2
	Abcf3	3711.98	3797.95		Abhd5	519.819	518.931		Abhd1	127.308	120.09		Acer2
	Abcg1	3410.91	3096.42		Abhd6	2022.53	2092.37		Abhd10	937.261	952.827		Acer3
	Abcg2	617.073	540.102		Abhd8	9215	9225.39		Abhd11	938.184	899.786		Ache
	Abcg4	3763.11	3599.17		Abi1	7791.22	7886.55		Abhd11os	220.805	204.339		Acin1
	Abhd1	84.278	76.505		Abi2	12553.2	12617.5		Abhd12	15613.4	15534.3		Ackr1
	Abhd10	1748.59	1713.85		Abi3	150.566	167.46		Abhd13	2829.95	2799.19		Ackr3
	Abhd11	923.457	903.672		Abi3bp	622.506	628.728		Abhd14a	912.477	861.668		Acly
	Abhd11os	138.247	126.325		Abl1	2219.23	2149.77		Abhd14b	191.411	175.938		Aco1
	Abhd12	9655.73	9828.74		Abl2	3320.84	3280.9		Abhd16a	3601.78	3451.39		Aco2
	Abhd13	1784.97	1832.62		Ablim1	7146.02	7211.46		Abhd17a	4507.97	4440.54		Acot1
	Abhd14a	607.941	592.746		Ablim2	7834.69	7996.99		Abhd17b	1685.69	1696.17		Acot11
	Abhd14b	332.106	279.577		Ablim3	2170.51	2144.35		Abhd17c	1661.89	1622.99		Acot13
	Abhd15	93.138	85.315		Abr	38100.7	34940.9		Abhd18	606.618	615.583		Acot2
	Abhd16a	3058.28	3043.92		Abracl	202.578	212.199		Abhd2	9270.82	9850.07		Acot3
	Abhd17a	2367.79	2375.54		Abraxas1	131.472	136.584		Abhd3	2838.13	3057.81		Acot6
	Abhd17b	1361.12	1414.4		Abraxas2	1458.16	1485.06		Abhd4	3687.79	3822.16		Acot7
	Abhd17c	620.381	625.126		Abt1	499.407	522.295		Abhd5	969.537	1022.59		Acot8
	Abhd18	574.901	578.02		Abtb1	1172.4	1162.43		Abhd6	2388.45	2417.97		Acot9
	Abhd2	4980.13	4330.07		Abtb2	373.67	374.73		Abhd8	11218.8	11117.9		Acox1
	Abhd3	4493.26	4786.91		Acaa1a	656.58	801.278		Abi1	7894.61	8021.98		Acox3
	Abhd4	5344.21	5439.49		Acaa2	423.532	415.03		Abi2	14757.8	15148.8		Acp1
	Abhd5	1092.94	1186.38		Acaca	1727.19	2086.54		Abi3	205.274	228.138		Acp2
	Abhd6	1622.95	1653.94		Acacb	159.828	155.684		Abi3bp	2000.99	2065.74		Acp6
	Abhd8	9014.62	9061.69		Acad10	73.321	69.571		Abl1	3356.68	3381.8		Acrbp
	Abi1	5591.12	5817.72		Acad11	904.101	878.479		Abl2	4987.85	5154.66		Acsbg1
	Abi2	6360.9	6378.26		Acad12	59.679	55.214		Ablim1	3963.2	4077.55		Acsf2
	Abi3	157.136	170.473		Acad8	636.503	636.959		Ablim2	11374.5	11731.7		Acsf3
	Abi3bp	81.272	77.139		Acad9	997.318	997.739		Ablim3	1758.77	1694.9		Acsl1
	Abl1	3509.62	3249.58		Acadl	1593.3	1547.55		Abr	31088.2	29489.5		Acsl3
	Abl2	2834.05	2745.58		Acadm	1473.43	1473.14		Abracl	372.208	342.003		Acsl4
	Ablim1	5527.11	4977.04		Acads	171.27	167.587		Abraxas1	245.815	242.427		Acsl5
	Ablim2	6436.06	6218.62		Acadsb	2873.05	2938.51		Abraxas2	1951.43	1912.42		Acsl6
	Ablim3	1660.87	1597.22		Acadvl	1124.9	1083.94		Abt1	763.947	756.571		Acss1
	Abr	25579.1	23500.7		Acan	141.562	149.145		Abtb1	1221.52	1193.91		Acss2
	Abracl	247.772	262.121		Acap2	4327.97	4253.3		Abtb2	577.291	596.781		Acta1
	Abraxas1	188.293	185.642		Acap3	5843.67	6035.84		Acaa1a	972.459	1176.97		Acta2
	Abraxas2	1918.2	1997.93		Acat1	3644.84	3713.76		Acaa2	1303.53	1269.11		Actb
	Abt1	587.64	620.877		Acat2	1175.99	1134.91		Acaca	1611.59	1963.83		Actg1
	Abtb1	927.685	897.914		Acat3	137.777	127.373		Acacb	172.986	165.29		Actl6a
	Abtb2	960.755	953.703		Acbd3	1824.52	1867.96		Acad10	78.355	74.595		Actl6b
	Acaa1a	942.806	1153.48		Acbd4	1009.7	962.431		Acad11	1200.49	1212.33		Actn1
	Acaa2	720.501	702.768		Acbd5	5383.91	5299.67		Acad12	85.5	81.682		Actn2
	Acaca	2626.36	3133.53		Acbd6	1826.48	1841.06		Acad8	1020	1047.18		Actn3
	Acacb	455.902	400.576		Accs	169.383	159.532		Acad9	1525.92	1497.9		Actn4
	Acad10	70.211	63.072		Acd	1274.43	1261.14		Acadl	2220.2	2262.02		Actr10
	Acad11	1346.42	1403.95		Ace	800.092	885.872		Acadm	2217.54	2314.86		Actr1a
	Acad12	94.523	94.013		Ace2	93.308	95.329		Acads	328.816	333.888		Actr1b
	Acad8	833.543	860.289		Acer2	244.615	235.189		Acadsb	3409.47	3470.8		Actr2
	Acad9	1484.56	1524.36		Acer3	415.436	393.205		Acadvl	1807.51	1767.34		Actr3
	Acadl	2920.78	2929.96		Ache	1862.66	1726.52		Acan	114.462	138.538		Actr3b
	Acadm	2041.7	2130.32		Acin1	3660.61	3637.75		Acap2	4752.25	5079.64		Actr5
	Acads	300.853	310.892		Ackr1	967.554	1142.17		Acap3	4822.41	4901.52		Actr6
	Acadsb	4492.04	4860.48		Ackr2	331.145	299.367		Acat1	5846.21	5884.3		Actr8
	Acadvl	1886.68	1841.52		Ackr3	661.108	603.553		Acat2	1922.69	1926.66		Acvr1
	Acan	530.166	480.568		Acly	7253.97	7219.3		Acat3	225.555	231.159		Acvr1b
	Acap2	4211.95	4200.28		Aco1	1215.32	1205.35		Acbd3	2318.94	2308.08		Acvr1c
	Acap3	1706.89	1675.98		Aco2	23898.3	23713.7		Acbd4	1674.9	1648.91		Acvr2a
	Acat1	5552.13	5933.76		Acot1	92.685	95.672		Acbd5	6214.68	6437.53		Acvr2b
	Acat2	2154.55	2209.4		Acot11	2469.1	2391.06		Acbd6	2838.25	2733.94		Acvrl1
	Acat3	241.456	242.729		Acot13	1476.28	1548.22		Accs	179.618	166.902		Acy1
	Acbd3	2818.26	2925.63		Acot2	158.529	165.06		Acd	1240.42	1199		Acy3
	Acbd4	1145.9	1070.38		Acot3	152.684	152.125		Ace	329.095	336.078		Acyp1
	Acbd5	8027.92	8531.23		Acot5	72.538	75.124		Ace2	68.446	80.653		Acyp2
	Acbd6	2110.63	2137.82		Acot6	265.632	267.147		Acer2	394.148	386.802		Adal
	Accs	306.065	297.54		Acot7	7708.66	7908.49		Acer3	645.239	623.217		Adam10
	Acd	1045.88	995.529		Acot8	269.383	265.749		Ache	4018.42	3949.12		Adam11
	Ace	1938.01	1786.19		Acot9	520.005	535.461		Acin1	4250.23	4152.73		Adam12
	Ace2	84.004	69.174		Acox1	8724.34	8568.53		Ackr1	997.407	1251.13		Adam15
	Acer2	395.228	310.907		Acox3	1650.35	1605.31		Ackr2	235.517	216.487		Adam17
	Acer3	831.457	832.845		Acp1	861.685	943.457		Ackr3	548.953	493.485		Adam19
	Ache	9123.74	8580.36		Acp2	3155.29	3206.18		Acly	12615.2	13207.6		Adam1a
	Acin1	3899.62	3632.97		Acp6	410.784	390.048		Aco1	1566.38	1614.03		Adam22
	Ackr1	557.692	656.733		Acr	41.476	41.481		Aco2	37033.4	37552.4		Adam23
	Ackr3	614.233	529.608		Acrbp	45.356	49.395		Acot1	220.712	209.169		Adam33
	Acly	12988.4	13163.2		Acsbg1	7654.16	7637.35		Acot11	2795.21	2990.07		Adam9
	Aco1	1807.57	1818.69		Acsf2	894.623	882.535		Acot13	2546.22	2599.3		Adamts1
	Aco2	37647.8	37681.8		Acsf3	469.951	466.396		Acot2	191.947	191.605		Adamts10
	Acot1	151.985	162.02		Acsl1	2756.86	2757.05		Acot3	57.522	55.529		Adamts15
	Acot11	5274.04	4923.78		Acsl3	11744.6	11461.2		Acot6	457.478	455.297		Adamts16
	Acot13	2425.34	2706.98		Acsl4	5696.65	5726.57		Acot7	11766.1	11557.1		Adamts17
	Acot2	200.523	212.446		Acsl5	3623.1	3677.88		Acot8	414.714	409.24		Adamts18
	Acot3	72.999	71.381		Acsl6	12527.8	12170.1		Acot9	727.568	751.391		Adamts2
	Acot6	487.516	482.851		Acss1	980.416	963.813		Acox1	12146.8	12055.7		Adamts20
	Acot7	14324.8	14423.2		Acss2	1737.12	1668.06		Acox3	1446.28	1430.19		Adamts3
	Acot8	336.235	341.747		Acta1	407.499	395.461		Acp1	1379.43	1358.75		Adamts4
	Acot9	701.236	786.892		Acta2	392.468	432.889		Acp2	5222.17	5168.9		Adamts5
	Acox1	11033.6	10882.6		Actb	61599.6	66123.1		Acp6	469.429	462.182		Adamts6
	Acox3	2283.93	2190.11		Actg1	9115.36	9518.79		Acp7	57.97	54.772		Adamts8
	Acp1	978.156	1130.38		Actl6a	220.943	242.962		Acrbp	82.312	90.703		Adamts9
	Acp2	4395.02	4624.19		Actl6b	2456.64	2509.57		Acsbg1	10848.6	11526.7		Adamtsl1
	Acp6	350.171	330.98		Actn1	3799.08	3939.26		Acsf2	977.753	1018.98		Adamtsl2
	Acp7	66.058	65.363		Actn2	716.135	739.579		Acsf3	858.305	831.344		Adamtsl3
	Acpp	50.226	50.578		Actn3	62.941	56.606		Acsl1	3617.2	3561.6		Adamtsl4
	Acrbp	83.104	72.577		Actn4	10098.9	10291.4		Acsl3	13127.3	13673.3		Adamtsl5
	Acsbg1	15304.1	15480.2		Actr10	4419.23	4574.6		Acsl4	4925.66	5183.58		Adap1
	Acsf2	1157.97	1133.03		Actr1a	7784.07	7860.42		Acsl5	2489.09	2500.11		Adap2
	Acsf3	804.876	759.503		Actr1b	13828.2	14124.2		Acsl6	15208.2	15790.1		Adar
	Acsl1	2405.3	2398.51		Actr2	11418.3	11939.2		Acsm5	79.93	74.313		Adarb1
	Acsl3	19262.7	20607.8		Actr3	7159.9	7310.5		Acss1	1532.9	1585.34		Adarb2
	Acsl4	4707.67	4888.98		Actr3b	2567.73	2532.83		Acss2	2060.73	2105.84		Adat1
	Acsl5	2032.8	1984.97		Actr5	125.027	132.166		Acta1	377.06	346.405		Adat2
	Acsl6	19911.1	19857		Actr6	250.505	243.834		Acta2	128.612	106.331		Adck1
	Acss1	1653.28	1654.4		Actr8	1248.4	1265.89		Actb	94419.6	102529		Adck2
	Acss2	3259.84	3385.06		Acvr1	1059.8	1077.03		Actg1	13100.5	12561.1		Adck5
	Acss3	71.229	70.693		Acvr1b	8407.9	8207.82		Actl6a	455.87	468.676		Adcy1
	Acta1	88.925	89.28		Acvr1c	2004.96	1917.79		Actl6b	4764.21	4666.55		Adcy2
	Acta2	625.712	535.306		Acvr2a	2188.53	2108.54		Actn1	4734.34	5014.4		Adcy3
	Actb	60903.8	62746.1		Acvr2b	94.48	85.304		Actn2	3430.19	3519.67		Adcy5
	Actg1	12846.6	12392.2		Acvrl1	378.424	381.408		Actn3	61.74	52.957		Adcy6
	Actl6a	289.25	310.933		Acy1	213.679	218.864		Actn4	6947.65	6968.24		Adcy7
	Actl6b	1695.45	1673.54		Acy3	91.241	96.37		Actr10	6296.91	6285.63		Adcy8
	Actn1	1078.03	1000.69		Acyp1	413.132	419.055		Actr1a	11277.9	11233.7		Adcy9
	Actn2	173.033	143.769		Acyp2	473.284	494.804		Actr1b	12504.4	12434.3		Adcyap1
	Actn3	57.419	50.485		Adal	647.031	754.339		Actr2	16157.9	16751.5		Adcyap1r1
	Actn4	4698.98	4362.66		Adam10	5552.01	5473.01		Actr3	11562.3	11702.5		Add1
	Actr10	5316.55	5612.67		Adam11	5037.19	5117.03		Actr3b	4808.99	4635.99		Add2
	Actr1a	10662.3	10756.5		Adam12	126.511	148.971		Actr5	217.354	241.238		Add3
	Actr1b	9155.14	9058.98		Adam15	3112.38	3049.41		Actr6	735.913	703.875		Adgra1
	Actr2	9621.31	10407.7		Adam17	738.092	738.363		Actr8	2358.91	2296.86		Adgra2
	Actr3	6725.11	6901.38		Adam19	1434.72	1652.65		Acvr1	1146.22	1157.35		Adgra3
	Actr3b	1419.04	1470.5		Adam1a	47.159	47.272		Acvr1b	6648	6464.03		Adgrb1
	Actr5	171.331	171.308		Adam22	15856.6	15687.6		Acvr1c	2045.86	2060.61		Adgrb2
	Actr6	426.311	485.329		Adam23	10699.6	10734.1		Acvr2a	3825.83	3625.19		Adgrb3
	Actr8	2099.88	2105.39		Adam33	133.516	123.01		Acvr2b	156.706	159.75		Adgre1
	Actrt3	75.919	85.356		Adam8	44.033	41.93		Acvrl1	271.253	290.584		Adgre5
	Acvr1	827.627	766.213		Adam9	2729.14	2783.72		Acy1	1098.56	1064.77		Adgrf5
	Acvr1b	4783.78	4507.59		Adamts1	313.487	318.04		Acy3	81.624	81.251		Adgrg1
	Acvr1c	497.234	515.577		Adamts10	313.677	319.148		Acyp1	493.651	486.104		Adgrg6
	Acvr2a	1240.42	1176.53		Adamts13	42.737	41.816		Acyp2	836.136	851.604		Adgrl1
	Acvr2b	196.496	176.814		Adamts15	301.419	314.159		Adal	826.586	1068.63		Adgrl2
	Acvrl1	315.559	195.165		Adamts16	107.062	103.196		Adam10	5116.53	5243.31		Adgrl3
	Acy1	604.97	613.083		Adamts17	391.388	292.865		Adam11	3578.33	3562.12		Adgrl4
	Acy3	174.66	155.084		Adamts18	172.515	183.226		Adam12	440.225	461.411		Adgrv1
	Acyp1	607.842	666.169		Adamts2	259.928	279.992		Adam15	3305.26	3219.51		Adh5
	Acyp2	880.778	977.568		Adamts20	296.891	292.557		Adam17	1030.57	1091.1		Adhfe1
	Adal	959.791	1196.84		Adamts3	869.671	839.533		Adam19	860.096	966.848		Adi1
	Adam10	4632.32	4690.35		Adamts4	327.166	335.552		Adam1a	56.679	59.353		Adipor1
	Adam11	4905.91	4313.64		Adamts5	96.779	95.032		Adam22	14817.5	15282.3		Adipor2
	Adam12	144.43	151.846		Adamts6	86.96	85.409		Adam23	12801.4	12926.8		Adk
	Adam15	3706.36	3383.81		Adamts8	203.529	213.647		Adam33	43.256	72.654		Adnp2
	Adam17	1267.03	1278.56		Adamts9	112.055	127.683		Adam9	3248	3364.49		Ado
	Adam19	1356.78	1371.92		Adamtsl1	269.717	274.392		Adamts1	298.316	358.26		Adora1
	Adam1a	82.588	73.144		Adamtsl2	398.329	390.364		Adamts10	174.029	180.525		Adora2b
	Adam22	12341.2	12308		Adamtsl3	262.097	235.469		Adamts15	160.18	161.943		Adora3
	Adam23	12152.4	11821.1		Adamtsl4	158.433	147.603		Adamts16	82.466	79.501		Adpgk
	Adam33	76.066	110.518		Adamtsl5	341.529	331.574		Adamts17	132.39	128.042		Adprh
	Adam9	3168.68	3263.55		Adap1	8077.82	8091.92		Adamts18	49.685	57.004		Adprhl2
	Adamts1	636.023	605.474		Adap2	169.691	160.924		Adamts2	432.982	398.612		Adprm
	Adamts10	299.853	234.57		Adar	8037.2	8373.5		Adamts20	227.651	228.776		Adra1a
	Adamts15	322.394	317.6		Adarb1	11088.4	10290.9		Adamts3	4347.28	4460.63		Adra1b
	Adamts16	151.613	122.579		Adarb2	905.261	886.732		Adamts4	1317.24	1517.63		Adra1d
	Adamts17	127.31	116.962		Adat1	261.48	247.198		Adamts5	239.571	244.184		Adra2a
	Adamts18	51.28	44.235		Adat2	156.956	231.157		Adamts6	170.693	178.61		Adra2c
	Adamts2	2162.5	1945.73		Adck1	1079.71	1105.55		Adamts8	94.77	103.989		Adrb1
	Adamts20	379.773	354.189		Adck2	662.846	646.671		Adamts9	145.107	160.391		Adrb2
	Adamts3	470.593	442.243		Adck5	207.478	209.84		Adamtsl1	261.568	281.894		Adrm1
	Adamts4	2945.9	3203.08		Adcy1	44737.3	42361.3		Adamtsl2	192.597	176.478		Adsl
	Adamts5	258.232	253.442		Adcy2	11325.7	11195.4		Adamtsl3	98.14	109.778		Adss
	Adamts6	205.558	177.416		Adcy3	1937.02	1962.7		Adamtsl4	359.517	394.868		Adssl1
	Adamts8	75.049	69.079		Adcy4	72.594	80.591		Adamtsl5	384.825	375.424		Aebp1
	Adamts9	356.602	366.384		Adcy5	7391.52	7492.43		Adap1	7477.31	7367.42		Aebp2
	Adamtsl1	868.336	832.874		Adcy6	1814.81	1794.91		Adap2	173.211	192.423		Aen
	Adamtsl2	93.745	73.006		Adcy7	339.876	340.866		Adar	8834.98	9297.57		Aes
	Adamtsl3	163.29	163.232		Adcy8	868.64	888.476		Adarb1	11225.5	11783.1		AF529169
	Adamtsl4	1497.1	1303.67		Adcy9	2856.65	2834.25		Adarb2	914.775	914.399		Afap1
	Adamtsl5	293.141	266.455		Adcyap1	1162.7	1157.98		Adat1	352.646	347.538		Afap1l1
	Adap1	5187.2	5284.56		Adcyap1r1	6216.43	6197.45		Adat2	234.24	288.372		Afap1l2
	Adap2	138.719	129.031		Add1	21132.7	21297.5		Adck1	1908.29	1905.95		Afdn
	Adar	10632.2	10680.6		Add2	6981.48	6881.49		Adck2	1149.54	1096.98		Aff1
	Adarb1	14180.2	14325.2		Add3	6423.11	6463.15		Adck5	392.959	390.158		Aff2
	Adarb2	1967.27	1862.52		Adgra1	4180.76	4173.38		Adcy1	15848.1	16366.8		Aff3
	Adat1	358.326	336.691		Adgra2	503.194	522.852		Adcy2	6260.5	6416.91		Aff4
	Adat2	128.318	171.636		Adgra3	995.843	988.302		Adcy3	3582.6	3573.28		Afg1l
	Adck1	1174.42	1229.38		Adgrb1	19253.2	19933.4		Adcy5	56498.4	57417.4		Afg3l1
	Adck2	922.207	842.302		Adgrb2	21866.8	21778.6		Adcy6	789.693	798.92		Afg3l2
	Adck5	257.413	238.345		Adgrb3	5401.25	5357.13		Adcy7	246.347	239.53		Aftph
	Adcy1	6716.9	6863.28		Adgrd1	347.438	371.485		Adcy8	414.447	463.486		Aga
	Adcy2	5374.17	5514.92		Adgre1	204.295	223.143		Adcy9	2279.43	2272.44		Agap1
	Adcy3	2808.01	2664.94		Adgre5	313.678	298.855		Adcyap1	817.893	834.212		Agap2
	Adcy4	69.217	43.626		Adgrf5	2038.86	1849.8		Adcyap1r1	10079.3	9869.75		Agap3
	Adcy5	8253.89	7941.76		Adgrg1	4009.88	4249.48		Add1	24430.9	24963.1		Agbl3
	Adcy6	1452.05	1327.73		Adgrg6	320.747	167.101		Add2	7925.83	8100.65		Agbl4
	Adcy7	1083.08	1027.16		Adgrl1	38846.6	38321.2		Add3	8074.32	8507.03		Agbl5
	Adcy8	2281.96	2307.79		Adgrl2	6015.87	6328.72		Adgra1	1917.21	1810.4		Agfg1
	Adcy9	1743.03	1655.44		Adgrl3	8588.17	8316.44		Adgra2	344.842	373.845		Agfg2
	Adcyap1	3368.6	3207.3		Adgrl4	752.514	745.861		Adgra3	1343.02	1365.44		Aggf1
	Adcyap1r1	14125.6	13555.7		Adgrv1	69.239	63.244		Adgrb1	11714.5	12103.8		Agk
	Add1	15227	15151.7		Adh5	976.902	996.613		Adgrb2	20031.9	19172.8		Agl
	Add2	4594.26	4542.88		Adhfe1	632.353	645.685		Adgrb3	7841.33	7755.29		Agmo
	Add3	7321.98	7436.88		Adi1	941.997	854.197		Adgrd1	148.61	141.423		Ago1
	Adgra1	4172.31	4115.3		Adipor1	2942.53	2900.51		Adgre1	326.757	394.672		Ago2
	Adgra2	396.022	310.413		Adipor2	2283.18	2184.41		Adgre5	269.626	282.896		Ago3
	Adgra3	1396.78	1378.69		Adk	1443.79	1496.81		Adgrf5	738.139	896.12		Ago4
	Adgrb1	9453.14	8903.78		Adm	51.982	58.877		Adgrg1	5328.05	5726.58		Agpat1
	Adgrb2	9156.13	8568.72		Adnp	65.877	64.951		Adgrg2	53.536	47.548		Agpat3
	Adgrb3	3856.7	3849.24		Adnp2	1164.77	1190.07		Adgrg6	415.392	384.4		Agpat4
	Adgre1	199.389	241.707		Ado	1901.05	1901.44		Adgrl1	27909.5	28399.2		Agpat5
	Adgre5	466.274	367.805		Adora1	13668	13100.7		Adgrl2	3758.2	3991.01		Agps
	Adgrf5	1951.74	1193.68		Adora2a	74.917	77.476		Adgrl3	8305.28	8555.99		Agrn
	Adgrg1	9895.63	9582.15		Adora2b	119.085	120.048		Adgrl4	312.614	367.065		Agt
	Adgrg2	172.016	175.328		Adora3	53.225	50.874		Adgrv1	122.865	123.995		Agtpbp1
	Adgrg6	141.416	127.24		Adpgk	505.237	479.417		Adh5	2719.65	2707.27		Agtrap
	Adgrl1	19564.2	18260.7		Adprh	2291.98	2319.29		Adhfe1	1038.38	1078.98		Ahctf1
	Adgrl2	3878.04	3648.42		Adprhl2	708.814	715.638		Adi1	1830.15	1789.94		Ahcy
	Adgrl3	9753.35	9617.18		Adprm	489.249	483.899		Adipor1	4598.7	4577.58		Ahcyl1
	Adgrl4	788.638	489.227		Adra1a	821.841	812.765		Adipor2	3238.1	3226.12		Ahcyl2
	Adgrv1	380.684	383.376		Adra1b	1158.28	1145.87		Adk	2297.64	2372.74		Ahdc1
	Adh5	2305.38	2563.85		Adra1d	1152.11	1222.09		Adnp2	1644.28	1657.87		Ahi1
	Adhfe1	1267.59	1357.42		Adra2a	601.632	610.412		Ado	3888.34	3927.93		Ahnak
	Adi1	2340.62	2312.87		Adra2c	557.337	547.479		Adora1	12867.9	12560.4		Ahr
	Adipor1	3709.44	3774.87		Adrb1	1479.98	1484.68		Adora2a	13303.3	13050.7		Ahsa1
	Adipor2	4986.21	4849.91		Adrb2	76.122	76.679		Adora2b	146.667	151.644		Ahsa2
	Adk	2947.7	3235.5		Adrb3	64.935	73.831		Adora3	71.775	71.208		AI314180
	Adm	57.451	59.933		Adrm1	1448.81	1453.6		Adpgk	557.274	521.507		AI413582
	Adnp	73.79	61.969		Adsl	622.696	627.274		Adprh	3561.26	3492.49		AI429214
	Adnp2	1211.98	1161.24		Adss	3552.98	3549.55		Adprhl2	1110.24	1092.63		AI464131
	Ado	4955.58	5013.59		Adssl1	622.742	650.49		Adprm	608.426	626.242		AI480526
	Adora1	10151.5	9934.81		Aebp1	973.31	1149.18		Adra1a	661.238	686.03		AI504432
	Adora2b	229.848	248.046		Aebp2	2903.34	2890.31		Adra1b	364.853	345.529		AI593442
	Adora3	56.376	56.37		Aen	770.46	832.105		Adra1d	74.201	88.062		AI597479
	Adpgk	909.369	826.105		Aes	13766.6	13685.8		Adra2a	810.303	794.638		AI606181
	Adprh	2961.25	2929.73		AF529169	221.95	208.928		Adra2b	196.783	234.069		AI837181
	Adprhl2	770.741	756.121		Afap1	1594.85	1643.56		Adra2c	2921.75	2845.94		AI849053
	Adprm	596.211	621.232		Afap1l1	1227.59	1202.56		Adrb1	845.334	839.176		AI854703
	Adra1a	583.799	581.264		Afap1l2	480.081	508.235		Adrb2	65.698	75.356		AI987944
	Adra1b	779.692	769.874		Afdn	4474.76	4606.3		Adrm1	2147.51	2108.36		Aida
	Adra1d	100.076	97.233		Aff1	928.464	921.297		Adsl	1223.32	1188.45		Aif1
	Adra2a	1599.06	1560.36		Aff2	783.732	788.633		Adss	4692.93	4607.41		Aif1l
	Adra2c	382.07	358.714		Aff3	4594.31	4832.76		Adssl1	1204.53	1200.93		Aifm1
	Adrb1	391.285	387.25		Aff4	9390.88	9302.24		Aebp1	257.713	273.278		Aifm2
	Adrb2	71.613	69.259		Afg1l	816.607	792.965		Aebp2	4087.65	4133.93		Aifm3
	Adrm1	1787.21	1722.46		Afg3l1	921.273	930.696		Aen	779.963	796.933		Aig1
	Adsl	1106.16	1103.35		Afg3l2	3169.58	3318.37		Aes	22346.7	21764.6		Aim2
	Adss	4806.94	5099.89		Aftph	4019.31	4055.53		AF529169	174.794	177.119		Aimp1
	Adssl1	2350.83	2295.11		Aga	234.436	242.927		Afap1	1150.19	1242.83		Aimp2
	Aebp1	873.893	790.722		Agap1	8115.19	7757.96		Afap1l1	471.803	508.456		Aip
	Aebp2	2674.6	2652.87		Agap2	67026.9	65148.8		Afap1l2	508.092	574.337		Ajap1
	Aen	1172.02	1256		Agap3	8965.88	9029.46		Afdn	4617.66	4810.65		Ak1
	Aes	23097	22847.5		Agbl3	248.171	237.728		Aff1	1106.39	1165.27		Ak2
	AF529169	1560.14	1492.34		Agbl4	807.956	897.819		Aff2	417.686	433.365		Ak3
	Afap1	1809.97	1710.29		Agbl5	404.653	392.655		Aff3	2584.43	2820.45		Ak4
	Afap1l1	754.447	685.137		Agfg1	5226.75	5352.57		Aff4	15212.6	15440.1		Ak5
	Afap1l2	605.177	566.837		Agfg2	1872.27	1789.79		Afg1l	1064.68	1065.75		Ak6
	Afdn	4631.19	4415.59		Aggf1	2607.42	2687.2		Afg3l1	1942.43	1961.57		Ak8
	Aff1	1250.58	1138.47		Agk	852.219	865.2		Afg3l2	4345.52	4422.14		Akain1
	Aff2	1778.68	1758.88		Agl	2584.65	2578.86		Aftph	5954.06	5976.69		Akap1
	Aff3	3832.89	3712.43		Agmat	50.514	41.267		Aga	192.16	199.868		Akap10
	Aff4	12781	12883		Agmo	323.547	330.481		Agap1	12013.3	12515.8		Akap11
	Afg1l	915.73	951.655		Ago1	4088.49	3971.22		Agap2	67050.4	67404.7		Akap12
	Afg3l1	1280.9	1257.6		Ago2	6865.3	6755.88		Agap3	8124.75	8061.57		Akap13
	Afg3l2	3605.46	3699.05		Ago3	2016.8	1944.67		Agbl2	425.419	381.971		Akap17b
	Aftph	5030.53	5163.19		Ago4	370.995	372.038		Agbl3	338.283	328.076		Akap5
	Aga	349.437	383.137		Agpat1	8025.15	7931.91		Agbl4	472.059	499.549		Akap6
	Agap1	14408.6	14385.8		Agpat3	13777.7	13725		Agbl5	708.771	684.918		Akap7
	Agap2	9803.36	9218.91		Agpat4	1143.46	1182.9		Agfg1	5128.49	5205.81		Akap8
	Agap3	7145.35	7054.98		Agpat5	2378.28	2373.27		Agfg2	3771.73	3686.11		Akap8l
	Agbl2	53.306	60.66		Agps	2397.2	2415.02		Aggf1	3595.68	3632.26		Akap9
	Agbl3	366.803	380.177		Agrn	6053.35	6100.08		Agk	1364.64	1306.74		Akip1
	Agbl4	826.665	889.434		Agt	213.899	223.176		Agl	2949.14	3119.99		Akirin1
	Agbl5	655.716	608.499		Agtpbp1	16221.7	16107.6		Agmo	447.901	492.772		Akirin2
	Agfg1	4912.68	5089.06		Agtrap	280.629	270.8		Ago1	4548.99	4593.43		Akna
	Agfg2	1904.48	1872.97		Ahctf1	2586.96	2507.57		Ago2	6696.06	7233.95		Akr1a1
	Aggf1	3105.81	3187.58		Ahcy	248.572	256.222		Ago3	2108.13	2316.49		Akr1b10
	Agk	1200.81	1222.8		Ahcyl1	17429.4	17324.2		Ago4	537.826	562.471		Akr1b3
	Agl	4533.88	4611.33		Ahcyl2	6381.79	6128.02		Agpat1	7874.79	7781.45		Akr1e1
	Agmat	50.466	54.342		Ahdc1	3750.14	3671.47		Agpat3	15238.9	15534		Akr7a5
	Agmo	461.465	581.358		Ahi1	6811.6	6460.49		Agpat4	1935.44	1963.33		Akt1
	Ago1	5185.78	4940.78		Ahnak	1854.29	1919.42		Agpat5	3562.9	3657.77		Akt1s1
	Ago2	7305.02	6929.43		Ahnak2	94.722	93.116		Agps	3235.28	3269.28		Akt2
	Ago3	3050.4	2922.95		Ahr	564.007	564.723		Agrn	4860.89	5128.23		Akt3
	Ago4	431.339	405.116		Ahsa1	5180.92	5339.37		Agt	346.918	413.459		Aktip
	Agpat1	6387.39	6096.11		Ahsa2	777.689	796.882		Agtpbp1	12067.6	12403.7		Alad
	Agpat2	61.489	60.993		AI115009	122.005	121.812		Agtr1a	65.232	63.019		Alas1
	Agpat3	17357.9	17639.1		AI314180	5406.72	5399.86		Agtrap	379.12	392.841		Alas2
	Agpat4	3380.57	3530.59		AI413582	775.666	831.253		Ahctf1	4007.89	3909.04		Alcam
	Agpat5	3911	4104.47		AI429214	258.373	252.48		Ahcy	750.849	721.532		Aldh16a1
	Agps	2803.61	2916.21		AI464131	2099.77	2144.41		Ahcyl1	22843.3	23500.9		Aldh18a1
	Agrn	3774.66	3293.62		AI467606	47.879	43.745		Ahcyl2	9683.79	9406.01		Aldh1a1
	Agt	16466.1	17759.1		AI480526	478.878	454.339		Ahdc1	2945.24	2911.13		Aldh1a2
	Agtpbp1	11569	11625.7		AI504432	2454.03	2352.16		Ahi1	17484	15755.2		Aldh1a7
	Agtr2	195.496	220.422		AI593442	14188.6	14805.2		Ahnak	763.387	904.349		Aldh1b1
	Agtrap	727.962	701.123		AI597479	1026.6	1047.9		Ahr	361.083	344.554		Aldh1l1
	Ahctf1	1931.72	1837.25		AI606181	378.4	365.562		Ahsa1	5817.18	5968.45		Aldh1l2
	Ahcy	497.8	527.629		AI837181	2186.86	2166.34		Ahsa2	956.863	949.673		Aldh2
	Ahcyl1	28926	30429.5		AI847159	40.851	56.717		AI314180	6178.46	6361		Aldh3a2
	Ahcyl2	11937	11920.8		AI849053	51.491	46.341		AI413582	997.661	1017.82		Aldh3b1
	Ahdc1	2799.7	2526.02		AI854703	1076.34	1064.82		AI429214	258.921	255.855		Aldh4a1
	Ahi1	26867.4	26490.9		AI987944	317.22	319.451		AI464131	2244.27	2485.6		Aldh5a1
	Ahnak	1540.94	1147.32		Aida	2077.59	2112.34		AI480526	215.111	222.339		Aldh6a1
	Ahnak2	206.38	185.806		Aif1	133.966	131.336		AI504432	2347.09	2335.4		Aldh7a1
	Ahr	283.417	267.864		Aif1l	180.931	180.425		AI593442	11413.3	12157.9		Aldh9a1
	Ahsa1	6232.83	6565.8		Aifm1	712.337	749.175		AI597479	1958.51	1946.83		Aldoa
	Ahsa2	1045.51	1088.14		Aifm2	256.455	246.86		AI606181	250.007	265.702		Aldoc
	AI314180	6827.46	6897.41		Aifm3	1980.64	2002.84		AI606473	93.888	106.748		Alg1
	AI413582	915.416	981.764		Aig1	1232.55	1319.41		AI837181	2178.98	2113.32		Alg10b
	AI429214	196.351	191.627		Aim2	95.415	98.956		AI849053	54.12	54.465		Alg11
	AI464131	2678.36	2779.22		Aimp1	1417.98	1439.54		AI854703	1307.16	1321.71		Alg12
	AI467606	88.202	79.121		Aimp2	1114.23	1135.42		AI987944	551.107	586.105		Alg13
	AI480526	407.302	294.553		Aip	2605.36	2565.22		Aida	2793.3	2746.2		Alg14
	AI504432	2693.89	2584.3		Ajap1	3099.88	3086.06		Aif1	237.254	249.578		Alg2
	AI593442	5085.41	5132.95		Ajuba	55.861	56.051		Aif1l	538.273	553.167		Alg3
	AI597479	1944.74	2062.68		Ak1	5395.58	5428.69		Aifm1	1291.02	1356.12		Alg5
	AI606181	262.369	233.723		Ak2	599.25	604.384		Aifm2	493.437	458.452		Alg6
	AI661453	116.173	115.841		Ak3	2912.99	2905.76		Aifm3	1294.03	1341.4		Alg8
	AI837181	2331.99	2306.76		Ak4	1447.46	1505.77		Aig1	2269.96	2312.65		Alg9
	AI849053	77.296	76.897		Ak5	10466.1	10384.9		Aim2	162.095	202.258		Alk
	AI854703	2204.22	2076.45		Ak6	198.334	204.226		Aimp1	2465.39	2399.19		Alkbh1
	AI987944	478.217	557.832		Ak8	82.503	83.718		Aimp2	1087.21	1052.46		Alkbh2
	Aida	3268.47	3331.53		Akain1	235.012	229.851		Aip	3651.03	3559.48		Alkbh3
	Aif1	140.9	157.957		Akap1	2071.89	1997.31		Ajap1	3438.8	3252.84		Alkbh4
	Aif1l	887.659	874.897		Akap10	919.653	908.219		Ak1	6840.73	6595.11		Alkbh5
	Aifm1	1190.56	1281.6		Akap11	19745.3	19496.6		Ak2	868.911	888.874		Alkbh6
	Aifm2	530.344	523.204		Akap12	2244.59	2268.18		Ak3	5234.76	5368.46		Alkbh7
	Aifm3	1873.08	1827.64		Akap13	1704.96	1709.23		Ak4	1033.77	1023.68		Alkbh8
	Aig1	2168.69	2423.99		Akap17b	989.301	989.111		Ak5	7664.99	7240.08		Alms1
	Aim2	117.539	123.511		Akap5	10104.2	10045.2		Ak6	353.314	346.016		Alox5ap
	Aimp1	1815.89	1978.59		Akap6	17922.6	17654.9		Ak7	108.824	83.589		Alox8
	Aimp2	1126.39	1150.22		Akap7	2163.09	2215.87		Ak8	66.038	57.326		Aloxe3
	Aip	3546.16	3610.48		Akap8	1721.83	1691.61		Akain1	223.526	225.842		Alpk1
	Ajap1	2083.01	2003.47		Akap8l	2824.17	2744.01		Akap1	3371.87	3240.13		Alpl
	Ak1	5564.68	5887.76		Akap9	6213.75	5646.88		Akap10	1308.53	1269.85		Als2
	Ak2	837.712	859.169		Akip1	64.383	66.187		Akap11	25045.3	25791.9		Als2cl
	Ak3	5834.83	6098.96		Akirin1	2165.92	2209.1		Akap12	1140.37	1224.01		Alyref
	Ak4	1155.43	1186.45		Akirin2	2475.12	2576.06		Akap13	1041	1126.18		Alyref2
	Ak5	2247.4	2185.36		Akna	213.81	212.951		Akap17b	1391.36	1381.89		Amacr
	Ak6	209.762	229.404		Akr1a1	6504.34	6700.41		Akap5	19437.6	20281.6		Ambra1
	Ak7	68.067	69.35		Akr1b10	519.836	518.156		Akap6	15509.4	16397.5		Amd1
	Ak8	48.329	50.146		Akr1b3	479.747	474.83		Akap7	1222.61	1202.25		Amdhd2
	Akain1	611.522	615.796		Akr1c14	45.19	47.06		Akap8	1991.17	1976.63		Amer1
	Akap1	1548.1	1467.96		Akr1e1	960.943	978.026		Akap8l	2701.92	2631.99		Amer2
	Akap10	1156.41	1127.04		Akr7a5	510.779	525.721		Akap9	11989.8	11585.2		Amer3
	Akap11	19516.9	20051.3		Akt1	6874.53	6715.86		Akip1	120.574	122.088		Amfr
	Akap12	7485.61	7253.34		Akt1s1	1748.08	1699.76		Akirin1	3601.13	3520.42		Amigo1
	Akap13	1216.66	1185.28		Akt2	4724.23	4845.99		Akirin2	3423.65	3543.5		Amigo2
	Akap17b	1129.76	1123.82		Akt3	10143.9	10045.7		Akna	193.819	215.066		Ammecr1
	Akap5	1044.79	1112.7		Aktip	4402.16	4392.4		Akr1a1	12362.9	12261.8		Ammecr1l
	Akap6	17141.3	16897.8		Alad	751.2	888.715		Akr1b10	633.576	681.524		Amn
	Akap7	1641.41	1695.53		Alas1	2505.27	2504.21		Akr1b3	1215.71	1146.23		Amn1
	Akap8	2071.31	1909.97		Alas2	144.268	123.977		Akr1e1	1560.45	1613.76		Amot
	Akap8l	1749.22	1566.01		Alcam	7637.21	7732.97		Akr7a5	746.538	717.852		Amotl1
	Akap9	6443.42	5860.9		Aldh16a1	129.963	132.139		Akt1	10509.8	10069.7		Amotl2
	Akip1	119.346	125.775		Aldh18a1	988.146	1018.51		Akt1s1	2172.09	2102.91		Ampd2
	Akirin1	2534.17	2713.19		Aldh1a1	1092.33	1423.68		Akt2	5900.63	5984.2		Ampd3
	Akirin2	1942.44	2063.61		Aldh1a2	487.579	587.319		Akt3	10621.5	10937.6		Amph
	Akna	211.021	194.797		Aldh1a3	30.855	80.003		Aktip	6369.23	6461.37		Amt
	Akr1a1	9019.29	9435.99		Aldh1a7	64.424	64.177		Alad	1476.75	1682.15		Amy1
	Akr1b10	1376.89	1425.33		Aldh1b1	231.728	203.596		Alas1	2668.56	2667.72		Amz1
	Akr1b3	882.046	926.429		Aldh1l1	2731.68	2624.72		Alas2	148.583	123.271		Amz2
	Akr1e1	1470.03	1607.73		Aldh1l2	135.637	139.985		Alcam	21676.2	22480.6		Anapc1
	Akr7a5	773.659	777.299		Aldh2	3948.44	3930.98		Aldh16a1	278.672	258.041		Anapc10
	Akt1	8536.2	8279.92		Aldh3a1	60.518	52.734		Aldh18a1	1106.87	1120.36		Anapc11
	Akt1s1	1686.13	1662.05		Aldh3a2	1565.27	1569.39		Aldh1a1	1573.15	2215.07		Anapc13
	Akt2	2362.12	2396.86		Aldh3b1	209.518	217.958		Aldh1a2	112.591	139.413		Anapc15
	Akt3	7437.86	7718.59		Aldh3b2	180.637	171.385		Aldh1a7	70.338	67.914		Anapc16
	Aktip	9060.15	9425.9		Aldh4a1	283.031	287.633		Aldh1b1	887.137	811.951		Anapc2
	Alad	1007.18	1219.37		Aldh5a1	3861	3823.96		Aldh1l1	3183.08	3216.57		Anapc4
	Alas1	2385.65	2220.6		Aldh6a1	3277.77	3243.51		Aldh1l2	235.089	288.522		Anapc5
	Alas2	169.741	157.273		Aldh7a1	3104.15	2480.17		Aldh2	4858.97	4815.44		Anapc7
	Alcam	5859.8	5881.72		Aldh9a1	888.548	864.956		Aldh3a2	2402.43	2426.89		Angel1
	Aldh16a1	221.586	215.528		Aldoa	54963.2	56788.8		Aldh3b1	305.498	310.07		Angel2
	Aldh18a1	1286.81	1277.44		Aldoc	39541.9	38414.1		Aldh4a1	569.038	528.805		Angpt1
	Aldh1a1	27783.2	31007.1		Alg1	756.741	741.05		Aldh5a1	7413.64	7502.47		Angptl2
	Aldh1a2	413.5	416.552		Alg10b	1303.93	1318.23		Aldh6a1	4543.29	4721.99		Angptl4
	Aldh1a7	337.312	383.494		Alg11	1881.42	1928.59		Aldh7a1	4402.65	3450.29		Angptl6
	Aldh1b1	262.473	246.713		Alg12	396.927	385.581		Aldh9a1	1698.07	1614.95		Ank
	Aldh1l1	4375.71	4348.02		Alg13	257.18	247.645		Aldoa	80978.1	79558.2		Ank1
	Aldh1l2	480.423	503.323		Alg14	266.746	273.063		Aldoc	44549.5	45539.8		Ank2
	Aldh2	5460.5	5149.19		Alg2	4496.99	4580.62		Alg1	1450.18	1369.35		Ank3
	Aldh3a1	155.609	141.147		Alg3	455.034	460.491		Alg10b	2103.05	2079.07		Ankef1
	Aldh3a2	2456.63	2509.34		Alg5	426.542	416.286		Alg11	2457.32	2451.67		Ankfn1
	Aldh3b1	340.33	372.1		Alg6	310.064	307.411		Alg12	444.958	449.993		Ankfy1
	Aldh3b2	80.299	86.124		Alg8	290.957	289.947		Alg13	234.16	228.835		Ankhd1
	Aldh4a1	479.922	451.514		Alg9	749.344	694.905		Alg14	410.959	423.742		Ankib1
	Aldh5a1	8409.97	8324.37		Alk	299.114	298.51		Alg2	6509.05	6468.11		Ankle2
	Aldh6a1	5881.24	6181.31		Alkal2	45.457	50.021		Alg3	562.887	581.515		Ankmy2
	Aldh7a1	3912.64	3340.96		Alkbh1	507.64	496.639		Alg5	775.778	764.59		Ankra2
	Aldh9a1	2353.15	2356.98		Alkbh2	134.421	131.946		Alg6	363.785	339.104		Ankrd10
	Aldoa	61052.8	61375.8		Alkbh3	172.643	175.28		Alg8	327.521	317.201		Ankrd11
	Aldoc	79363.2	79826.8		Alkbh4	166.382	165.76		Alg9	1091.94	1005.02		Ankrd12
	Alg1	918.798	879.613		Alkbh5	2653.31	2639.63		Alk	654.49	646.276		Ankrd13a
	Alg10b	1101.49	1120.47		Alkbh6	710.762	711.732		Alkbh1	683.214	684.403		Ankrd13b
	Alg11	3238.44	3425.15		Alkbh7	216.656	227.409		Alkbh2	251.497	264.928		Ankrd13c
	Alg12	615.897	586.037		Alkbh8	1062.67	1067.87		Alkbh3	295.238	304.256		Ankrd13d
	Alg13	213.334	208.524		Allc	59.03	40.334		Alkbh4	246.725	249.061		Ankrd16
	Alg14	465.8	501.961		Alms1	460.635	442.942		Alkbh5	3512.27	3397.19		Ankrd17
	Alg2	8160.88	7977.73		Alox12b	271.794	193.169		Alkbh6	890.547	904.967		Ankrd24
	Alg3	508.346	495.13		Alox5ap	103.831	107.123		Alkbh7	575.153	545.931		Ankrd26
	Alg5	658.255	707.745		Alox8	145.853	225.221		Alkbh8	1241.09	1222.77		Ankrd27
	Alg6	372.371	374.281		Aloxe3	155.965	141.94		Alms1	455.249	453.622		Ankrd28
	Alg8	283.051	268.166		Alpk1	160.715	160.84		Alox5ap	188.012	202.621		Ankrd29
	Alg9	1068.81	1016.48		Alpl	515.178	518.948		Alox8	103.458	168.67		Ankrd33b
	Alk	675.55	619.333		Als2	1986.41	1993.72		Aloxe3	259.494	196.843		Ankrd34a
	Alkbh1	501.009	488.784		Als2cl	230.419	224.548		Alpk1	50.61	64.304		Ankrd34b
	Alkbh2	186.42	209.477		Alx4	133.474	143.441		Alpl	381.072	382.92		Ankrd34c
	Alkbh3	243.732	226.518		Alyref	969.772	984.835		Als2	2248.31	2286.13		Ankrd35
	Alkbh4	192.019	193.969		Alyref2	202.596	181.581		Als2cl	267.458	286.495		Ankrd37
	Alkbh5	3694.16	3562.17		Amacr	276.629	278.968		Alyref	1525.81	1526.55		Ankrd39
	Alkbh6	1017.44	982.466		Ambra1	3203.73	3215.99		Alyref2	252.31	237.336		Ankrd40
	Alkbh7	505.429	532.813		Amd1	1474.74	1531.45		Amacr	430.623	428.976		Ankrd42
	Alkbh8	1186.57	1278.48		Amdhd2	374.173	348.987		Ambra1	3766.89	3739.92		Ankrd44
	Alms1	523.359	527.498		Amer1	369.987	366.756		Amd1	2958.43	2984.14		Ankrd45
	Alox12b	52.602	39.978		Amer2	986.707	937.011		Amdhd2	663.793	628.054		Ankrd46
	Alox5	55.55	55.698		Amer3	2096.53	2153.45		Amer1	505.118	520.109		Ankrd49
	Alox5ap	153.083	171.076		Amfr	4827.14	4849.23		Amer2	1260.95	1274.23		Ankrd50
	Alox8	918.281	1154.45		Amigo1	6115.56	6090.61		Amer3	1928.29	1971.92		Ankrd52
	Aloxe3	153.188	152.496		Amigo2	328.554	334.77		Amfr	10567.2	10221.3		Ankrd54
	Alpk1	108.139	103.22		Ammecr1	188.703	177.154		Amigo1	5766.38	5629.91		Ankrd55
	Alpl	622.452	532.051		Ammecr1l	1069.31	1050.79		Amigo2	407.328	441.76		Ankrd6
	Als2	1978.06	1984.31		Amn	193.158	175.903		Amigo3	51.391	51.827		Ankrd9
	Als2cl	636.752	579.391		Amn1	246.566	254.39		Ammecr1	129.577	141.414		Anks1
	Alyref	1307.72	1382.69		Amot	1262	1172.82		Ammecr1l	1362.76	1372.64		Anks1b
	Alyref2	330.77	312.772		Amotl1	1480.37	1482.8		Amn	301.348	271.705		Anks3
	Amacr	287.401	301.647		Amotl2	587.66	591.1		Amn1	449.051	442.323		Anks6
	Ambra1	3247.41	2972.2		Ampd2	1788.43	1835.22		Amot	1428.8	1435.42		Ankzf1
	Amd1	1926.7	2030.75		Ampd3	1080.84	1110.93		Amotl1	3568.63	3641.37		Anln
	Amdhd2	448.221	435.445		Amph	9855.37	10002.9		Amotl2	691.265	720.486		Ano1
	Amer1	703.562	704.963		Amt	873.684	834.098		Ampd2	2403.59	2492.16		Ano10
	Amer2	1378.01	1406.57		Amy1	434.812	400.483		Ampd3	1467.55	1564.1		Ano3
	Amer3	1342.04	1308.87		Amz1	553.645	478.514		Amph	7839.29	7818.64		Ano4
	Amfr	6638.22	6603.65		Amz2	1649.7	1645.54		Amt	830.641	855.989		Ano5
	Amigo1	5791.79	5605.6		Anapc1	3108.63	3151.25		Amy1	265.986	266.867		Ano6
	Amigo2	1139.42	1175.76		Anapc10	366.737	376.947		Amz1	1118.3	1060.28		Ano8
	Ammecr1	227.762	221.1		Anapc11	1514.08	1506.46		Amz2	2844.07	2783.76		Anp32a
	Ammecr1l	1565.17	1521.93		Anapc13	601.422	642.514		Anapc1	4751.12	4975.23		Anp32b
	Amn	253.56	228.683		Anapc15	702.973	740.987		Anapc10	582.184	610.561		Anp32e
	Amn1	335.506	374.223		Anapc16	1527.21	1551.3		Anapc11	2078.39	2045.24		Anpep
	Amot	2988.75	2809.83		Anapc2	3239.43	3182.22		Anapc13	1371.56	1454.3		Antxr1
	Amotl1	7136.56	7133.17		Anapc4	1969.43	1968.05		Anapc15	950.703	1025.45		Antxr2
	Amotl2	1559.37	1460.46		Anapc5	5635.58	5630.27		Anapc16	3130.07	3133.77		Anxa11
	Ampd2	3124.58	3013.03		Anapc7	1324.1	1315.78		Anapc2	4225.27	4207.15		Anxa2
	Ampd3	1895.64	1860.89		Angel1	596.701	576.218		Anapc4	3217.93	3152.3		Anxa3
	Amph	8958.94	9164.26		Angel2	1883.4	1864.09		Anapc5	7702.08	7720.06		Anxa4
	Amt	1128.08	1106.85		Angpt1	447.725	465.603		Anapc7	1792.96	1708.03		Anxa5
	Amy1	452.914	361.543		Angpt2	66.571	64.928		Angel1	506.288	493.953		Anxa6
	Amz1	362.218	360.041		Angptl2	173.569	175.826		Angel2	3271.95	3231.37		Anxa7
	Amz2	1984.05	2003.68		Angptl4	128.613	129.071		Angpt1	177.144	193.865		Aoc2
	Anapc1	3863.85	3757.79		Angptl6	195.856	191.916		Angptl2	86.075	82.098		Aox1
	Anapc10	605.718	688.514		Ank	12063.2	11993.4		Angptl4	136.249	132.275		Ap1ar
	Anapc11	2225.15	2278.71		Ank1	3369.5	3195.3		Angptl6	421.443	389.715		Ap1b1
	Anapc13	1282.29	1435.2		Ank2	51562.6	51869.6		Ank	11037.8	11365		Ap1g1
	Anapc15	913.103	965.795		Ank3	29666	29230.8		Ank1	2447.33	2658.61		Ap1g2
	Anapc16	1899.36	2009.59		Ankef1	44.217	41.154		Ank2	30694.7	35032.4		Ap1m1
	Anapc2	5038.97	4786.94		Ankfn1	81.188	87.665		Ank3	23946.2	27341.5		Ap1s1
	Anapc4	3178.94	3337.97		Ankfy1	2633.73	2581.32		Ankdd1a	80.971	85.36		Ap1s2
	Anapc5	5636.48	5563.48		Ankhd1	3588.39	3537.37		Ankef1	54.139	51.095		Ap1s3
	Anapc7	1482.45	1478.68		Ankib1	2681.37	2693.96		Ankfn1	66.054	71.509		Ap2a1
	Angel1	684.524	640.519		Ankle2	1734.05	1711.12		Ankfy1	3481.36	3534.01		Ap2a2
	Angel2	1594.44	1595.78		Ankmy2	2288.48	2261.18		Ankhd1	2720.63	2718.62		Ap2b1
	Angpt1	561.172	714.089		Ankra2	1273.09	1284.65		Ankib1	3663.57	3819.81		Ap2m1
	Angpt2	66.848	66.418		Ankrd10	409.282	386.683		Ankle2	2713.64	2724.26		Ap2s1
	Angptl1	78.014	73.362		Ankrd11	13955.8	13518.6		Ankmy2	3770.22	3668.73		Ap3b1
	Angptl2	188.701	143.362		Ankrd12	5373.62	5301.16		Ankra2	1922.53	1950.24		Ap3b2
	Angptl4	143.971	156.705		Ankrd13a	1369.56	1332.33		Ankrd10	855.081	819		Ap3d1
	Angptl6	138.005	138.604		Ankrd13b	4645.63	4608.48		Ankrd11	10207.8	10759		Ap3m1
	Ank	12530.4	12128.9		Ankrd13c	3414.64	3387.19		Ankrd12	4877.32	5046.63		Ap3m2
	Ank1	10514.5	10013.8		Ankrd13d	2002.3	1960.3		Ankrd13a	2889.65	3053.8		Ap3s1
	Ank2	44724.6	44969.2		Ankrd16	612.792	569.97		Ankrd13b	4491.09	4401.02		Ap3s2
	Ank3	36504.6	35715.1		Ankrd17	9778.23	9900.25		Ankrd13c	3860.52	3814.31		Ap4b1
	Ankef1	53.982	54.179		Ankrd24	1519.32	1484.63		Ankrd13d	1866.94	1772.88		Ap4e1
	Ankfn1	195.572	185.358		Ankrd26	1131.65	1097.88		Ankrd16	470.37	475.625		Ap4m1
	Ankfy1	3237.32	3118.24		Ankrd27	1413.59	1368.34		Ankrd17	10714.5	10944.4		Ap4s1
	Ankhd1	3164.21	3022.7		Ankrd28	2377.78	2393.81		Ankrd2	52.678	45.311		Ap5b1
	Ankib1	3806.15	3926.38		Ankrd29	1183.08	1223.39		Ankrd24	790.786	783.754		Ap5m1
	Ankle2	1778.09	1719.91		Ankrd33b	5675.36	5326.67		Ankrd26	1093.97	1064.68		Ap5s1
	Ankmy2	2443.48	2439.34		Ankrd34a	5528.05	5609.59		Ankrd27	1162.54	1112.8		Ap5z1
	Ankra2	1249.38	1338.51		Ankrd34b	1045.36	1087.37		Ankrd28	3522.57	3644.19		Apaf1
	Ankrd10	443.626	406.596		Ankrd34c	488.812	532.497		Ankrd29	1004.63	1091.55		Apba1
	Ankrd11	11574.7	10929.1		Ankrd35	420.972	413.016		Ankrd33b	4504.83	4434.58		Apba2
	Ankrd12	3301.93	3211.79		Ankrd37	88.98	90.776		Ankrd34a	3763.83	3770.61		Apba3
	Ankrd13a	3680.33	3570.07		Ankrd39	122.177	116.796		Ankrd34b	1796.6	1762.74		Apbb1
	Ankrd13b	2308.31	2205.41		Ankrd40	6446.08	6342.4		Ankrd34c	166.772	172.815		Apbb1ip
	Ankrd13c	2772.75	2829.04		Ankrd42	806.394	770.347		Ankrd35	583.957	601.189		Apbb2
	Ankrd13d	1883.12	1814.55		Ankrd44	590.243	582.133		Ankrd37	386.779	380.97		Apc
	Ankrd16	381.379	316.986		Ankrd45	2250.16	2255.77		Ankrd39	195.933	188.018		Apc2
	Ankrd17	11859.8	11801.8		Ankrd46	5009.96	5045.31		Ankrd40	8423.43	8830.94		Apcdd1
	Ankrd24	2609.37	2360.29		Ankrd49	460.48	467.135		Ankrd42	782.297	730.513		Apeh
	Ankrd26	1584.64	1595.4		Ankrd50	3025.69	3187.58		Ankrd44	577.774	586.168		Apex1
	Ankrd27	1073.59	1069.05		Ankrd52	4218.67	4267.54		Ankrd45	2638.43	2676.68		Apex2
	Ankrd28	2554.01	2735.14		Ankrd54	358.993	348.508		Ankrd46	9508.59	9236.2		Aph1a
	Ankrd29	1898.6	1950.24		Ankrd55	136.274	141.424		Ankrd49	703.007	708.596		Aph1b
	Ankrd33b	101.534	89.094		Ankrd6	1547.16	1584.05		Ankrd50	4838.35	4866.15		Aph1c
	Ankrd34a	2962.7	2864.9		Ankrd63	1483.63	1489.16		Ankrd52	2593.31	2739.35		Api5
	Ankrd34b	6359.03	6312.88		Ankrd9	447.091	446.528		Ankrd54	556.558	518.364		Apip
	Ankrd34c	511.004	522.56		Anks1	1104.78	1076.45		Ankrd55	231.402	222.052		Aplf
	Ankrd35	754.194	730.375		Anks1b	19870.4	19792.4		Ankrd6	3374.35	3232.63		Apln
	Ankrd37	122.613	110.334		Anks3	869.438	842.256		Ankrd63	10753.8	10529.6		Aplp1
	Ankrd39	165.653	163.65		Anks6	355.549	356.014		Ankrd9	352.602	324.93		Aplp2
	Ankrd40	12109.4	12895		Ankzf1	619.883	610.713		Anks1	1114.5	1110.95		Apmap
	Ankrd42	902.943	874.359		Anln	323.402	323.82		Anks1b	27240.5	28309.3		Apobec1
	Ankrd44	915.731	860.656		Ano1	108.438	105.028		Anks3	1032.91	1029.33		Apobec3
	Ankrd45	1342.55	1357.73		Ano10	783.881	774.126		Anks6	361.107	383.333		Apobr
	Ankrd46	6167.59	6419.29		Ano3	11162.1	11117.4		Ankub1	64.167	74.631		Apod
	Ankrd49	377.352	397.531		Ano4	516.036	499.224		Ankzf1	564.501	579.839		Apoe
	Ankrd50	4388.94	4386.8		Ano5	56.849	50.235		Anln	2027.4	2489.32		Apol8
	Ankrd52	6351.88	6079.73		Ano6	1128.41	1136.14		Ano1	66.049	69.314		Apold1
	Ankrd54	511.625	508.782		Ano8	1924.48	1915.75		Ano10	764.149	760.05		Apoo
	Ankrd55	1079.79	1097.44		Anp32a	9664.61	9746.56		Ano2	1524.24	1300.15		Apool
	Ankrd6	2712.56	2766.49		Anp32b	1237.16	1200.13		Ano3	17997.8	17824.7		Apopt1
	Ankrd9	643.152	617.515		Anp32e	5047.11	5217.25		Ano4	1045.23	1072.43		App
	Anks1	2263.35	2096.29		Anpep	441.003	501.574		Ano5	153.596	119.447		Appbp2
	Anks1b	10411.1	11021.1		Antxr1	849.515	848.214		Ano6	986.741	1068.01		Appl1
	Anks3	875.539	851.97		Antxr2	100.134	102.235		Ano7	93.483	80.769		Appl2
	Anks6	305.758	277.838		Anxa1	90.085	98.992		Ano8	2189.56	2149.9		Aprt
	Ankub1	213.944	217.506		Anxa11	361.595	391.629		Anp32a	14623.9	14471.4		Aptx
	Ankzf1	442.737	403.275		Anxa2	450.473	464.189		Anp32b	2711.84	2711.47		Aqp11
	Anln	6158.11	7130.45		Anxa3	234.303	246.692		Anp32e	5746.14	5921.76		Aqp4
	Ano1	215.035	174.027		Anxa4	166.302	180.998		Anpep	60.595	72.429		Aqp9
	Ano10	1225.45	1229.16		Anxa5	1837.78	1874.78		Antxr1	804.519	868.158		Aqr
	Ano2	139.65	139.845		Anxa6	3595.01	3692.29		Antxr2	54.106	54.212		Ar
	Ano3	966.702	1023.32		Anxa7	3746.78	3853.22		Anxa11	176.224	167.424		Araf
	Ano4	1850.17	1826.88		Aoc2	73.487	73.693		Anxa2	198.524	206.207		Arap1
	Ano5	192.435	164.615		Aoc3	55.199	63.421		Anxa3	237.541	283.005		Arap2
	Ano6	1359.15	1286.91		Aox1	200.843	213.391		Anxa4	152.085	195.601		Arap3
	Ano7	91.223	86.698		Aox3	72.2	77.87		Anxa5	2078.55	2171.59		Arc
	Ano8	2006.63	1889.77		Ap1ar	5571.95	5596.4		Anxa6	5221.89	5272.44		Arcn1
	Anp32a	8673.57	9280.17		Ap1b1	8545.47	8407.72		Anxa7	4200.51	4112.36		Arel1
	Anp32b	1893.97	1942.63		Ap1g1	6187.42	6274.69		Aoc2	105.357	111.205		Arf1
	Anp32e	5427.01	5725.59		Ap1g2	105.255	102.728		Aox1	162.304	180.285		Arf2
	Anpep	149.761	122.273		Ap1m1	3754.63	3726.38		Ap1ar	7000.64	7003.47		Arf3
	Antxr1	1684.63	1764.96		Ap1s1	8069.47	8257.09		Ap1b1	8609.5	8430.73		Arf4
	Antxr2	90.831	88.673		Ap1s2	1116.35	1168.2		Ap1g1	7001.89	7139.98		Arf5
	Anxa1	402.669	465.352		Ap1s3	178.725	176.006		Ap1g2	83.485	93.28		Arf6
	Anxa11	111.023	107.223		Ap2a1	12113.2	12309.2		Ap1m1	3571.08	3618.86		Arfgap1
	Anxa2	368.837	366.203		Ap2a2	12202.7	12335.7		Ap1s1	16917.8	16644.9		Arfgap2
	Anxa3	236.719	239.493		Ap2b1	17700.5	18211.4		Ap1s2	7553.27	7468.39		Arfgap3
	Anxa4	179.989	216.929		Ap2m1	12899.1	13295.5		Ap1s3	104.937	107.473		Arfgef1
	Anxa5	5631.62	5748.57		Ap2s1	3146.84	3186.97		Ap2a1	13278.6	13406.5		Arfgef2
	Anxa6	4059.2	4028.92		Ap3b1	2615.4	2669.44		Ap2a2	13239.4	13275.8		Arfgef3
	Anxa7	3000.21	2950.73		Ap3b2	6492.91	6517.51		Ap2b1	23188	23885.2		Arfip1
	Aoc2	62.945	58.437		Ap3d1	9184.01	9140.14		Ap2m1	14988.8	14940.7		Arfip2
	Aox1	225.247	215.688		Ap3m1	2066.56	2122.06		Ap2s1	5292.36	5112.97		Arfrp1
	Ap1ar	4243.21	4312.06		Ap3m2	8211.06	8353.53		Ap3b1	2900.08	3064.13		Arglu1
	Ap1b1	9284.03	8915.6		Ap3s1	1995.21	2014.15		Ap3b2	6884	6830.31		Arhgap1
	Ap1g1	7599.9	7598.65		Ap3s2	4368.06	4243.64		Ap3d1	9812.68	9960.32		Arhgap10
	Ap1g2	89.79	71.04		Ap4b1	521.39	522.729		Ap3m1	2482.47	2646.22		Arhgap11a
	Ap1m1	4000.95	3973.63		Ap4e1	357.103	330.711		Ap3m2	8002.42	7867.3		Arhgap12
	Ap1s1	5241.72	5456.84		Ap4m1	280.382	277.373		Ap3s1	1911.84	1953.25		Arhgap15
	Ap1s2	6469.09	6628.49		Ap4s1	937.851	947.92		Ap3s2	4613.06	4435.36		Arhgap17
	Ap1s3	95.351	94.726		Ap5b1	227.7	254.605		Ap4b1	948.549	919.082		Arhgap18
	Ap2a1	12077	11696.6		Ap5m1	598.728	608.592		Ap4e1	396.495	392.668		Arhgap19
	Ap2a2	11153.5	11010.6		Ap5s1	399.748	389.782		Ap4m1	509.51	496.319		Arhgap20
	Ap2b1	15421	15239.1		Ap5z1	766.877	752.533		Ap4s1	1853.08	1851.38		Arhgap21
	Ap2m1	13288.1	13745.8		Apaf1	367.826	360.407		Ap5b1	231.365	264.473		Arhgap22
	Ap2s1	3583.81	3652.52		Apba1	18756.8	17660.3		Ap5m1	886.793	887.589		Arhgap23
	Ap3b1	2592.43	2614.43		Apba2	12654.6	12132.8		Ap5s1	790.99	762.968		Arhgap24
	Ap3b2	8393.64	8155.67		Apba3	298.096	290.922		Ap5z1	752.518	756.047		Arhgap25
	Ap3d1	9440.45	9095.11		Apbb1	15039.1	15400.7		Apaf1	799.062	784.434		Arhgap26
	Ap3m1	3173.35	3432.37		Apbb1ip	434.922	482.448		Apba1	11845.6	12022.4		Arhgap27
	Ap3m2	6268.5	6366.44		Apbb2	3038.18	3100.39		Apba2	7173.86	6823.77		Arhgap29
	Ap3s1	1491.75	1557.13		Apc	33792.6	34644.9		Apba3	433.27	426.125		Arhgap30
	Ap3s2	5926.08	5736.47		Apc2	8156.2	7976.1		Apbb1	17238.1	17067.8		Arhgap31
	Ap4b1	662.175	689.195		Apcdd1	1283.35	1218.83		Apbb1ip	365.927	419.179		Arhgap32
	Ap4e1	409.423	369.092		Apeh	459.769	463.135		Apbb2	2733.71	2983.01		Arhgap33
	Ap4m1	296.704	301.5		Apex1	1149.65	1143.83		Apc	18814.5	23378.3		Arhgap35
	Ap4s1	1355.91	1429.66		Apex2	135.738	136.782		Apc2	7329.36	7551.15		Arhgap39
	Ap5b1	261.284	280.226		Aph1a	404.86	401.231		Apcdd1	729.114	718.73		Arhgap4
	Ap5m1	808.047	832.661		Aph1b	1193.94	1251.76		Apeh	1149.25	1145.45		Arhgap42
	Ap5s1	522.865	509.057		Aph1c	365.34	358.198		Apex1	2258.28	2132.66		Arhgap44
	Ap5z1	950.061	907.599		Api5	3912.56	4074.24		Apex2	197.08	195.436		Arhgap45
	Apaf1	391.78	377.822		Apip	339.358	352.444		Aph1a	590.965	608.573		Arhgap5
	Apba1	25993.7	24621		Aplf	306.192	293.748		Aph1b	1916.42	2048.9		Arhgap6
	Apba2	6632.51	6454.61		Apln	1039.44	1106.42		Aph1c	355.843	365.032		Arhgdia
	Apba3	396.551	390.873		Aplp1	44665.9	44764.4		Api5	5274.19	5376.56		Arhgdib
	Apbb1	13361.1	13504.2		Aplp2	32318.7	32653.8		Apip	416.402	406.877		Arhgdig
	Apbb1ip	382.148	384.916		Apmap	1962.24	1931.12		Aplf	518.059	469.854		Arhgef1
	Apbb2	3825.97	3800.85		Apobec1	75.836	77.817		Apln	1241.52	1442.08		Arhgef10
	Apc	17096.7	17332.9		Apobec3	122.113	131.003		Aplp1	76049.1	74013.2		Arhgef10l
	Apc2	10937.7	9839.95		Apobr	67.531	68.651		Aplp2	32283.3	33799.9		Arhgef11
	Apcdd1	891.69	668.789		Apod	3617.34	3668.17		Apmap	3190.39	3090		Arhgef12
	Apeh	1443.35	1430.1		Apoe	48097.6	49964.9		Apobec1	96.558	111.651		Arhgef15
	Apex1	1276.89	1350.6		Apol8	229.234	217.469		Apobec3	114.782	121.023		Arhgef17
	Apex2	186.398	185.291		Apold1	156.084	139.941		Apobr	58.14	58.198		Arhgef18
	Aph1a	660.963	625.456		Apoo	104.385	106.723		Apod	7001.03	7382.11		Arhgef19
	Aph1b	1577.79	1672.73		Apool	93.843	92.839		Apoe	75650.3	78013.5		Arhgef2
	Aph1c	354.84	350.491		Apopt1	1238.55	1208.42		Apol8	296.202	264.82		Arhgef25
	Api5	3941.67	4180.79		App	76231.3	77756.3		Apold1	121.698	132.92		Arhgef26
	Apip	414.346	422.422		Appbp2	5319.05	5444.94		Apoo	339.3	332.165		Arhgef28
	Aplf	258.719	251.308		Appl1	6405.69	6366.1		Apool	271.493	278.402		Arhgef3
	Apln	2683.89	2842.12		Appl2	2833.56	2834.08		Apopt1	1638.15	1577.98		Arhgef37
	Aplnr	82.392	92.304		Aprt	426.685	423.382		App	80625.9	82130.8		Arhgef4
	Aplp1	58458	58393.5		Aptx	1207.03	1218.19		Appbp2	6611.14	6676.22		Arhgef40
	Aplp2	46919.5	46332.7		Aqp11	911.135	753.6		Appl1	6802.28	6911.5		Arhgef5
	Apmap	2901.1	3040.4		Aqp4	8061.48	8473.78		Appl2	2902.94	3193.43		Arhgef6
	Apobec1	154.295	156.118		Aqp9	59.643	56.954		Aprt	774.422	746.502		Arhgef7
	Apobec3	150.389	151.633		Aqr	2420.68	2401.99		Aptx	1668.09	1681.77		Arhgef9
	Apobr	66.442	74.328		Ar	2142.87	2139.84		Aqp11	282.132	295.88		Arid1a
	Apoc1	137.477	170.632		Araf	4720.1	4714.24		Aqp4	7584.68	9105.54		Arid1b
	Apod	23569.3	24255.9		Arap1	653.141	631.017		Aqp9	77.681	81.671		Arid2
	Apoe	83796.9	89536.8		Arap2	5425.09	5508.11		Aqr	2772.3	2844.69		Arid3a
	Apol8	452.792	457.036		Arap3	390.826	387.469		Ar	1323.87	1434.89		Arid3b
	Apold1	98.919	82.308		Arc	3323.44	3372.99		Araf	9481.95	9257.27		Arid4a
	Apoo	171.569	183.1		Arcn1	5139.67	5130.84		Arap1	929.054	911.089		Arid4b
	Apool	196.126	225.346		Arel1	7375.22	7372.96		Arap2	4767.51	5111.73		Arid5a
	Apopt1	1039.96	1079.48		Arf1	15558.2	16635.4		Arap3	298.617	319.531		Arid5b
	App	89604.4	88818.1		Arf2	1423.17	1487.13		Arc	2800.43	3004.67		Arih1
	Appbp2	8092.65	8338.14		Arf3	67642.1	69046.1		Arcn1	7839.51	7789.27		Arih2
	Appl1	5855.99	6191.16		Arf4	3718.71	3815.11		Arel1	18204.1	18761.5		Arl1
	Appl2	3743.24	3619.95		Arf5	3877.19	3906.19		Arf1	26264.7	26384.9		Arl10
	Aprt	390.267	413.423		Arf6	2552.13	2619.35		Arf2	2563.39	2537.97		Arl13b
	Aptx	1406.99	1459.43		Arfgap1	4743.06	4786.04		Arf3	85865.8	87949.5		Arl14ep
	Aqp11	304.015	319.337		Arfgap2	1777.92	1819.06		Arf4	5387.66	5422.32		Arl15
	Aqp4	26336.3	29527.1		Arfgap3	902.899	891.828		Arf5	6143.84	6182.66		Arl16
	Aqp9	106.765	104.117		Arfgef1	6173.15	6242.33		Arf6	2578.41	2582.88		Arl2
	Aqr	2750.07	2633.85		Arfgef2	4323.89	4271.19		Arfgap1	4767.4	4710.66		Arl2bp
	Ar	1895.57	1915.02		Arfgef3	5374.58	5485.89		Arfgap2	3295.05	3294.51		Arl3
	Araf	10082.7	10644.9		Arfip1	52.903	54.375		Arfgap3	893.084	854.79		Arl4a
	Arap1	1138.27	1078.03		Arfip2	4215.96	4284.82		Arfgef1	6473.66	6580.11		Arl4c
	Arap2	5264.32	5707.96		Arfrp1	708.565	704.313		Arfgef2	3892.03	3926.23		Arl4d
	Arap3	260.326	202.369		Arglu1	2043.85	2053.33		Arfgef3	3239.02	3599.53		Arl5a
	Arc	1136.15	1046.61		Arhgap1	3661.18	3776.27		Arfip1	202.264	194.839		Arl5b
	Arcn1	7502.89	7852.69		Arhgap10	1573.46	1571.14		Arfip2	5358.73	5297.96		Arl5c
	Arel1	4461.87	4427.71		Arhgap11a	164.772	144.012		Arfrp1	1274.1	1260.18		Arl6
	Arf1	13391.1	14400.6		Arhgap12	1664.24	1671.23		Arg2	247.028	263.33		Arl6ip1
	Arf2	1832.79	1994.21		Arhgap15	357.526	386.322		Arglu1	2628.88	2647.48		Arl6ip4
	Arf3	28709.6	29270.3		Arhgap17	419.938	395.214		Arhgap1	3935.63	3943.43		Arl6ip5
	Arf4	3333.48	3479.13		Arhgap18	391.068	387.734		Arhgap10	2100.03	2108.38		Arl6ip6
	Arf5	3146.1	3261.02		Arhgap19	198.292	194.25		Arhgap11a	263.45	260.002		Arl8a
	Arf6	3247.01	3317.25		Arhgap20	7945.74	7710.44		Arhgap12	2960.95	2995.94		Arl8b
	Arfgap1	3132.72	3120.32		Arhgap21	10282.8	10294.7		Arhgap15	193.195	198.093		Armc1
	Arfgap2	2549.84	2671.24		Arhgap22	327.558	304.575		Arhgap17	395.292	413.406		Armc10
	Arfgap3	1108.97	1130.85		Arhgap23	6522.51	6480.37		Arhgap18	578.147	621.493		Armc2
	Arfgef1	6040.66	6065.05		Arhgap24	362.654	371.535		Arhgap19	338.355	356.183		Armc5
	Arfgef2	5222.23	4975.94		Arhgap25	405.169	411.258		Arhgap20	8836.63	9030.61		Armc6
	Arfgef3	3768.1	3897.26		Arhgap26	8834.24	9210.84		Arhgap21	7391.22	7832.56		Armc7
	Arfip1	139.343	156.985		Arhgap27	567.465	572.881		Arhgap22	261.155	261.987		Armc8
	Arfip2	4164.09	4342.55		Arhgap29	1294.43	1276.32		Arhgap23	5681.8	5978.92		Armc9
	Arfrp1	909.135	903.35		Arhgap30	203.62	201.684		Arhgap24	472.009	508.655		Armcx1
	Arglu1	1318.51	1225.67		Arhgap31	1946.23	2020.56		Arhgap25	156.782	177.453		Armcx2
	Arhgap1	2431.42	2413.89		Arhgap32	43633.2	43414.7		Arhgap26	7976.57	8858.72		Armcx3
	Arhgap10	183.541	180.484		Arhgap33	12106.8	11623.3		Arhgap27	1092.43	1065.71		Armcx4
	Arhgap11a	267.58	279.488		Arhgap35	18133.6	17186.1		Arhgap27os2	75.381	67.091		Armcx5
	Arhgap12	4247.18	4463.25		Arhgap39	3315.06	3311.26		Arhgap28	49.279	49.331		Armcx6
	Arhgap15	92.606	98.024		Arhgap4	117.245	142.671		Arhgap29	639.983	707.987		Armt1
	Arhgap17	479.202	435.906		Arhgap42	1063.89	1036.08		Arhgap30	263.945	272.182		Arnt
	Arhgap18	445.048	449.278		Arhgap44	9183.12	8815.91		Arhgap31	1016.61	1176.8		Arnt2
	Arhgap19	178.9	178.802		Arhgap45	216.892	217.096		Arhgap32	22163.3	24169.8		Arntl
	Arhgap20	4354.83	4074.45		Arhgap5	6209.79	6154.73		Arhgap33	15663.6	15395.3		Arntl2
	Arhgap21	7505.47	7003.07		Arhgap6	290.513	289.687		Arhgap35	13634.5	13305.5		Arpc1a
	Arhgap22	415.665	409.908		Arhgdia	12952.1	13086.9		Arhgap36	890.064	658.46		Arpc1b
	Arhgap23	11819.7	11111.6		Arhgdib	337.832	351.335		Arhgap39	2475.77	2428.83		Arpc2
	Arhgap24	2224.32	2286.83		Arhgdig	1639.61	1635.34		Arhgap4	119.242	141.869		Arpc3
	Arhgap25	98.048	101.622		Arhgef1	876.063	845.92		Arhgap42	490.529	508.572		Arpc4
	Arhgap26	6117.32	5771.88		Arhgef10	1004.67	960.154		Arhgap44	8078.67	7923.07		Arpc5
	Arhgap27	996.663	994.477		Arhgef10l	2304.82	2194.68		Arhgap45	258.019	268.57		Arpc5l
	Arhgap28	62.455	51.455		Arhgef11	4790.11	4881.15		Arhgap5	8517.94	9146.06		Arpin
	Arhgap29	923.639	742.099		Arhgef12	15250.3	14728.5		Arhgap6	2241.73	2095.19		Arpp19
	Arhgap30	219.223	226.302		Arhgef15	1324.6	900.198		Arhgdia	16270.5	16307.2		Arpp21
	Arhgap31	1753.46	1549.97		Arhgef17	14901.3	14442.2		Arhgdib	895.314	882.002		Arrb1
	Arhgap32	9041.91	8997.48		Arhgef18	1997.25	1998.7		Arhgdig	2065.8	1942.92		Arrb2
	Arhgap33	2179.96	2037.35		Arhgef19	415.925	395.679		Arhgef1	857.116	863.143		Arrdc1
	Arhgap35	18321.4	17692.6		Arhgef2	5665.35	5829.86		Arhgef10	2302.55	2481.22		Arrdc2
	Arhgap36	1639.56	1674.25		Arhgef25	7032.06	6929.77		Arhgef10l	2344.24	2106.5		Arrdc3
	Arhgap39	2316.63	2169.12		Arhgef26	1306.67	1251.86		Arhgef11	3562.79	3746.59		Arrdc4
	Arhgap4	116.268	122.264		Arhgef28	1625.8	1583.34		Arhgef12	14645.3	15168.3		Arsa
	Arhgap42	598.661	599.556		Arhgef3	3383.96	3292.32		Arhgef15	2341.04	1563.22		Arsb
	Arhgap44	9887.09	9506.6		Arhgef37	51.573	50.682		Arhgef17	12650.6	12154		Arsg
	Arhgap45	225.488	216.308		Arhgef4	8754.98	8291		Arhgef18	2419	2393.54		Arsk
	Arhgap5	8890.53	9999.15		Arhgef40	765.315	755.207		Arhgef19	729.919	705.966		Art3
	Arhgap6	997.448	988.268		Arhgef5	172.709	170.831		Arhgef2	6979.6	7355.16		Arv1
	Arhgdia	12833.9	12824.5		Arhgef6	655.818	658.854		Arhgef25	3246.91	3345.39		Arvcf
	Arhgdib	453.07	469.501		Arhgef7	5651.79	5688.58		Arhgef26	1744.83	1820.84		Arx
	Arhgdig	2535.57	2473.5		Arhgef9	35148.7	35196.9		Arhgef28	1294.73	1292.38		Arxes1
	Arhgef1	940.524	787.931		Arid1a	8896.34	8805.21		Arhgef3	4599.8	4630.62		Arxes2
	Arhgef10	4990.55	4856.32		Arid1b	6186.7	6086.52		Arhgef33	88.014	79.194		As3mt
	Arhgef10l	2969.81	2859.79		Arid2	2245.95	2215.98		Arhgef37	49.349	52.581		Asah1
	Arhgef11	6246.09	5979.42		Arid3a	291.033	277.304		Arhgef39	58.904	52.66		Asah2
	Arhgef12	14953.2	14945.7		Arid3b	210.746	173.928		Arhgef4	10671.4	10051.6		Asap1
	Arhgef15	2264.77	1404.91		Arid4a	2659.84	2593.27		Arhgef40	921.058	936.24		Asap2
	Arhgef16	124.239	121.485		Arid4b	2247.79	2111.78		Arhgef5	61.99	68.778		Asap3
	Arhgef17	11820.2	10732.6		Arid5a	312.554	312.418		Arhgef6	663.569	707.718		Asb1
	Arhgef18	2320.86	2202.42		Arid5b	1585.41	1594.5		Arhgef7	6042.33	6260.36		Asb13
	Arhgef19	785.189	693.669		Arih1	4181.98	4266.85		Arhgef9	42928.3	43199.9		Asb16
	Arhgef2	3021.7	2796.57		Arih2	1934.95	1971.7		Arid1a	6873.46	7404.54		Asb18
	Arhgef25	2218.11	2119.27		Arl1	3240.92	3297.78		Arid1b	5548.86	5849.64		Asb2
	Arhgef26	2314.17	2404.97		Arl10	406.091	411.042		Arid2	2280.08	2339.74		Asb3
	Arhgef28	1888.48	1848.29		Arl13b	408.774	406.392		Arid3a	333.524	331.559		Asb6
	Arhgef3	3101.04	3081.86		Arl14ep	1330.04	1395.02		Arid3b	276.605	274.941		Asb7
	Arhgef33	79.219	65.102		Arl15	2854.84	2892.35		Arid4a	3586.78	3505.61		Asb8
	Arhgef37	135.662	133.74		Arl16	1031.79	1016.92		Arid4b	3250.48	3196.26		Ascc1
	Arhgef4	10420.4	10224.2		Arl2	1408.28	1408.93		Arid5a	282.507	287.096		Ascc2
	Arhgef40	1670.37	1558.1		Arl2bp	5277.3	5206.44		Arid5b	604.829	630.95		Ascc3
	Arhgef5	112.566	86.514		Arl3	4921.52	5112.97		Arih1	5628.98	5696.78		Ascl1
	Arhgef6	1388.02	1350.18		Arl4a	1937.71	1983.24		Arih2	2645.38	2619.41		Asf1a
	Arhgef7	4235.46	4197.93		Arl4c	2895.67	2880.01		Arl1	5793.33	5665.89		Ash1l
	Arhgef9	22772.1	23571.4		Arl4d	386.039	373.784		Arl10	470.827	442.714		Ash2l
	Arid1a	6748.88	6117.39		Arl5a	4028.5	3599.98		Arl13b	496.109	492.532		Asic1
	Arid1b	4496.72	4277.05		Arl5b	1311.73	1354.46		Arl14ep	2526.37	2586.31		Asic2
	Arid2	2514.41	2392.88		Arl5c	78.407	73.114		Arl15	3307.4	3261.7		Asic4
	Arid3a	262.057	238.622		Arl6	733.388	764.117		Arl16	1380.76	1338.28		Asl
	Arid3b	167.489	150.07		Arl6ip1	11054.6	11041.2		Arl2	2772.78	2653.85		Asna1
	Arid4a	2273.63	2220.16		Arl6ip4	1290.53	1259.84		Arl2bp	7305.27	7178.66		Asns
	Arid4b	2875.17	2861.31		Arl6ip5	3706.1	3782.95		Arl3	7300.9	7493.46		Aspa
	Arid5a	407.444	399.01		Arl6ip6	290.022	303.516		Arl4a	4373.95	3989.65		Aspdh
	Arid5b	1153.81	1034.28		Arl8a	14115.2	14284.6		Arl4c	2431.77	2362.31		Asph
	Arih1	4598.31	4644.44		Arl8b	14696.1	14936.9		Arl4d	1044.66	1083.56		Asphd1
	Arih2	2404.32	2380.51		Armc1	2289.77	2248.54		Arl5a	4324.11	3910.65		Asphd2
	Arl1	3592.1	3870.98		Armc10	963.656	954.512		Arl5b	1359.61	1386.37		Aspn
	Arl10	1225.43	1228.15		Armc2	298.858	298.068		Arl5c	252.868	238.822		Aspscr1
	Arl13b	495.58	496.45		Armc5	603.5	595.737		Arl6	1709.22	1705.12		Asrgl1
	Arl14ep	1801.29	1934.73		Armc6	582.653	596.055		Arl6ip1	13381.5	13750.1		Ass1
	Arl15	1032.09	1054.16		Armc7	499.414	504.493		Arl6ip4	1983.59	1876.3		Aste1
	Arl16	1357.45	1379.5		Armc8	3481.24	3451.35		Arl6ip5	6245.1	6202.71		Astn1
	Arl2	3606.64	3607.9		Armc9	969.27	994.624		Arl6ip6	626.759	638.904		Astn2
	Arl2bp	8003.71	8012.9		Armcx1	2804.67	2819.16		Arl8a	11002.3	11077.9		Asxl1
	Arl3	6067.76	6629.03		Armcx2	5334.43	5500.77		Arl8b	13695.3	13804.6		Asxl2
	Arl4a	1142.36	1203.24		Armcx3	1829.97	1836.46		Armc1	4176.76	4259.37		Asxl3
	Arl4c	5379.95	5373.69		Armcx4	3568.58	3578.15		Armc10	1060.68	1045.63		Atad1
	Arl4d	223.452	231.554		Armcx5	2191.58	2217.78		Armc2	253.016	252.957		Atad2
	Arl5a	5153.03	4970.21		Armcx6	146.291	159.28		Armc5	678.414	690.695		Atad2b
	Arl5b	1556.86	1591.18		Armt1	893.985	896.687		Armc6	949.539	901.268		Atad3a
	Arl5c	49.966	40.904		Arnt	1139.95	1091.93		Armc7	407.407	399.591		Atad5
	Arl6	856.352	939.122		Arnt2	19591.6	19594.8		Armc8	5067.87	4890.63		Atat1
	Arl6ip1	16006	17287.7		Arntl	2422.16	2460.12		Armc9	1618.62	1553.49		Atcay
	Arl6ip4	1585.25	1585.08		Arntl2	101.835	122.066		Armcx1	3141.74	3084		Ate1
	Arl6ip5	3806.13	3951.33		Arpc1a	3450.97	3543.47		Armcx2	5728.06	5763.98		Atf1
	Arl6ip6	440.182	448.589		Arpc1b	478.546	493.752		Armcx3	2591.04	2657.15		Atf2
	Arl8a	13481.6	13276.2		Arpc2	7773.27	8011.21		Armcx4	3541.24	3615.7		Atf4
	Arl8b	13172.9	13668.2		Arpc3	4759.04	4927.6		Armcx5	1684.26	1629.42		Atf5
	Armc1	2608.3	2752.96		Arpc4	4243.49	4400.79		Armcx6	300.967	312.445		Atf6
	Armc10	792.741	774.136		Arpc5	1746.54	1800.44		Armt1	1549.96	1557.78		Atf6b
	Armc2	120.777	118.715		Arpc5l	2614.3	2766.22		Arnt	1168.18	1200.56		Atf7
	Armc5	660.137	620.979		Arpin	672.114	651.621		Arnt2	16919.1	17712		Atf7ip
	Armc6	682.149	684.24		Arpp19	18486.1	20431		Arntl	1728.37	1824.33		Atg10
	Armc7	300.734	296.055		Arpp21	22854.9	22865.1		Arntl2	114.04	105.313		Atg101
	Armc8	3144.95	3279		Arr3	45.426	42.559		Arpc1a	10670.2	10184.7		Atg12
	Armc9	990.859	972.12		Arrb1	19588.8	19392.8		Arpc1b	780.475	845.766		Atg13
	Armcx1	3616.11	3751.59		Arrb2	1546.86	1465.24		Arpc2	11124.7	11280.8		Atg14
	Armcx2	6244.32	6347		Arrdc1	222.211	214.682		Arpc3	6417.14	6501.7		Atg16l1
	Armcx3	2350.01	2439.52		Arrdc2	180.271	183.035		Arpc4	4525.25	4482.16		Atg16l2
	Armcx4	5139.46	5110		Arrdc3	1579.15	1563.12		Arpc5	3981.43	3918.4		Atg2a
	Armcx5	1612.05	1599.08		Arrdc4	257.595	256.116		Arpc5l	4260.15	4330.77		Atg2b
	Armcx6	482.606	496.323		Arsa	1568.78	1492.34		Arpin	1477.11	1430.64		Atg3
	Armt1	792.636	809.671		Arsb	8285.14	8571.37		Arpp19	22233.3	24478.8		Atg4a
	Arnt	1063.76	942.478		Arsg	300.153	278.684		Arpp21	98697.9	98848.5		Atg4b
	Arnt2	15735.7	16006.3		Arsi	40.962	44.935		Arrb1	20275.6	21263.6		Atg4c
	Arntl	1084.58	1141.15		Arsj	84.159	94.029		Arrb2	1383.67	1293.91		Atg4d
	Arntl2	83.701	82.265		Arsk	359.671	343.097		Arrdc1	178.661	164.506		Atg5
	Arpc1a	4341.83	4509.13		Art3	102.96	100.683		Arrdc2	299.061	322.282		Atg7
	Arpc1b	872.593	941.199		Arv1	98.821	102.05		Arrdc3	3391.83	3450.75		Atg9a
	Arpc2	5783.5	5965.03		Arvcf	1237.52	1270.5		Arrdc4	492.403	509.161		Atg9b
	Arpc3	3499.21	3700.35		Arx	999.281	956.237		Arsa	1810.01	1687.83		Atic
	Arpc4	3022.25	3094.86		Arxes1	414.146	391.931		Arsb	6878.67	7232.85		Atl1
	Arpc5	1819.25	1961.29		Arxes2	603.101	628.572		Arsg	1129.49	1163.89		Atl2
	Arpc5l	2959.14	3173.75		As3mt	514.747	512.651		Arsk	581.476	566.4		Atl3
	Arpin	1223.18	1220.05		Asah1	1884.98	1998.96		Art3	119.288	125.924		Atm
	Arpp19	3888.03	4366.14		Asah2	663.609	623.102		Arv1	163.836	159.166		Atmin
	Arpp21	3624.99	3355.4		Asap1	8746.87	9190.11		Arvcf	1212.38	1159.82		Atn1
	Arrb1	17542.3	17389.7		Asap2	2692.1	2782.54		Arx	1188.53	1160.22		Atox1
	Arrb2	1784.71	1715.15		Asap3	125.011	129.988		Arxes1	1014.04	977.712		Atp10a
	Arrdc1	252.896	236.846		Asb1	1599.92	1609.95		Arxes2	1816.77	1851.49		Atp10b
	Arrdc2	403.362	399.803		Asb11	96.768	106.217		As3mt	919.282	923.113		Atp10d
	Arrdc3	5550.55	5554.5		Asb13	2986.81	2878.23		Asah1	2711	2820.29		Atp11a
	Arrdc4	271.582	279.966		Asb16	231.693	199.462		Asah2	917.26	960.079		Atp11b
	Arsa	2384.2	2208.45		Asb18	98.158	93.88		Asap1	4336.68	4673.77		Atp11c
	Arsb	6752.3	6987.67		Asb2	186.245	199.549		Asap2	1005.95	1079.78		Atp13a1
	Arsg	3030.09	3070.71		Asb3	354.738	367.027		Asap3	155.595	164.009		Atp13a2
	Arsj	44.273	54.498		Asb6	1083.82	1110.18		Asb1	2044.18	2064.3		Atp13a3
	Arsk	748.886	759.006		Asb7	1011.28	1084.93		Asb11	376.787	369.504		Atp13a4
	Art3	130.042	108.464		Asb8	1670.74	1690.27		Asb13	2631.56	2624.36		Atp13a5
	Arv1	102.038	98.615		Ascc1	456.302	452.435		Asb16	185.213	164.925		Atp1a1
	Arvcf	1137.22	1085.67		Ascc2	914.168	900.891		Asb18	193.051	193.341		Atp1a2
	Arx	403.798	402.178		Ascc3	1374.72	1400.78		Asb2	154.122	145.492		Atp1a3
	Arxes1	545.824	550.009		Ascl1	218.514	219.561		Asb3	795.856	803.714		Atp1b1
	Arxes2	1565.15	1703.85		Asf1a	246.191	256.493		Asb6	1299.95	1205.29		Atp1b2
	As3mt	1299.87	1295.65		Asgr1	40.052	51.234		Asb7	1167.34	1342.84		Atp1b3
	Asah1	3260.33	3606.19		Ash1l	12735.5	12518.2		Asb8	2053.46	2019.21		Atp23
	Asah2	3837.24	3898.25		Ash2l	1564.97	1618.34		Ascc1	1214.77	1170.82		Atp2a2
	Asap1	4978.7	4770.58		Asic1	3231.78	3241.69		Ascc2	1067.15	1111.79		Atp2a3
	Asap2	2621.4	2398.78		Asic2	4995.65	5027.07		Ascc3	2057.31	2093.53		Atp2b1
	Asap3	414.012	390.765		Asic4	363.014	343.222		Ascl1	187.679	210.935		Atp2b2
	Asb1	1846.02	1874.03		Asl	297.165	303.111		Asf1a	652.206	649.934		Atp2b3
	Asb13	3823.65	3827.81		Asna1	3504.19	3540.17		Ash1l	9779.42	10327.6		Atp2b4
	Asb16	728.815	665.324		Asns	4551.44	4651.83		Ash2l	2423.08	2458.48		Atp2c1
	Asb18	148.622	157.702		Aspa	170.882	165.568		Asic1	5005.76	4842.28		Atp5a1
	Asb2	125.715	119.44		Aspdh	100.706	83.018		Asic2	2055.9	1952.13		Atp5b
	Asb3	481.794	540.162		Aspg	82.637	90.817		Asic4	4576.03	4639.43		Atp5c1
	Asb4	406.186	431.026		Asph	3711.93	3647.09		Asl	613.064	582.202		Atp5d
	Asb6	948.216	932.542		Asphd1	669.071	661.23		Asna1	4677.1	4627		Atp5e
	Asb7	1022.79	1107.8		Asphd2	2824.46	2826.09		Asns	5635.26	5580.76		Atp5f1
	Asb8	2577.71	2542.92		Aspn	100.554	110.053		Asnsd1	87.497	85.895		Atp5g1
	Ascc1	826.638	866.48		Aspscr1	819.153	793.342		Aspa	886.476	990.477		Atp5g2
	Ascc2	1009.42	960.477		Asrgl1	8876.79	8607.89		Aspdh	126.987	108.635		Atp5g3
	Ascc3	1361.15	1467.45		Ass1	767.187	760.8		Asph	4879.62	4865.15		Atp5h
	Ascl1	298.874	301.765		Aste1	201.021	198.67		Asphd1	981.502	952.236		Atp5j
	Asf1a	464.993	513.969		Astn1	25924.7	25540.7		Asphd2	4326.72	4230.9		Atp5j2
	Asgr1	39.583	49.397		Astn2	1726.12	1717.94		Aspm	49.46	51.414		Atp5k
	Ash1l	8947.99	8474.5		Asxl1	2218.67	2231.17		Aspn	72.028	84.399		Atp5o
	Ash2l	2315.89	2325.4		Asxl2	1291.82	1239.52		Aspscr1	1376.84	1338.1		Atp5s
	Asic1	4419.66	4208.53		Asxl3	841.769	847.321		Asrgl1	14059.8	14668.6		Atp6ap1
	Asic2	2899.8	2813.3		Atad1	4484.26	4542.49		Ass1	2123.9	2048.13		Atp6ap2
	Asic4	901.053	847.347		Atad2	866.48	899.043		Aste1	222.568	211.903		Atp6v0a1
	Asl	665.645	684.74		Atad2b	422.491	393.777		Astn1	21303.9	22212.4		Atp6v0a2
	Asna1	4661.3	4796.68		Atad3a	1035.56	1054.68		Astn2	1743.43	1715.1		Atp6v0b
	Asns	4786.54	5002.16		Atad5	191.523	201.12		Asxl1	2366.54	2469.76		Atp6v0c
	Asnsd1	44.619	49.488		Atat1	2711.46	2782.96		Asxl2	2116.76	2078.71		Atp6v0c-ps2
	Aspa	1637.56	1792.4		Atcay	8830.27	8828.52		Asxl3	450.558	499.894		Atp6v0d1
	Aspdh	142.603	113.841		Ate1	2467.35	2581.02		Atad1	7202.65	7320.01		Atp6v0e
	Aspg	84.554	87.728		Atf1	349.734	349.958		Atad2	291.257	302.442		Atp6v0e2
	Asph	4429.33	4552.62		Atf2	6886.29	6887.57		Atad2b	468.452	475.318		Atp6v1a
	Asphd1	460.833	440.567		Atf4	4818.48	5292.34		Atad3a	1241.48	1248.8		Atp6v1b2
	Asphd2	1923.02	1882.66		Atf5	632.606	639.7		Atad5	281.187	286.453		Atp6v1c1
	Aspn	96.756	94.158		Atf6	7120.85	7266.95		Atat1	2912.07	3034.07		Atp6v1d
	Aspscr1	1408.87	1393.41		Atf6b	2261.85	2296.71		Atcay	11179	10727		Atp6v1e1
	Asrgl1	16701.6	17655.7		Atf7	1407.27	1356.86		Ate1	3445.84	3374.22		Atp6v1f
	Ass1	2336.46	2247.89		Atf7ip	5616.54	5627.33		Atf1	537.071	544.639		Atp6v1g1
	Aste1	157.981	144.886		Atg10	300.098	286.347		Atf2	7334.93	7433.98		Atp6v1g2
	Astn1	19764.7	19196.4		Atg101	890.327	932.785		Atf4	5356.08	5776.02		Atp6v1h
	Astn2	2304.91	2113.41		Atg12	3920.16	4083.71		Atf5	880.871	921.581		Atp7a
	Asxl1	2044.81	1963.52		Atg13	3801.41	3799.98		Atf6	5874.65	5961.13		Atp7b
	Asxl2	1542.02	1471.14		Atg14	778.382	772.635		Atf6b	2622.09	2668.88		Atp8a1
	Asxl3	776.122	747.561		Atg16l1	1890.56	1878.33		Atf7	1192.55	1267.91		Atp8a2
	Atad1	6301.26	6774.12		Atg16l2	413.067	356.441		Atf7ip	4596.32	4850.68		Atp8b1
	Atad2	303.032	314.583		Atg2a	2881.15	2984.35		Atg10	546.058	523.643		Atp8b2
	Atad2b	534.409	496.517		Atg2b	3015.93	2976.95		Atg101	1145.27	1149.43		Atp9a
	Atad3a	1194.6	1140.82		Atg3	1940.58	1985.92		Atg12	4285.9	4409.88		Atp9b
	Atad5	239.087	224.882		Atg4a	172.657	174.191		Atg13	4203.13	4094.97		Atpaf1
	Atat1	3244.75	3257.37		Atg4b	2197.9	2236.85		Atg14	1422.52	1362.28		Atpaf2
	Atcay	8965.18	8785.27		Atg4c	1600.08	1601.14		Atg16l1	2905.01	2803.7		Atpif1
	Ate1	4412.47	4726.93		Atg4d	421.959	435.846		Atg16l2	383.608	319.895		Atr
	Atf1	417.185	406.194		Atg5	746.974	767.816		Atg2a	2312.73	2530.63		Atraid
	Atf2	6905.87	6992.22		Atg7	1316.65	1306.73		Atg2b	3181.4	3308.72		Atrip
	Atf4	6137.2	6609.01		Atg9a	3787.22	3714.76		Atg3	2437.89	2515.48		Atrn
	Atf5	1032.74	1071.9		Atg9b	202.166	184.756		Atg4a	177.648	184.665		Atrnl1
	Atf6	2910.78	2825.34		Atic	1301.78	1276.31		Atg4b	2939.66	2856.39		Atrx
	Atf6b	1699.11	1679.78		Atl1	5912.48	5844.52		Atg4c	1347.8	1331.02		Atxn1
	Atf7	1683.05	1580.73		Atl2	2944.16	2961.52		Atg4d	920.645	889.501		Atxn10
	Atf7ip	4404.55	4090.46		Atl3	1578.97	1492.46		Atg5	1264.6	1273		Atxn1l
	Atg10	414.279	423.243		Atm	796.037	760.717		Atg7	1127.29	1105.34		Atxn2
	Atg101	780.558	831.808		Atmin	5986.46	6083.55		Atg9a	3315.9	3291.23		Atxn2l
	Atg12	3280.59	3505.53		Atn1	17146	16834.8		Atg9b	527.719	456.553		Atxn3
	Atg13	3909.63	3784.71		Atox1	385.728	391.961		Atic	1328.27	1336.22		Atxn7
	Atg14	758.891	732.393		Atp10a	348.246	342.327		Atl1	7420.33	7152.56		Atxn7l1
	Atg16l1	1394.77	1307.07		Atp10b	49.042	45.821		Atl2	4686.3	4717.57		Atxn7l2
	Atg16l2	252.215	205.879		Atp10d	101.726	111.892		Atl3	2234.55	2217.29		Atxn7l3
	Atg2a	2459.77	2455.27		Atp11a	2002.83	1995.74		Atm	749.47	789.553		Atxn7l3b
	Atg2b	4028.54	3788.68		Atp11b	4414.52	4184.94		Atmin	4764.9	4765.04		AU019823
	Atg3	2756.91	2973.79		Atp11c	496.387	450.39		Atn1	7427.28	7672.55		AU021092
	Atg4a	165.488	172.641		Atp13a1	1878.32	1873.48		Atox1	940.235	921.159		AU022252
	Atg4b	3002.27	3059.5		Atp13a2	5696.61	5705.9		Atp10a	186.976	217.406		AU040320
	Atg4c	1486.79	1450.45		Atp13a3	3678.15	3583.11		Atp10b	133.275	144.782		Auh
	Atg4d	748.323	726.751		Atp13a4	320.543	290.827		Atp10d	130.946	140.129		Aup1
	Atg5	908.867	1009.11		Atp13a5	421.197	412.241		Atp11a	3145.67	3333.2		Aurkaip1
	Atg7	1425.91	1410.78		Atp1a1	50894.6	51692.3		Atp11b	2369.23	2446.15		Auts2
	Atg9a	3073.75	2914.89		Atp1a2	61035.5	62944.2		Atp11c	993.778	980.76		Aven
	Atg9b	731.592	699.596		Atp1a3	95034.7	95591.8		Atp13a1	2035.62	2015.74		Avl9
	Atic	1824.21	1829.15		Atp1b1	76787.8	77568.5		Atp13a2	6466.61	6425.17		Avpi1
	Atl1	5215.47	5455.79		Atp1b2	39923.4	37638.1		Atp13a3	4015.61	4140.44		AW011738
	Atl2	3372.72	3508.64		Atp1b3	2719.61	2689.39		Atp13a4	376.628	363.139		AW047730
	Atl3	2083.74	2032.6		Atp23	144.521	146.192		Atp13a5	275.91	307.381		AW146154
	Atm	815.256	821.751		Atp2a2	41697.7	42091.9		Atp1a1	35640.4	35410.2		AW209491
	Atmin	6020.83	5891.73		Atp2a3	271.759	273.496		Atp1a2	55383.6	60112.6		AW495222
	Atn1	13491.2	12691.6		Atp2b1	51206.5	51736.8		Atp1a3	121003	121696		AW549877
	Atoh8	72.707	67.404		Atp2b2	52172.5	52288.5		Atp1b1	101733	100645		AW551984
	Atox1	732.191	766.011		Atp2b3	6192.98	6131.59		Atp1b2	24059.8	25706.3		AW554918
	Atp10a	342.447	212.24		Atp2b4	22617.7	23049.1		Atp1b3	5720.54	6066.91		AW822252
	Atp10b	426.338	364.861		Atp2c1	8440.47	8538.84		Atp23	232.025	220.858		Axin1
	Atp10d	100.444	94.156		Atp2c2	70.716	60.701		Atp2a2	39075.2	41480.8		Axin2
	Atp11a	4574.18	4381.2		Atp5a1	32848	33428.6		Atp2a3	184.897	185.521		Axl
	Atp11b	2603.17	2294.21		Atp5b	37236.9	38046.1		Atp2b1	50539.1	54309		Azi2
	Atp11c	911.313	825.428		Atp5c1	6328.78	6456.09		Atp2b2	35053.7	37613.8		Azin1
	Atp13a1	1825.96	1705.16		Atp5d	8551.2	8633.54		Atp2b3	4834.58	4860.64		Azin2
	Atp13a2	8051.85	7511.75		Atp5e	724.591	736.83		Atp2b4	12911.3	12550.2		B130034C11Rik
	Atp13a3	3127.9	3021.82		Atp5f1	5524.36	5676.19		Atp2c1	9069.55	9465.32		B130055M24Rik
	Atp13a4	1036.54	1034.07		Atp5g1	1575.58	1591.02		Atp5a1	54884.6	54290.6		B230118H07Rik
	Atp13a5	318.727	221.002		Atp5g2	883.588	854.82		Atp5b	64961	65604.6		B230206L02Rik
	Atp1a1	10439.9	10241.2		Atp5g3	2997.77	3131.59		Atp5c1	13584.9	13481.7		B230216N24Rik
	Atp1a2	117269	117752		Atp5h	4993.02	5077.62		Atp5d	11934.1	11764.5		B230217C12Rik
	Atp1a3	172755	160816		Atp5j	2805.24	2858.35		Atp5e	2252.28	2206.22		B230217O12Rik
	Atp1b1	108017	109204		Atp5j2	686.535	696.509		Atp5f1	10039.8	9978.41		B230219D22Rik
	Atp1b2	93827.1	85223.7		Atp5k	1872.05	1946.8		Atp5g1	3896.21	3707.84		B230307C23Rik
	Atp1b3	6808.11	7276.21		Atp5o	4504.9	4624.48		Atp5g2	1759.68	1715.07		B230354K17Rik
	Atp23	185.671	185.41		Atp5s	384.205	392.59		Atp5g3	5923.21	5779.45		B230369F24Rik
	Atp2a2	39519.9	39104.3		Atp6ap1	16592.2	16644.2		Atp5h	9418.12	9429.08		B2m
	Atp2a3	838.189	655.535		Atp6ap1l	215.47	212.562		Atp5j	6451.48	6581.2		B330016D10Rik
	Atp2b1	10215.2	10766.3		Atp6ap2	5850.1	6014.16		Atp5j2	3415.98	3395.89		B3galnt1
	Atp2b2	26364.8	24728.9		Atp6v0a1	32842.1	32807		Atp5k	4336.58	4509.1		B3galnt2
	Atp2b3	8203.15	7941.62		Atp6v0a2	2068.93	2061.3		Atp5l	51.311	52.305		B3galt1
	Atp2b4	7661.88	6982.91		Atp6v0b	7591.24	7701.89		Atp5o	10449.6	10315.2		B3galt2
	Atp2c1	9255.66	9588.55		Atp6v0c	6800.15	6128.6		Atp5s	721.054	716.771		B3galt4
	Atp5a1	50063.3	51882		Atp6v0c-ps2	2464.9	3147.12		Atp6ap1	19942.6	19838.7		B3galt5
	Atp5b	56317.9	58570.4		Atp6v0d1	9561	9739.13		Atp6ap1l	582.004	546.036		B3galt6
	Atp5c1	10892.6	11724.8		Atp6v0e	343.635	318.683		Atp6ap2	12269.2	12039.7		B3gat1
	Atp5d	9996.32	10101		Atp6v0e2	16815	17699.9		Atp6v0a1	22431.6	23293.9		B3gat2
	Atp5e	1169.93	1250.59		Atp6v1a	20611.2	20682.2		Atp6v0a2	3096.05	3085.22		B3gat3
	Atp5f1	8348.75	9140.47		Atp6v1b2	17889.6	18629.8		Atp6v0b	9571.72	9498.08		B3glct
	Atp5g1	2636.92	2679.25		Atp6v1c1	9509.73	9901.46		Atp6v0c	7653.44	6467.27		B3gnt7
	Atp5g2	1188.2	1182.97		Atp6v1d	11123.5	11293.8		Atp6v0c-ps2	2438.24	2693.12		B3gnt9
	Atp5g3	5610.8	5705.15		Atp6v1e1	7442.02	7526.01		Atp6v0d1	11105.9	11007.3		B3gntl1
	Atp5h	9561.37	10292.5		Atp6v1f	1679.29	1695.75		Atp6v0e	598.034	612.406		B430305J03Rik
	Atp5j	5339.93	5811.7		Atp6v1g1	2101.09	2238.95		Atp6v0e2	17066.4	16369.1		B4galnt1
	Atp5j2	2182.11	2310.37		Atp6v1g2	38546.9	39006.1		Atp6v1a	22393.4	21838.5		B4galnt4
	Atp5k	3153.86	3391.98		Atp6v1h	3244.23	3369.02		Atp6v1b2	30575.8	30393.1		B4galt1
	Atp5o	8758.93	9265.21		Atp7a	262.989	254.913		Atp6v1c1	12309.8	12230.9		B4galt2
	Atp5s	771.848	827.285		Atp7b	73.854	74.956		Atp6v1c2	329.264	243.4		B4galt3
	Atp6ap1	19864.9	19916.5		Atp8a1	14389.7	14293.7		Atp6v1d	15335.3	15123.6		B4galt4
	Atp6ap2	8109.18	8714.42		Atp8a2	1122.49	1113.88		Atp6v1e1	14525.9	14183.2		B4galt5
	Atp6v0a1	25971.3	24473		Atp8b1	122.75	124.703		Atp6v1f	3810.47	3707.25		B4galt6
	Atp6v0a2	2896.65	2930.75		Atp8b2	3288.64	3167.57		Atp6v1g1	3261.78	3360.65		B4galt7
	Atp6v0b	8114.77	8494.72		Atp9a	19789.9	19706.5		Atp6v1g2	29039.7	28504.9		B4gat1
	Atp6v0c	6537.92	5661.43		Atp9b	2027.82	2030.45		Atp6v1h	6741.17	6781.62		B630019K06Rik
	Atp6v0c-ps2	1704.16	2290.92		Atpaf1	1341.5	1301.24		Atp7a	337.489	338.741		B930082K07Rik
	Atp6v0d1	8610.44	8668.76		Atpaf2	856.773	825.032		Atp7b	85.172	91.881		B930095G15Rik
	Atp6v0e	517.363	519.752		Atpif1	4357.97	4431.66		Atp8a1	15519.2	16074		B9d1
	Atp6v0e2	14526.7	14427.1		Atr	514.115	496.224		Atp8a2	1037.91	1066.77		B9d2
	Atp6v1a	23502.8	24365.5		Atraid	1321.26	1290.7		Atp8b1	93.62	101.25		Baalc
	Atp6v1b2	21618.4	22500.6		Atrip	473.089	461.811		Atp8b2	3839.46	3719.92		Babam1
	Atp6v1c1	10176.1	10858.4		Atrn	13118	13216		Atp9a	24025.7	23410.3		Babam2
	Atp6v1d	9393.77	10317.1		Atrnl1	8279.3	8469.63		Atp9b	2752.29	2744.89		Bace1
	Atp6v1e1	7730.74	8370.14		Atrx	12921.5	13028.8		Atpaf1	2161.47	2164.46		Bace2
	Atp6v1f	3083.96	3282.99		Atxn1	5818.34	6039.45		Atpaf2	1023.7	976.713		Bach1
	Atp6v1g1	3529.98	3942.15		Atxn10	9444.26	9802.89		Atpif1	7982.35	8192.2		Bach2
	Atp6v1g2	29906	29354.3		Atxn1l	2357.4	2351.52		Atr	666.149	700.325		Bad
	Atp6v1h	4461.78	5077.32		Atxn2	7624.54	7729.39		Atraid	2413.12	2335.84		Bag1
	Atp7a	435.249	429.061		Atxn2l	5570.82	5652.66		Atrip	646.527	616.672		Bag2
	Atp7b	188.855	179.74		Atxn3	1457.32	1389.89		Atrn	12564.8	13070.1		Bag3
	Atp8a1	11796.9	11859.4		Atxn7	1059.58	1003.36		Atrnl1	4976.33	5258.6		Bag4
	Atp8a2	2131.23	2082.89		Atxn7l1	2340.06	2332.66		Atrx	11255.3	12004.4		Bag5
	Atp8b1	174.039	164.194		Atxn7l2	760.589	713.991		Atxn1	5649.28	6208.46		Bag6
	Atp8b2	4129.88	3874.66		Atxn7l3	9071.85	9014.91		Atxn10	14997.8	14833.4		Bahcc1
	Atp8b3	134.235	134.739		Atxn7l3b	7008.67	7135.11		Atxn1l	3093.43	3115.07		Bahd1
	Atp9a	19612.4	18723.2		AU019823	639.06	640.166		Atxn2	4377.9	4625.93		Baiap2
	Atp9b	2067.89	2000.48		AU021092	83.496	80.966		Atxn2l	3737.05	3992.96		Baiap3
	Atpaf1	2153.63	2098.06		AU022252	1314.99	1231.48		Atxn3	2074.32	1957.24		Bak1
	Atpaf2	1256.37	1248.09		AU022754	86.96	87.547		Atxn7	939.834	952.58		Bambi
	Atpif1	6154.6	6768.39		AU040320	3830.95	3806.87		Atxn7l1	1829.04	1866.99		Banf1
	Atr	548.782	547.327		Auh	1543.08	1570.47		Atxn7l2	479.341	458.644		Banp
	Atraid	2064.48	2204.16		Aup1	2099.33	2109.83		Atxn7l3	8939.45	8724.68		Bap1
	Atrip	458.85	442.105		Aurkaip1	1350.79	1407.16		Atxn7l3b	11832.9	11787.9		Barx2
	Atrn	11366.7	11126.9		Auts2	5784	5789.22		AU019823	761.302	766.869		Basp1
	Atrnl1	3547.24	3602.37		Aven	212.04	222.372		AU021092	53.019	56.593		Bax
	Atrx	7173.34	7319.62		Avl9	3666.25	3680.62		AU022252	1690.26	1553.09		Baz1a
	Atxn1	2838.21	2808.79		Avpi1	590.168	617.089		AU040320	4748.11	4703.17		Baz1b
	Atxn10	14561.7	14836.1		AW011738	83.457	80.564		AU041133	114.048	111.056		Baz2a
	Atxn1l	2418.75	2381.31		AW047730	586.091	630.756		Auh	2835.72	2830.73		Baz2b
	Atxn2	7774.64	7366.26		AW146154	127.161	133.885		Aup1	2380.13	2439.12		BB218582
	Atxn2l	4511.15	4203.97		AW209491	781.726	794.291		Aurka	74.327	68.287		Bbc3
	Atxn3	1508.31	1517.48		AW495222	76.158	102.04		Aurkaip1	3064.82	3000.59		Bbip1
	Atxn7	954.87	866.771		AW549877	3241.9	3107.51		Auts2	4485.64	4777.66		Bbof1
	Atxn7l1	1947.9	1984.9		AW551984	173.328	164.029		Aven	312.515	307.888		Bbs1
	Atxn7l2	339.292	287.143		AW554918	689.461	652.227		Avl9	4764.77	4774.51		Bbs10
	Atxn7l3	6753.31	6639.71		AW822252	96.194	85.354		Avpi1	1142.15	1155.41		Bbs12
	Atxn7l3b	7512.65	7783.6		Axin1	1171.71	1144.87		AW011738	151.462	150.34		Bbs2
	AU019823	489.118	504.153		Axin2	1353.15	1269.99		AW047730	1517.95	1593.93		Bbs4
	AU020206	52.564	46.944		Axl	2473.67	2410.22		AW121686	86.022	90.296		Bbs5
	AU021092	88.579	59.931		Azi2	2558.05	2649.78		AW146154	254.411	237.395		Bbs7
	AU022252	1406.34	1324.57		Azin1	7153.27	7307.91		AW209491	1208.86	1143.73		Bbs9
	AU040320	3641.85	3480.26		Azin2	965.964	964.35		AW495222	44.001	57.805		Bbx
	AU041133	48.79	60.08		B130034C11Rik	81.03	77.564		AW549877	4169.68	4206.16		BC002059
	Auh	3449.4	3523.56		B130046B21Rik	247.161	256.659		AW551984	1015.83	811.264		BC003331
	Aup1	2364	2331.05		B130055M24Rik	162.562	162.154		AW554918	902.732	875.9		BC003965
	Aurka	49.672	48.539		B230118H07Rik	819.861	865.476		AW822252	123.882	125.928		BC004004
	Aurkaip1	2401.09	2577.5		B230206L02Rik	44.064	43.414		Axin1	1601.4	1591.09		BC005537
	Auts2	3517.19	3334.4		B230208B08Rik	76.851	72.665		Axin2	911.748	964.648		BC005561
	Aven	385.818	385.602		B230216N24Rik	432.641	461.534		Axl	3070.07	3236.48		BC005624
	Avl9	5107.67	5225.78		B230217C12Rik	4173.47	4112.25		Azi2	3872.96	3985.97		BC017158
	Avpi1	477.24	500.07		B230217O12Rik	640.281	644.918		Azin1	7822.73	7947.39		BC017643
	Avpr1a	220.465	224.974		B230219D22Rik	6684.88	6829.15		Azin2	1470.12	1372.26		BC022687
	AW011738	134.837	145.497		B230307C23Rik	62.008	56.16		B130034C11Rik	115.83	111.855		BC022960
	AW047730	1383.5	1486.4		B230322F03Rik	49.107	41.045		B130046B21Rik	338.97	354.841		BC024978
	AW121686	98.374	91.179		B230354K17Rik	611.873	624.247		B130055M24Rik	211.415	231.019		BC025920
	AW146154	179.166	164.7		B230369F24Rik	119.236	114.495		B230118H07Rik	1343.59	1404.39		BC028528
	AW209491	1104.94	1175.23		B2m	5707.02	5313.92		B230206H07Rik	61.608	64.175		BC029722
	AW495222	72.729	104.232		B330016D10Rik	72.963	65.367		B230206L02Rik	123.458	113.9		BC030500
	AW549877	3850.91	3917.17		B3galnt1	1334.07	1419.77		B230216N24Rik	106.889	117.286		BC031181
	AW551984	5254.87	5478.24		B3galnt2	415.119	384.063		B230217C12Rik	2211.88	2230.61		BC034090
	AW554918	993.436	987.671		B3galt1	3149.72	3200.81		B230217O12Rik	563.656	537.159		BC035947
	AW822252	96.607	86.939		B3galt2	2515.62	2534.18		B230219D22Rik	8579.49	8722.01		BC037032
	Axin1	1088.01	1035.09		B3galt4	129.415	134.474		B230307C23Rik	82.366	79.581		BC048403
	Axin2	711.091	644.78		B3galt5	1201.06	1194.41		B230322F03Rik	49.443	47.873		BC051226
	Axl	3716.28	3701.72		B3galt6	358.529	330.962		B230344G16Rik	52.69	51.831		BC052040
	Azi2	2943.74	3156.75		B3gat1	13345.7	12946.2		B230354K17Rik	1064.43	1077.08		BC064078
	Azin1	7130.76	7419.8		B3gat2	543.325	517.082		B230369F24Rik	198.852	201.418		BC065397
	Azin2	1332.13	1328.05		B3gat3	5536.66	5470.96		B230377A18Rik	67.442	57.613		BC067074
	B130034C11Rik	114.849	116.962		B3glct	1122.94	1114.65		B2m	3908.5	3743.66		BC085271
	B130055M24Rik	113.863	118.214		B3gnt7	62.422	59.052		B330016D10Rik	100.807	99.101		Bcam
	B230118H07Rik	1692	1930.92		B3gnt9	86.997	83.542		B3galnt1	1685.14	1664.42		Bcan
	B230206H07Rik	200.72	166.432		B3gntl1	204.938	202.362		B3galnt2	650.812	614.684		Bcap29
	B230206L02Rik	98.989	102.755		B430305J03Rik	118.724	117.783		B3galt1	4133.53	4312.33		Bcap31
	B230216N24Rik	101.767	112.694		B4galnt1	7041.43	6835.04		B3galt2	2345.58	2333.14		Bcar1
	B230217C12Rik	3027.04	3202.85		B4galnt4	3448.57	3394.98		B3galt4	200.823	201.05		Bcar3
	B230217O12Rik	625.099	656.421		B4galt1	248.18	238.037		B3galt5	6096.92	6033.43		Bcas1
	B230219D22Rik	5404.23	5583.58		B4galt2	2911.45	2809.82		B3galt6	747.796	672.481		Bcas2
	B230307C23Rik	54.794	56.822		B4galt3	1375.76	1461.44		B3gat1	9241.95	9163.08		Bcas3
	B230312C02Rik	192.817	188.798		B4galt4	697.042	690.54		B3gat2	830.009	835.219		Bcat1
	B230323A14Rik	157.491	133.029		B4galt5	3027.48	3037.35		B3gat3	5072.67	5082.55		Bcat2
	B230344G16Rik	197.231	172.203		B4galt6	8464.95	8295.92		B3glct	1067.65	1103.9		Bccip
	B230354K17Rik	780.657	835.986		B4galt7	776.169	754.442		B3gnt5	53.572	53.895		Bcdin3d
	B230369F24Rik	153.959	159.536		B4gat1	3387.14	3418.6		B3gnt7	51.002	56.633		Bche
	B230377A18Rik	48.847	45.472		B630019K06Rik	742.902	736.956		B3gnt9	262.35	261.347		Bckdha
	B2m	7453.12	7275.2		B930082K07Rik	82.528	82.58		B3gntl1	295.614	293.227		Bckdhb
	B330016D10Rik	183.946	181.59		B930095G15Rik	2696.15	2646.23		B430305J03Rik	107.674	101.111		Bckdk
	B3galnt1	1671.36	1785.15		B9d1	252.093	233.26		B4galnt1	6120.67	5983.31		Bcl10
	B3galnt2	404.864	379.722		B9d2	269.956	266.419		B4galnt4	3287.38	3020.52		Bcl11a
	B3galt1	4549.79	4753.37		Baalc	1438.55	1409.99		B4galt1	221.851	238.376		Bcl11b
	B3galt2	1808.98	1903.09		Babam1	2468.09	2464.02		B4galt2	2905.79	2714.2		Bcl2
	B3galt4	158.865	155.603		Babam2	1234.71	1222.13		B4galt3	1931.12	1855.74		Bcl2l1
	B3galt5	6418.37	6328.68		Bace1	4304.45	4363.63		B4galt4	1100.09	1112.47		Bcl2l11
	B3galt6	376.998	356.447		Bace2	191.046	179.389		B4galt5	2462.74	2468.68		Bcl2l13
	B3gat1	4581.19	4266.8		Bach1	589.427	571.447		B4galt6	10374.5	10183		Bcl2l2
	B3gat2	1088.09	1103.89		Bach2	488.955	485.192		B4galt7	1001.52	984.799		Bcl6
	B3gat3	6214.46	6246.29		Bad	635.038	597.375		B4gat1	5741.18	5435.7		Bcl7a
	B3glct	792.167	773.269		Bag1	3690.72	3719.32		B630019K06Rik	1862.28	1726.52		Bcl7b
	B3gnt4	53.219	46.066		Bag2	537.289	525.837		B930082K07Rik	105.289	121.747		Bcl7c
	B3gnt5	53.664	59.832		Bag3	442.178	455.482		B930095G15Rik	1034.02	1135.62		Bcl9
	B3gnt7	74.118	76.658		Bag4	3534.63	3518.61		B9d1	427.413	383.866		Bcl9l
	B3gnt9	366.075	385.645		Bag5	1934.88	2016.77		B9d2	938.628	916.145		Bclaf1
	B3gntl1	200.203	188.104		Bag6	9424.98	9591.7		Baalc	1678.05	1696.87		Bclaf3
	B430305J03Rik	57.689	59.32		Bahcc1	1402.9	1337.51		Babam1	3486.16	3399.85		Bco2
	B4galnt1	3157.86	3009.12		Bahd1	2426.05	2462.93		Babam2	1379.09	1341.78		Bcor
	B4galnt4	2511.6	2382.57		Baiap2	16012.5	16382		Bace1	5965.63	5979.99		Bcorl1
	B4galt1	223.494	211.876		Baiap2l2	78.213	81.473		Bace2	165.173	152.846		Bcr
	B4galt2	1280.06	1238.59		Baiap3	129.115	142.066		Bach1	874.931	878.517		Bcs1l
	B4galt3	1224.51	1138.66		Bak1	767.555	757.564		Bach2	401.292	475.595		Bdh1
	B4galt4	791.528	785.497		Bambi	63.767	63.662		Bad	1119.07	1092.07		Bdnf
	B4galt5	3414.97	3240.43		Banf1	926.344	917.085		Bag1	6976.61	7051.64		Bdp1
	B4galt6	7119.35	6935.14		Bank1	94.731	101.545		Bag2	337.421	320.583		Bean1
	B4galt7	845.163	817.028		Banp	654.894	640.97		Bag3	327.59	360.615		Becn1
	B4gat1	3879.21	3669.25		Bap1	6092.88	6147.73		Bag4	5405.97	5295.32		Begain
	B630019K06Rik	3742.54	3654.41		Barx2	127.641	128.792		Bag5	3841.89	3752.63		Bend3
	B930082K07Rik	49.179	55.599		Basp1	27319.8	28095.2		Bag6	10688	10732.8		Bend4
	B930095G15Rik	1159.58	1080.12		Bax	680.268	700.393		Bahcc1	1493.6	1598.79		Bend5
	B9d1	252.889	252.863		Baz1a	123.087	116.684		Bahd1	2410.38	2485.12		Bend6
	B9d2	428.251	443.472		Baz1b	5521.35	5491.72		Baiap2	26126	26689.9		Bend7
	Baalc	1351.49	1396.18		Baz2a	3130.81	2956.73		Baiap2l2	121.18	122.614		Bet1
	Babam1	3509.34	3517.69		Baz2b	1529.05	1516.99		Baiap3	2613.88	2276.09		Bet1l
	Babam2	1184.77	1159.05		BB218582	43.263	42.541		Bak1	628.047	627.923		Bex1
	Bace1	5700.53	5555.12		Bbc3	219.324	207.093		Bambi	173.349	162.041		Bex2
	Bace2	173.597	183.837		Bbip1	1045.32	1048.62		Banf1	1889.84	1851.99		Bex3
	Bach1	985.061	970.242		Bbof1	128.675	116.144		Bank1	88.29	93.242		Bex4
	Bach2	499.238	497.587		Bbs1	1580.11	1471.38		Banp	655.541	601.907		Bfar
	Bad	898.32	886.961		Bbs10	156.012	160.115		Bap1	7678.81	7621.03		Bfsp2
	Bag1	5119.47	5374.96		Bbs12	70.284	88.962		Barx2	117.539	135.362		Bgn
	Bag2	690.562	673.692		Bbs2	820.355	811.305		Basp1	17975.7	18040.9		Bhlhb9
	Bag3	1079.69	1041.47		Bbs4	1828.44	1860.86		Bax	1181.98	1156.76		Bhlhe22
	Bag4	3229.69	3281.2		Bbs5	722.154	712.775		Baz1a	226.776	232.549		Bhlhe40
	Bag5	2006.18	2064.15		Bbs7	1072.01	959.18		Baz1b	5783.09	5951.62		Bhlhe41
	Bag6	9538.04	9149.33		Bbs9	705.342	671.218		Baz2a	2735.75	2794.53		Bicc1
	Bahcc1	1344.89	1238.03		Bbx	1482.26	1513.76		Baz2b	1481.06	1603.51		Bicd1
	Bahd1	1146.81	1058.87		BC002059	135.19	136.677		BB031773	310.243	292.015		Bicd2
	Baiap2	1503.88	1481.91		BC002163	85.829	85.38		BB218582	90.815	83.507		Bicdl1
	Baiap3	5716.69	5576.34		BC003331	2567.53	2525.16		Bbc3	374.683	368.335		Bicra
	Bak1	922.817	918.153		BC003965	855.389	857.042		Bbip1	2115.02	2136.54		Bicral
	Bambi	114.481	128.327		BC004004	1784.15	1801.75		Bbof1	103.9	110.14		Bid
	Bambi-ps1	80.984	93.535		BC005537	9953.77	10114.9		Bbs1	2370.13	2186.07		Bin1
	Banf1	1045.48	1079.56		BC005561	494.222	475.921		Bbs10	246.724	236.714		Bin2
	Banp	430.706	406.571		BC005624	4320.44	4347.02		Bbs12	130.629	163.554		Bin3
	Bap1	5315.78	5210.98		BC006965	74.983	76.005		Bbs2	1503.41	1511.91		Birc2
	Bard1	95.986	94.648		BC017158	787.276	788.696		Bbs4	3292.57	3236.54		Birc3
	Barhl1	292.705	276.081		BC017643	366.394	368.211		Bbs5	801.476	775.962		Birc6
	Barhl2	274.319	264.928		BC022687	415.211	427.486		Bbs7	1257.5	1243.4		Bivm
	Barx2	74.593	81.695		BC022960	128.365	122.164		Bbs9	1182.34	1145.6		Blcap
	Basp1	17850.7	18406.5		BC024978	670.87	672.783		Bbx	2309.65	2397.76		Blm
	Bax	695.083	729.621		BC025920	168.574	162.618		BC002059	349.736	361.27		Blmh
	Baz1a	69.116	64.539		BC028528	59.105	58.206		BC003331	3645.63	3700.57		Blnk
	Baz1b	4892.1	4654.72		BC029722	3951.47	3855.22		BC003965	1476.53	1474.7		Bloc1s1
	Baz2a	2849.32	2548.27		BC030499	518.518	435.594		BC004004	3230.37	3143.73		Bloc1s2
	Baz2b	2326.95	2184.76		BC030500	528.547	551.348		BC005537	11894.2	12468.4		Bloc1s3
	BB218582	45.339	44.319		BC031181	2724.93	2809.14		BC005561	463.852	483.067		Bloc1s4
	Bbc3	137.671	125.521		BC034090	350.573	344.709		BC005624	4890.13	4792.17		Bloc1s5
	Bbip1	1183.26	1259.48		BC035947	44.854	46.265		BC017158	727.967	735.408		Bloc1s6
	Bbof1	89.524	86.072		BC037032	41.007	42.169		BC017643	663.161	669.507		Blvra
	Bbox1	667.29	719.51		BC048403	758.704	722.892		BC022687	585.139	547.511		Blvrb
	Bbs1	1427.18	1346.6		BC051226	84.539	104.624		BC022960	83.398	85.425		Blzf1
	Bbs10	219.781	225.458		BC052040	316.789	298.276		BC024978	627.478	644.904		Bmf
	Bbs12	92.065	117.945		BC064078	51.056	54.653		BC025920	331.418	334.371		Bmi1
	Bbs2	971.412	963.529		BC065397	49.235	41.238		BC028528	58.051	66.83		Bmp1
	Bbs4	2675.06	2783.92		BC067074	92.974	99.581		BC029722	3799.33	3644.31		Bmp2
	Bbs5	465.896	471.166		BC085271	97.006	101.541		BC030500	563.59	576.679		Bmp2k
	Bbs7	974.744	924.345		Bcam	442.282	452.145		BC031181	4433.56	4483.6		Bmp3
	Bbs9	875.029	891.837		Bcan	7045.03	7286.12		BC034090	469.949	462.332		Bmp4
	Bbx	2189.93	2240.41		Bcap29	927.035	924.799		BC035044	61.687	72.285		Bmp6
	BC002059	148.757	160.877		Bcap31	1446.97	1509.83		BC035947	60.856	67.984		Bmp7
	BC002163	54.831	53.519		Bcar1	2331.49	2218.01		BC037032	52.915	58.879		Bmper
	BC003331	3732.46	4028.41		Bcar3	757.326	770.699		BC037039	46.121	53.425		Bmpr1a
	BC003965	1105.65	1165.41		Bcas1	3592.38	3527.67		BC043934	76.561	87.637		Bmpr1b
	BC004004	2390.23	2509.77		Bcas2	2580.82	2583.07		BC048403	753.5	727.601		Bmpr2
	BC005537	8850.97	8789.49		Bcas3	3064.52	2985.1		BC049352	71.361	64.238		Bms1
	BC005561	424.828	399.29		Bcat1	3532.72	3611		BC051226	143.659	161.977		Bmt2
	BC005624	4934.83	5110.31		Bcat2	305.453	293.086		BC052040	664.302	665.412		Bmyc
	BC006965	44.103	51.1		Bccip	1404.82	1415.81		BC055324	93.469	92.051		Bnip1
	BC017158	1022.58	982.669		Bcdin3d	71.307	73.41		BC064078	163.071	167.803		Bnip2
	BC017643	811.093	817.981		Bche	586.226	588.671		BC065397	52.683	49.946		Bnip3
	BC022687	268.831	277.182		Bckdha	908.677	896.48		BC067074	119.726	123.175		Bnip3l
	BC022960	171.038	134.604		Bckdhb	547.023	529.238		BC085271	52.122	52.572		Boc
	BC024139	145.266	135.105		Bckdk	1885.54	1843.28		Bcam	438.722	439.373		Bod1
	BC024978	677.182	655.852		Bcl10	333.801	325.747		Bcan	12215.7	13000.1		Bod1l
	BC025920	149.517	152.479		Bcl11a	4999.66	4925.45		Bcap29	1996.56	1934.67		Bok
	BC028528	77.823	78.916		Bcl11b	3684.77	3643.99		Bcap31	2747.12	2800.06		Bola1
	BC029722	5379.48	5309.77		Bcl2	1010.09	1079.97		Bcar1	2665.98	2572.96		Bola2
	BC030499	114.36	87.109		Bcl2l1	4588.05	4553.23		Bcar3	768.593	818.63		Bola3
	BC030500	928.029	927.768		Bcl2l11	254.509	240.6		Bcas1	14697.4	15630.1		Bop1
	BC031181	3794.26	4146.42		Bcl2l12	55.187	50.51		Bcas2	2795.83	2818.83		Borcs5
	BC034090	683.865	610.878		Bcl2l13	2700.77	2699.39		Bcas3	3219.84	3204.7		Borcs6
	BC035044	45.783	52.214		Bcl2l2	4869.51	4829.77		Bcat1	4685.51	4756.87		Borcs7
	BC035947	751.676	760.471		Bcl6	1151.49	1189.46		Bcat2	403.143	366.95		Borcs8
	BC037032	65.161	64.581		Bcl6b	70.528	77.811		Bccip	2380.75	2351.81		Bpgm
	BC039966	99.537	100.284		Bcl7a	6531.89	6484.8		Bcdin3d	177.376	182.172		Bphl
	BC043934	47.303	51.942		Bcl7b	2276.65	2343.01		Bche	311.394	336.529		Bpnt1
	BC048403	635.075	587.048		Bcl7c	681.914	640.013		Bckdha	2198.17	2158.49		Bptf
	BC049352	69.3	62.695		Bcl9	3773.78	3837.41		Bckdhb	1084.36	989.946		Braf
	BC051226	99.305	117.488		Bcl9l	2264.38	2170.4		Bckdk	2146.99	2019.23		Brap
	BC052040	516.486	513.949		Bclaf1	7474.89	7503.42		Bcl10	511.876	530.204		Brat1
	BC055324	54.994	55.464		Bclaf3	416.47	431.189		Bcl11a	6407.24	6337.11		Brca1
	BC064078	163.254	159.417		Bco2	125.503	106.457		Bcl11b	18417.9	18503		Brca2
	BC065397	55.875	50.062		Bcor	1503.02	1509.04		Bcl2	1504.79	1656.81		Brcc3
	BC067074	258.543	253.06		Bcorl1	1789.27	1764.25		Bcl2l1	5642.15	5548.84		Brd1
	BC085271	61.537	63.765		Bcr	7191.47	7308.85		Bcl2l11	183.048	164.318		Brd2
	BC106179	51.786	48.516		Bcs1l	918.564	913.46		Bcl2l13	3115.94	3068.67		Brd3
	Bcam	1046.98	885.724		Bdh1	2016.37	2014.26		Bcl2l2	6647.1	6688.76		Brd4
	Bcan	12676.6	12516		Bdnf	1136.6	1297.17		Bcl6	1695.27	1651.76		Brd7
	Bcap29	1195.25	1282.75		Bdp1	2686.07	2655.11		Bcl7a	4734.49	4591.75		Brd8
	Bcap31	3483.13	3733.5		Bean1	932.491	905.17		Bcl7b	2632.77	2661.26		Brd9
	Bcar1	2639.67	2504.4		Becn1	4492.02	4586.31		Bcl7c	632.54	602.375		Brdt
	Bcar3	1122.13	1110.36		Begain	2113.98	2080.38		Bcl9	2259.47	2317.49		Brf1
	Bcas1	43297.7	46282.9		Bend3	394.985	397.979		Bcl9l	2171.89	2143.05		Brf2
	Bcas2	2744.32	2822.92		Bend4	475.449	506.351		Bclaf1	10208.5	10467.3		Bri3
	Bcas3	3140.65	2897.34		Bend5	349.847	356.736		Bclaf3	550.102	561.968		Bri3bp
	Bcat1	11644.4	11621.7		Bend6	9603.26	9395.14		Bco2	214.393	194.195		Brinp1
	Bcat2	264.495	236.899		Bend7	137.911	150.188		Bcor	1431.91	1519.04		Brinp2
	Bccip	1685.92	1717.02		Bet1	847	836.001		Bcorl1	1534.61	1570.14		Brinp3
	Bcdin3d	115.782	124.347		Bet1l	624.835	635.884		Bcr	20386.5	21511.3		Brip1os
	Bche	657.296	691.923		Bex1	1836.69	1989.98		Bcs1l	1320.68	1297.17		Brix1
	Bckdha	1819.38	1828.88		Bex2	9034.06	9713.99		Bdh1	2731.06	2652.32		Brk1
	Bckdhb	1221.82	1195.2		Bex3	6380.94	6433.9		Bdnf	400.109	468.875		Brms1
	Bckdk	1885.94	1853.36		Bex4	341.84	276.864		Bdp1	2371.57	2431.24		Brms1l
	Bcl10	455.062	467.342		Bfar	1173.27	1184.68		Bean1	545.8	518.029		Brox
	Bcl11a	931.199	884.211		Bfsp1	54.546	41.572		Becn1	6419.08	6472.37		Brpf1
	Bcl11b	887.619	828.375		Bfsp2	75.851	77.028		Begain	2656.45	2574.04		Brpf3
	Bcl2	1662.79	1733.72		Bgn	886.207	904.126		Bend3	232.794	255.452		Brsk1
	Bcl2l1	5039.53	4921.3		Bhlha9	60.299	60.651		Bend4	546.698	607.474		Brsk2
	Bcl2l11	323.388	315.929		Bhlhb9	2409.84	2453.14		Bend5	362.589	367.751		Brwd1
	Bcl2l12	68.64	68.448		Bhlhe22	2160.28	2202.76		Bend6	7481.9	7435.77		Brwd3
	Bcl2l13	2413.34	2398.28		Bhlhe40	7801.62	7065.82		Bend7	459.218	447.654		Bscl2
	Bcl2l2	6019.1	6282.53		Bhlhe41	1687.45	1467.39		Best1	70.504	68.779		Bsdc1
	Bcl6	960.184	965.685		Bicc1	440.929	466.965		Bet1	1236.24	1223.58		Bsg
	Bcl6b	62.295	44.824		Bicd1	2590.18	2591.99		Bet1l	972.286	952.285		Bsn
	Bcl7a	3086.22	2999.76		Bicd2	3810.65	3790.96		Bex1	3673.6	3887.38		Btaf1
	Bcl7b	2504.53	2505.51		Bicdl1	2430.62	2300.85		Bex2	14621.8	15083.6		Btbd1
	Bcl7c	775.438	764.783		Bicra	1371.92	1321.55		Bex3	12691.2	12176.6		Btbd10
	Bcl9	4388.52	4030.88		Bicral	3506.68	3337.84		Bex4	778.739	680.258		Btbd11
	Bcl9l	1760.17	1565.34		Bid	456.517	446.21		Bfar	1975.57	1980.44		Btbd17
	Bclaf1	7924.97	8656.71		Bin1	8369.97	8244.6		Bfsp2	371.579	388.698		Btbd19
	Bclaf3	469.002	492.43		Bin2	244.407	259.895		Bgn	346.039	352.603		Btbd2
	Bco2	108.158	90.928		Bin3	371.392	370.544		Bhlhb9	5951.32	5855.62		Btbd3
	Bcor	1098.61	1007.9		Birc2	998.126	985.478		Bhlhe22	433.198	417.812		Btbd6
	Bcorl1	1286.75	1147.31		Birc3	117.322	116.564		Bhlhe40	2731.34	2720.89		Btbd7
	Bcr	6430.71	6284.49		Birc6	8552.92	8522.2		Bhlhe41	3123.11	2922.21		Btbd9
	Bcs1l	1056.24	1031.67		Bivm	930.367	934.394		Bicc1	225.679	233.72		Btd
	Bdh1	2512.43	2495.8		Blcap	2320.33	2349.83		Bicd1	2651.13	2767.49		Btf3
	Bdkrb2	43.014	47.894		Blm	196.08	189.318		Bicd2	3747.38	3946.32		Btf3l4
	Bdnf	808.495	873.493		Blmh	2054.23	1939.82		Bicdl1	2025.78	1968		Btg1
	Bdp1	2090.06	2053.7		Blnk	579.46	551.677		Bicra	863.966	930.765		Btg2
	Bean1	975.534	941.878		Bloc1s1	61.864	64.463		Bicral	3138.34	3178.46		Btk
	Becn1	4149.46	4276.86		Bloc1s2	492.776	488.541		Bid	360.178	327.498		Btrc
	Begain	2459.55	2305.24		Bloc1s3	338.918	336.81		Bin1	9526.32	9495.98		Bub3
	Bend3	383.749	377.72		Bloc1s4	181.907	198.353		Bin2	409.579	463.314		Bud13
	Bend4	794.018	798.542		Bloc1s5	522.525	514.725		Bin3	426.488	413.702		Bud23
	Bend5	512.158	506.809		Bloc1s6	1566.55	1823.66		Birc2	1826.03	1766.39		Bud31
	Bend6	20921.3	21973.9		Blvra	354.943	364.2		Birc3	82.844	91.426		Bysl
	Bend7	537.895	504.507		Blvrb	207.145	211.323		Birc6	5775.44	6361.12		Bzw1
	Best1	120.716	119.378		Blzf1	1142.88	1179.44		Bivm	1592.59	1585.61		Bzw2
	Bet1	1216.19	1328.33		Bmf	126.044	128.884		Blcap	6329.91	6130.36		C030005K06Rik
	Bet1l	588.512	618.874		Bmi1	2206.27	2151.24		Blm	220.639	225.608		C030014I23Rik
	Bex1	3563.86	3927.09		Bmp1	1382.17	1382.05		Blmh	3645.58	3486.51		C030034I22Rik
	Bex2	10245.1	11473.3		Bmp2	232.882	249.732		Blnk	283.486	240.26		C030037D09Rik
	Bex3	10270.7	10591.7		Bmp2k	656.765	625.764		Bloc1s1	219.555	212.13		C130026L21Rik
	Bex4	455.34	382.754		Bmp3	1036.07	1064.57		Bloc1s2	798.474	789.883		C130036L24Rik
	Bfar	1736.01	1770.45		Bmp4	155.993	177.327		Bloc1s3	516.586	497.148		C130071C03Rik
	Bfsp1	84.932	72.186		Bmp5	223.002	224.779		Bloc1s4	475.072	444.993		C130074G19Rik
	Bfsp2	411.208	428.696		Bmp6	352.116	413.177		Bloc1s5	1087.91	1045.67		C1d
	Bgn	878.258	695.58		Bmp7	902.943	967.765		Bloc1s6	1880.14	2124.33		C1galt1
	Bhlhb9	2606.91	2873.06		Bmper	339.016	343.023		Blvra	788.864	816.536		C1galt1c1
	Bhlhe22	433.251	451.234		Bmpr1a	3044.28	3049.75		Blvrb	420.183	423.624		C1qa
	Bhlhe40	3588.54	3466.36		Bmpr1b	1074.58	1017.32		Blzf1	1461.44	1469.61		C1qb
	Bhlhe41	3105.59	3061.22		Bmpr2	16703	16483.9		Bmf	178.393	189.726		C1qbp
	Bicc1	559.431	515.561		Bms1	1874.89	1831.65		Bmi1	3320.39	3222.23		C1qc
	Bicd1	3694.96	3886.7		Bmt2	848.754	852.651		Bmp1	731.146	756.455		C1ql1
	Bicd2	4527.03	4450.19		Bmx	64.567	62.004		Bmp2	347.171	345.556		C1ql3
	Bicdl1	1664.49	1610.88		Bmyc	1696.21	1674.34		Bmp2k	946.651	1033.62		C1qtnf1
	Bicra	955.843	843.862		Bnc2	51.498	57.413		Bmp3	127.638	112.117		C1qtnf12
	Bicral	3714.63	3472.71		Bnip1	385.575	374.474		Bmp4	93.234	109.484		C1qtnf4
	Bid	619.179	584.164		Bnip2	1269.37	1250.22		Bmp6	302.061	365.558		C1qtnf6
	Bin1	13255	13005.8		Bnip3	2799.08	2965.6		Bmp7	585.182	532.952		C230004F18Rik
	Bin2	316.791	350.854		Bnip3l	3418.2	3482.89		Bmper	386.057	418.664		C230012O17Rik
	Bin3	323.582	320.416		Boc	1035.38	1033.98		Bmpr1a	4805.05	4981.57		C230021G24Rik
	Birc2	1355.53	1464.97		Bod1	1975.64	1972.34		Bmpr1b	1618.76	1676.4		C230034O21Rik
	Birc3	118.454	109.452		Bod1l	4277.63	4296.71		Bmpr2	14199.5	15130.2		C230037L18Rik
	Birc6	7596.27	7248.94		Bok	872.356	953.118		Bms1	1663.81	1655.12		C2cd2
	Bivm	1395.61	1433.1		Bola1	170.348	166.904		Bmt2	1528.06	1488.19		C2cd2l
	Blcap	6057.09	6021.48		Bola2	484.2	491.89		Bmyc	2285.11	2227.22		C2cd3
	Blm	290.812	332.499		Bola3	912.356	918.537		Bnip1	793.606	765.483		C2cd4c
	Blmh	2910.18	2896.07		Bop1	1716.11	1761.58		Bnip2	1375.94	1395.68		C2cd5
	Blnk	119.727	119.112		Bora	77.985	69.385		Bnip3	3743.95	4068.89		C330007P06Rik
	Bloc1s1	161.268	167.147		Borcs5	1004.65	984.675		Bnip3l	6328.01	6482.56		C330011M18Rik
	Bloc1s2	531.453	552.207		Borcs6	829.468	786.949		Boc	251.2	251.867		C330018D20Rik
	Bloc1s3	529.02	542.503		Borcs7	1213.39	1168.15		Bod1	3555.64	3481.24		C330027C09Rik
	Bloc1s4	279.051	292.185		Borcs8	663.796	728.417		Bod1l	5003.2	5201.1		C3ar1
	Bloc1s5	1203.11	1224.02		Bpgm	2185.12	2174.95		Bok	1206.67	1318.33		C4b
	Bloc1s6	1377.43	1537.41		Bphl	305.813	311.972		Bola1	427.452	399.094		C530005A16Rik
	Blvra	795.24	898.467		Bpnt1	2298.26	2314.98		Bola2	1040.65	1007.19		C530008M17Rik
	Blvrb	358.538	360.535		Bptf	7245.15	7069.8		Bola3	1343.57	1350.99		C530050E15Rik
	Blzf1	1165.47	1244.27		Braf	8708.92	8714.82		Bop1	2291.84	2245.68		C630043F03Rik
	Bmf	221.053	219.711		Brap	3588.72	3627.52		Bora	57.288	54.857		C77080
	Bmi1	2208.87	2254.66		Brat1	600.111	594.756		Borcs5	1225.31	1199.52		C87436
	Bmp1	753.428	752.841		Brca1	83.16	73.287		Borcs6	1356.39	1262.14		C920006O11Rik
	Bmp2	409.595	392.985		Brca2	272.416	252.577		Borcs7	1160.31	1140.73		Caap1
	Bmp2k	1577.83	1509.99		Brcc3	1467.67	1547.54		Borcs8	915.736	959.432		Cab39
	Bmp3	59.398	63.42		Brd1	2988.78	2997.49		Bpgm	4638.86	4643.4		Cab39l
	Bmp4	77.604	93.82		Brd2	13245.5	12323.8		Bphl	879.102	837.459		Cabcoco1
	Bmp5	129.089	141.395		Brd3	2291.13	2287.52		Bpnt1	3279.73	3325.88		Cabin1
	Bmp6	349.403	342.465		Brd4	6078.44	6088.33		Bptf	6645.46	6932.38		Cables1
	Bmp7	582.106	567.861		Brd7	2213.64	2282.29		Braf	10055.8	10586.6		Cables2
	Bmper	563.587	559.672		Brd8	2738.12	2805.19		Brap	3613.57	3653.56		Cabp1
	Bmpr1a	4944.3	5213.24		Brd9	2676.67	2647.39		Brat1	731.847	725.644		Cabp7
	Bmpr1b	1752.47	1893.44		Brdt	740.136	733.861		Brca1	320.443	309.945		Cacfd1
	Bmpr2	14826	14591.9		Brf1	1478.35	1452.24		Brca2	276.011	271.436		Cachd1
	Bms1	1655.02	1590.49		Brf2	348.628	349.529		Brcc3	2076.08	2217.99		Cacna1a
	Bmt2	960.205	1005.72		Bri3	120.286	115.04		Brd1	3000.04	3003.56		Cacna1b
	Bmx	70.229	52.3		Bri3bp	7639.23	7637.81		Brd2	13439.7	13100		Cacna1c
	Bmyc	1950.29	1901.18		Brinp1	13848.2	14382		Brd3	2754.29	2709.62		Cacna1d
	Bnc2	227.891	230.332		Brinp2	5722.47	6089.22		Brd4	4163.04	4491.19		Cacna1e
	Bnip1	395.201	384.097		Brinp3	986.066	961.909		Brd7	2721.52	2812.45		Cacna1g
	Bnip2	999.259	982.195		Brip1os	565.964	567.685		Brd8	3400.55	3600.14		Cacna1h
	Bnip3	3242.24	3647.24		Brix1	899.939	912.061		Brd9	1963.85	1959.59		Cacna1i
	Bnip3l	5779.24	6230.59		Brk1	5311.6	5358.41		Brdt	978.184	972.131		Cacna2d1
	Boc	445.968	392.292		Brms1	825.286	821.539		Brf1	2044.5	2023.36		Cacna2d2
	Bod1	2287.92	2353.77		Brms1l	2685.21	2774.99		Brf2	564.571	550.973		Cacna2d3
	Bod1l	4918.53	4956.84		Brox	1683.69	1704.44		Bri3	269.252	234.639		Cacna2d4
	Bok	425.907	468.208		Brpf1	1555.97	1533.64		Bri3bp	6323.78	6342.55		Cacnb1
	Bola1	255.708	277.146		Brpf3	2461.11	2385.39		Brinp1	11901.3	12513		Cacnb2
	Bola2	963.233	1006.56		Brsk1	22331.8	21555.6		Brinp2	4198.81	4318.26		Cacnb3
	Bola3	1732.1	1826.31		Brsk2	10169.5	10229		Brinp3	1481.12	1487.25		Cacnb4
	Bop1	1342.44	1380.13		Brwd1	4290.54	4185.48		Brip1os	691.352	742.807		Cacng2
	Borcs5	979.378	967.858		Brwd3	684.078	669.035		Brix1	1326.69	1324.19		Cacng3
	Borcs6	1507.36	1432.87		Bscl2	3058.18	3065.37		Brk1	9239.95	9048.46		Cacng4
	Borcs7	1349.94	1318.9		Bsdc1	2717.37	2660.08		Brms1	1399.81	1368.26		Cacng5
	Borcs8	833.048	922.03		Bsg	14199.5	14606.9		Brms1l	3849.56	3946.18		Cacng7
	Bpgm	4489.56	4831.89		Bsn	43058.4	42234.6		Brox	2422.23	2442.72		Cacng8
	Bphl	515.188	515.107		Btaf1	1281.34	1366.69		Brpf1	1719.5	1669.3		Cactin
	Bpnt1	3310.55	3392.86		Btbd1	4608.95	4629.96		Brpf3	2265.66	2244.42		Cacul1
	Bptf	8207.66	7688.83		Btbd10	4529.97	4767.64		Brs3	101.116	97.344		Cacybp
	Braf	6340.6	6238.86		Btbd11	1281.26	1172.08		Brsk1	18477.7	18728.8		Cad
	Brap	2788.21	2660.86		Btbd17	619.56	671.474		Brsk2	7304.07	7329.72		Cadm1
	Brat1	526.786	495.309		Btbd19	197.93	190.585		Brwd1	4887.94	4907.27		Cadm2
	Brca1	146.616	143.555		Btbd2	3096.59	3027.49		Brwd3	984.419	1037.28		Cadm3
	Brca2	213.323	189.538		Btbd3	8300.2	8023.07		Bscl2	3678.88	3576.17		Cadm4
	Brcc3	1796.5	2056.95		Btbd6	1826.84	1854.6		Bsdc1	3811.56	3759.81		Cadps
	Brd1	2579.52	2419.11		Btbd7	608.103	600.517		Bsg	18308.8	18365.7		Cadps2
	Brd2	12290.1	11573.4		Btbd9	3762.85	3714.22		Bsn	11419.6	13532		Cage1
	Brd3	2732.68	2584.84		Btd	409.41	420.202		Btaf1	1649.7	1853.21		Calb1
	Brd4	5054.75	4653.67		Btf3	1880.26	1856.58		Btbd1	7089.87	6985.58		Calb2
	Brd7	2318.93	2399.67		Btf3l4	2377.75	2128.92		Btbd10	3508.84	3602.96		Calcoco1
	Brd8	3327.34	3437.65		Btg1	589.441	596.051		Btbd11	877.226	725.046		Calcrl
	Brd9	2426.03	2481.03		Btg2	358.607	389.405		Btbd16	72.399	60.35		Cald1
	Brdt	600.539	626.989		Btk	52.698	50.875		Btbd17	868.653	923.599		Calhm2
	Brf1	1408.08	1422.25		Btrc	5972.82	6188.74		Btbd19	542.108	509.156		Calm1
	Brf2	330.496	322.632		Bub3	2541.47	2586.83		Btbd2	4336.18	4211.15		Calm2
	Bri3	174.973	172.206		Bud13	541.922	532.279		Btbd3	9118.02	9367.82		Calm3
	Bri3bp	9095.03	8888.48		Bud23	891.528	932.852		Btbd6	2696.36	2658.59		Caln1
	Bricd5	52.086	64.4		Bud31	975.547	1018.59		Btbd7	719.228	722.743		Calr
	Brinp1	4695.54	4740.8		Bysl	1091.57	1106.79		Btbd9	3499.02	3426.42		Calu
	Brinp2	1746.21	1726.26		Bzw1	7683.58	8153.61		Btd	567.294	596.727		Caly
	Brinp3	1580.37	1628.87		Bzw2	1029.42	1046.62		Btf3	4214.03	4082.53		Camk1
	Brip1os	1399.19	1440.58		C030005K06Rik	53.993	34.579		Btf3l4	1907.5	1778.32		Camk1d
	Brix1	1277.01	1393.72		C030014I23Rik	310.725	303.513		Btg1	2404.01	2323.67		Camk1g
	Brk1	3231.01	3407.31		C030034I22Rik	91.512	91.782		Btg2	396.802	440.885		Camk2a
	Brms1	617.424	657.161		C030037D09Rik	294.041	293.313		Btk	71.17	77.203		Camk2b
	Brms1l	2957.68	3187.15		C130023A14Rik	60.442	57.086		Btrc	7128.65	7235.65		Camk2d
	Brox	2940.03	2993.11		C130026L21Rik	379.995	356.701		Bub3	3468.86	3506.26		Camk2g
	Brpf1	1225.13	1135.22		C130036L24Rik	49.477	47.643		Bud13	590.882	560.362		Camk2n1
	Brpf3	1255.11	1165.69		C130071C03Rik	2503.44	2448.95		Bud23	1081.23	1077.94		Camk2n2
	Brsk1	16909.9	16460.5		C130074G19Rik	5939.65	5928.6		Bud31	1736.44	1749.78		Camk4
	Brsk2	7208.85	6903.31		C1d	637.015	665.623		Bves	79.663	81.134		Camkk1
	Brwd1	4498.01	4330.42		C1galt1	479.562	462.564		Bysl	1582.43	1544.8		Camkk2
	Brwd3	709.995	729.914		C1galt1c1	710.007	741.368		Bzw1	9942.57	10361.8		Camkmt
	Bscl2	4566.49	4422.09		C1qa	1568.69	1716.43		Bzw2	2594.29	2508.69		Camkv
	Bsdc1	3331.46	3320.17		C1qb	1399.82	1407.47		C030005K06Rik	85.038	45.631		Caml
	Bsg	20035.3	19369.3		C1qbp	1606.71	1655.63		C030014I23Rik	244.279	231.219		Camsap1
	Bsn	10870	9991.66		C1qc	855.669	860.728		C030034I22Rik	138.654	143.438		Camsap2
	Bst2	50.761	54.761		C1ql1	373.852	393.934		C030037D09Rik	326.365	370.47		Camsap3
	Btaf1	1177.99	1308.17		C1ql3	5818.64	5988.24		C130026L21Rik	239.99	233.866		Camta1
	Btbd1	4828.14	5104.1		C1qtnf1	138.315	142.507		C130036L24Rik	93.959	89.427		Camta2
	Btbd10	2262.89	2321.33		C1qtnf12	218.903	204.156		C130060K24Rik	287.893	311.421		Cand1
	Btbd11	2936.35	2822.65		C1qtnf2	44.229	42.155		C130071C03Rik	3092.49	3058.7		Cand2
	Btbd16	75.044	78.333		C1qtnf4	4801.43	4821.73		C130074G19Rik	1422.86	1499.54		Cant1
	Btbd17	1193.19	1265.54		C1qtnf6	72.983	80.769		C1d	1872.55	1872.86		Canx
	Btbd19	156.017	153.796		C1qtnf7	54.11	54.105		C1galt1	703.452	693.697		Cap1
	Btbd2	3360.36	3292.12		C1ra	57.88	58.197		C1galt1c1	1301.97	1402.49		Cap2
	Btbd3	5200.86	5183.78		C230004F18Rik	286.478	260.522		C1qa	2850.58	3227.63		Capn1
	Btbd6	1550.18	1535.26		C230012O17Rik	53.154	52.958		C1qb	2497.76	2555.4		Capn10
	Btbd7	722.822	698.751		C230021G24Rik	106.533	109.982		C1qbp	3134.2	3068.84		Capn11
	Btbd9	3070.56	3003.06		C230034O21Rik	138.794	130.746		C1qc	1912.78	1916.79		Capn15
	Btc	62.892	62.551		C230037L18Rik	82.338	71.33		C1ql1	577.804	593.646		Capn2
	Btd	615.52	637.114		C2cd2	627.283	597.206		C1ql2	75.924	70.878		Capn3
	Btf3	3320.45	3497.33		C2cd2l	8376.94	8096.8		C1ql3	1050.17	984.954		Capn5
	Btf3l4	2034.24	1915.19		C2cd3	1973.12	1935.12		C1qtnf1	81.414	85.628		Capn7
	Btg1	620.305	593.606		C2cd4b	128.248	139.669		C1qtnf12	460.268	432.29		Capns1
	Btg2	304.143	299.802		C2cd4c	1344.39	1299.58		C1qtnf4	9232.28	8886.62		Caprin1
	Btk	55.959	62.453		C2cd5	1879.06	1859.84		C1qtnf6	100.061	109.994		Caprin2
	Btrc	6896.93	7114.86		C330007P06Rik	1843.95	1849.49		C230004F18Rik	454.148	460.692		Capza1
	Bub3	3331.09	3499.41		C330011M18Rik	70.184	65.703		C230012O17Rik	49.781	48.77		Capza2
	Bud13	572.985	531.598		C330013E15Rik	63.059	60.756		C230014O12Rik	135.537	162.038		Capzb
	Bud23	823.075	850.219		C330018D20Rik	317.412	329.406		C230021G24Rik	66.884	75.01		Car10
	Bud31	999.384	1117		C330027C09Rik	117.563	117.265		C230034O21Rik	77.829	74.694		Car11
	Bysl	926.878	893.195		C3ar1	119.032	114.757		C230037L18Rik	90.238	87.006		Car12
	Bzw1	9083.7	10105.3		C4b	335.553	312.709		C2cd2	600.214	572.028		Car14
	Bzw2	790.087	802.119		C530005A16Rik	479.361	500.153		C2cd2l	15387.5	14621.7		Car2
	C030005K06Rik	80.279	45.484		C530008M17Rik	3909.41	4010.65		C2cd3	1994.13	2083.16		Car4
	C030014I23Rik	306.326	299.858		C530050E15Rik	134.507	129.662		C2cd4c	566.325	460.444		Car5b
	C030034I22Rik	66.345	64.376		C630043F03Rik	203.288	199.052		C2cd5	2559.6	2657.72		Car7
	C030037D09Rik	406.212	434.936		C77080	1732.92	1690.55		C330007P06Rik	2690.8	2728.5		Car8
	C130021I20Rik	2435.34	2267.09		C87436	691.63	680.524		C330011M18Rik	133.543	131.294		Card10
	C130026L21Rik	144.245	146.29		C920006O11Rik	72.386	39.213		C330018D20Rik	780.68	783.155		Card19
	C130036L24Rik	44.732	42.945		Caap1	308.011	325.55		C330027C09Rik	206.921	196.412		Card6
	C130060K24Rik	154.633	152.446		Cab39	10644.5	10989.8		C3ar1	120.34	126.959		Card9
	C130071C03Rik	955.831	915.422		Cab39l	1469.14	1513.15		C4b	809.792	860.763		Carf
	C130074G19Rik	782.352	499.124		Cabcoco1	70.718	71.045		C530005A16Rik	435.142	420.522		Carhsp1
	C1d	1146.93	1271.19		Cabin1	4500.55	4471.55		C530008M17Rik	2654.45	2875.12		Carlr
	C1galt1	420.701	446.43		Cables1	760.257	687.368		C530050E15Rik	173.112	168.65		Carm1
	C1galt1c1	1138.05	1314.5		Cables2	1163.65	1113.97		C630043F03Rik	235.915	240.511		Carmil1
	C1qa	2167.96	2632.69		Cabp1	5026.65	5103.09		C7	68.136	57.328		Carmil2
	C1qb	1967.63	2203.7		Cabp7	426.131	417.658		C77080	313.819	331.152		Carmil3
	C1qbp	2547.84	2622.7		Cacfd1	1241.21	1221.55		C78197	101.341	157.751		Carns1
	C1qc	1231.84	1322.11		Cachd1	619.682	612.88		C87436	1105.02	1027.18		Cars
	C1ql1	2882.7	2802.32		Cacna1a	11312.1	11296.3		C920006O11Rik	116.929	59.865		Cars2
	C1ql2	1407.87	1402.02		Cacna1b	6541.86	6525.57		Caap1	484.994	473.365		Cartpt
	C1ql3	956.126	971.326		Cacna1c	5537.04	5330.71		Cab39	13263.9	13676		Casc3
	C1ql4	136.557	137.498		Cacna1d	2325.82	2223.48		Cab39l	1628.65	1666.73		Casc4
	C1qtnf1	154.555	165.551		Cacna1e	16025.8	15834.6		Cabcoco1	161.63	148.85		Casd1
	C1qtnf12	100.824	92.598		Cacna1g	3983.81	3782.04		Cabin1	3818.53	3889.22		Cask
	C1qtnf2	84.378	77.643		Cacna1h	2709.11	2644.15		Cables1	1051.26	939.963		Caskin1
	C1qtnf4	2411.72	2376.43		Cacna1i	6403	6522.7		Cables2	1057.18	1061.02		Caskin2
	C1qtnf6	75.284	80.893		Cacna1s	140.895	96.347		Cabp1	3790.88	3857.44		Casp2
	C230004F18Rik	331.042	332.871		Cacna2d1	16144.2	15834.6		Cabp7	1508.64	1510.75		Casp3
	C230012O17Rik	55.174	54.876		Cacna2d2	1822.23	1719.33		Cacfd1	1669.89	1655.02		Casp6
	C230014O12Rik	273.498	324.244		Cacna2d3	2759.49	2789.82		Cachd1	1261.57	1241.34		Casp7
	C230021G24Rik	59.932	71.09		Cacna2d4	135.939	133.416		Cacna1a	5803.49	6137.84		Casp8
	C230034O21Rik	165.032	168.345		Cacnb1	7190.42	7414.25		Cacna1b	4315.2	4437.04		Casp8ap2
	C230037L18Rik	119.032	109.099		Cacnb2	2661.19	2621.07		Cacna1c	4412.71	4748.35		Casp9
	C2cd2	1122.66	1088.01		Cacnb3	15141.4	14827.2		Cacna1d	1538.98	1555.43		Casq2
	C2cd2l	3586.64	3341.86		Cacnb4	14165.2	14431.4		Cacna1e	14158.7	16005.3		Cast
	C2cd3	1547.81	1477.7		Cacng2	6059.49	6174.62		Cacna1g	1231.06	1149.39		Casz1
	C2cd4c	505.772	473.774		Cacng3	10929.1	11209.5		Cacna1h	3179.54	3510.49		Cat
	C2cd5	1645.62	1565.2		Cacng4	2085.51	2167.21		Cacna1i	4951.77	5145.05		Catsper2
	C3	177.9	170.229		Cacng5	366.988	343.935		Cacna1s	45.314	53.8		Catspere2
	C330007P06Rik	2591.83	2749.38		Cacng6	122.817	104.409		Cacna2d1	10448.6	10613.5		Cav1
	C330011M18Rik	53.306	55.22		Cacng7	11899	11746.7		Cacna2d2	6425.57	6159.81		Cav2
	C330018A13Rik	49.144	56.368		Cacng8	2564.03	2644.41		Cacna2d3	11740.9	11709.2		Cavin1
	C330018D20Rik	490.229	546.955		Cactin	1122.35	1124.78		Cacna2d4	156.939	156.657		Cavin2
	C330027C09Rik	106.379	108.652		Cacul1	2945.04	3011.03		Cacnb1	9319.93	9156.52		Cavin3
	C3ar1	111.841	118.682		Cacybp	4120.82	4209.79		Cacnb2	3362.93	3552.26		Cbarp
	C4a	57.156	39.702		Cad	721.96	693.851		Cacnb3	9211.14	9196		Cbfa2t2
	C4b	1585.39	1359.85		Cadm1	10369.8	10195		Cacnb4	15284.8	16134.9		Cbfa2t3
	C530005A16Rik	402.393	427.267		Cadm2	18118.7	18017		Cacng2	3283.83	3511.87		Cbfb
	C530008M17Rik	6616.33	6711.48		Cadm3	30399.9	31345.9		Cacng3	5031.15	5334.6		Cbl
	C530050E15Rik	76.03	78.54		Cadm4	9278.92	9455.03		Cacng4	5507.84	6000.04		Cblb
	C630043F03Rik	172.8	181.698		Cadps	11569	11801		Cacng5	1288.41	1253.09		Cbll1
	C77080	943.853	857.25		Cadps2	3210	3366.01		Cacng6	104.691	88.053		Cbln1
	C87436	897.376	876.006		Cage1	197.254	200.883		Cacng7	10618.9	11379.8		Cbln2
	C920006O11Rik	77.718	46.554		Calb1	6450.69	6330.98		Cacng8	2664.34	2522.59		Cbln4
	Caap1	370.527	399.46		Calb2	564.047	566.21		Cactin	1418.89	1397.46		Cbr1
	Cab39	14259.2	15252.1		Calcoco1	3710.35	3631.05		Cacul1	3350.07	3319.28		Cbr3
	Cab39l	2152.47	2296.2		Calcrl	240.873	251.664		Cacybp	5529.09	5699.08		Cbr4
	Cabcoco1	89.204	92.299		Cald1	1264.78	1270.7		Cad	717.702	732.239		Cbs
	Cabin1	2458.06	2253.93		Calhm2	219.955	209.204		Cadm1	14582.5	13701.1		Cbwd1
	Cables1	1348.93	1240		Calm1	189235	189836		Cadm2	13501.9	15240.4		Cbx1
	Cables2	2018.45	1852.38		Calm2	96152	100514		Cadm3	24089.3	24157.6		Cbx2
	Cabp1	1864.78	1722.04		Calm3	116996	115761		Cadm4	12020.9	11974.7		Cbx3
	Cabp7	3499.13	3510.97		Caln1	2591.38	2598.01		Cadps	9992.96	10301.3		Cbx4
	Cacfd1	1802	1792.05		Calr	21464.4	22050.3		Cadps2	2343.84	2261.83		Cbx5
	Cachd1	2846.51	2750.56		Calu	3788.81	3835.58		Cage1	174.588	170.909		Cbx6
	Cacna1a	5807.8	5433.84		Caly	5011.21	5089.04		Calb1	10775.7	10447.2		Cbx7
	Cacna1b	3708.36	3431.55		Camk1	3649.17	3688.73		Calb2	831.171	859.683		Cbx8
	Cacna1c	2585.65	2353.15		Camk1d	9472.01	9528.09		Calcoco1	5348.59	5267.57		Cby1
	Cacna1d	1065.41	988.596		Camk1g	1066.91	1271.81		Calcr	512.854	321.602		Cc2d1a
	Cacna1e	6168.11	5771.36		Camk2a	276180	269091		Calcrl	307.014	335.265		Cc2d1b
	Cacna1g	3817.84	3423.72		Camk2b	39676.5	39191.9		Cald1	680.469	723.745		Cc2d2a
	Cacna1h	2055.64	1751.19		Camk2d	5730	5697.72		Calhm2	118.753	122.051		Ccar1
	Cacna1i	3234.13	3050.4		Camk2g	12264.8	11955.9		Calm1	182874	182057		Ccar2
	Cacna2d1	7302.89	7117.07		Camk2n1	141247	141213		Calm2	123291	128978		Ccbe1
	Cacna2d2	9819.77	8849.29		Camk2n2	3590.69	3491.6		Calm3	96464	94880.1		Ccdc102a
	Cacna2d3	1743.43	1783.13		Camk4	22232	20377.6		Caln1	8364.65	8453.96		Ccdc103
	Cacna2d4	219.419	217.504		Camkk1	3745.86	3528.34		Calr	21817.8	23389.4		Ccdc106
	Cacnb1	3132.73	3084.46		Camkk2	19136.1	19029.2		Calu	5736.94	5846.78		Ccdc107
	Cacnb2	3059.88	2981.13		Camkmt	203.28	205.747		Caly	11849	11226		Ccdc112
	Cacnb3	2979.08	2887.88		Camkv	18271.1	18545.7		Camk1	3002.53	2973.65		Ccdc113
	Cacnb4	7174.15	7691.35		Caml	1127.5	1121.59		Camk1d	8984.74	9019.68		Ccdc115
	Cacng2	6632.46	6337.26		Camsap1	7380.94	7398.39		Camk1g	1808.32	1707.02		Ccdc116
	Cacng3	1810.52	1782.09		Camsap2	11908.4	11755.3		Camk2a	114197	117500		Ccdc117
	Cacng4	3261.21	3339.19		Camsap3	1835.47	1782.78		Camk2b	66493.8	65955.1		Ccdc12
	Cacng5	862.985	800.186		Camta1	19331.2	18600.9		Camk2d	4844.1	4941.36		Ccdc120
	Cacng7	13498.5	13401.1		Camta2	23556.6	21750.3		Camk2g	7300.97	7094.97		Ccdc122
	Cacng8	1283.47	1262.96		Cand1	7384.51	7497.6		Camk2n1	51452	57696.3		Ccdc124
	Cactin	1206.55	1190.16		Cand2	177.528	186.282		Camk2n2	3073.25	3030.46		Ccdc126
	Cacul1	3491.78	3634.28		Cant1	1923.8	1845.86		Camk4	22888.3	22686.1		Ccdc127
	Cacybp	6710.09	7358.79		Canx	19185.9	19030.7		Camkk1	3846.14	3484.71		Ccdc13
	Cad	808.773	726.904		Cap1	12928.4	13339.1		Camkk2	10825.4	11191.3		Ccdc130
	Cadm1	8450.23	8371.33		Cap2	16217.3	17313.9		Camkmt	323.314	333.477		Ccdc134
	Cadm2	14465.9	15223.9		Capn1	1153.79	1131.17		Camkv	39544.7	39386.7		Ccdc136
	Cadm3	19794.8	19669.5		Capn10	658.362	639.9		Caml	1647.64	1572.95		Ccdc137
	Cadm4	14366.7	14830		Capn11	119.237	84.321		Camsap1	6590.42	6686.14		Ccdc138
	Cadps	20732.4	21026.8		Capn12	43.283	42.864		Camsap2	11997.4	11984		Ccdc14
	Cadps2	5571.74	5694.59		Capn15	1169.2	1131.64		Camsap3	1341.87	1278.17		Ccdc141
	Cage1	183.894	180.984		Capn2	3097.68	3002.75		Camta1	16695	16427.3		Ccdc148
	Calb1	3159.14	3353.43		Capn3	302.579	305.425		Camta2	9496.82	9627.76		Ccdc149
	Calb2	11761.3	11891.2		Capn5	4989.36	4802.87		Cand1	8752.96	8948.61		Ccdc15
	Calca	101.658	130.722		Capn6	86.397	88.373		Cand2	312.76	319.401		Ccdc151
	Calcoco1	3783.93	3657.01		Capn7	1927.93	1913.61		Cant1	2407.93	2349.31		Ccdc157
	Calcr	78.304	84.701		Capns1	6129.77	6073.45		Canx	27808.1	28379		Ccdc159
	Calcrl	414.261	405.13		Caprin1	12210.6	12710.1		Cap1	20337	20687.8		Ccdc160
	Cald1	1350.94	1199.83		Caprin2	209.436	204.982		Cap2	17200.8	17296.7		Ccdc163
	Calhm2	66.623	67.127		Capza1	592.403	607.92		Capg	50.767	51.425		Ccdc166
	Calm1	94099.7	99052.2		Capza2	9586.19	9724.33		Capn1	1027.65	1013.5		Ccdc167
	Calm2	51315.5	58271.8		Capzb	8613.52	8730.63		Capn10	1205.24	1158.89		Ccdc17
	Calm3	88503.2	89438.7		Car10	12744.5	13032.4		Capn11	103.159	104.902		Ccdc171
	Caln1	2818.93	2876.18		Car11	7328.25	7398.26		Capn15	1107.21	1097.04		Ccdc173
	Calr	22267.9	22212.5		Car12	535.226	610.437		Capn2	4006.89	4038.36		Ccdc174
	Calr3	225.306	223.505		Car13	122.518	116.456		Capn3	284.992	309.67		Ccdc177
	Calu	5425.31	5846.89		Car14	181.393	173.448		Capn5	1983.24	2076.78		Ccdc181
	Caly	6545.65	6539.85		Car15	48.55	49.013		Capn7	2641.88	2548.77		Ccdc184
	Camk1	2969.79	3094.38		Car2	5831.88	5477.12		Capns1	8042.65	7869.59		Ccdc186
	Camk1d	4213.18	4374.54		Car4	993.101	934.347		Caprin1	16203	17404.2		Ccdc189
	Camk1g	1293.89	1219.47		Car5b	207.038	213.931		Caprin2	205.903	195.194		Ccdc190
	Camk2a	11249.7	11733.1		Car7	598.381	589.264		Capza1	1000.36	1017.1		Ccdc191
	Camk2b	19879.3	19374.5		Car8	895.92	743.356		Capza2	14387.9	14496.8		Ccdc25
	Camk2d	8437.45	8622.22		Card10	126.053	123.065		Capzb	11380.9	11304.2		Ccdc28a
	Camk2g	13186.5	13135		Card19	189.482	186.207		Car10	1850.1	1880.02		Ccdc28b
	Camk2n1	27975.7	27289.7		Card6	143.078	155.741		Car11	15274.5	15139.4		Ccdc3
	Camk2n2	8065.61	7960.91		Card9	56.909	58.084		Car12	3790.26	3834.7		Ccdc30
	Camk4	3461.8	3431.58		Carf	835.659	788.026		Car14	469.098	521.661		Ccdc32
	Camkk1	2820.59	2648.91		Carhsp1	754.092	753.713		Car15	50.869	57.746		Ccdc34
	Camkk2	2698.9	2649.37		Carlr	50.695	51.607		Car2	15552.5	15691.5		Ccdc39
	Camkmt	321.243	330.011		Carm1	4284.87	4262.57		Car4	265.784	280.051		Ccdc40
	Camkv	4168.85	4258.44		Carmil1	1183.25	1205.81		Car5b	203.543	231.627		Ccdc43
	Caml	1201.85	1178.99		Carmil2	3277.02	3213.14		Car7	441.828	440.836		Ccdc47
	Camsap1	5433.15	5219.85		Carmil3	843.89	816.998		Car8	876.645	777.972		Ccdc50
	Camsap2	9604.35	9445.12		Carns1	230.778	221.524		Card10	178.328	189.776		Ccdc51
	Camsap3	1832.61	1686.26		Cars	1477.84	1532.18		Card19	335.84	337.578		Ccdc57
	Camta1	27693	27180		Cars2	218.844	217.645		Card6	121.201	124.84		Ccdc58
	Camta2	8155.24	7474.96		Cartpt	45.113	53.412		Card9	62.715	60.928		Ccdc59
	Cand1	11025.4	11097		Casc3	3463.95	3385.71		Carf	1336.37	1352.27		Ccdc6
	Cand2	346.271	333.35		Casc4	7455.17	7816.44		Carhsp1	8341.15	8025.43		Ccdc60
	Cant1	2571.4	2390.9		Casd1	3173.91	3096.24		Carlr	62.538	55.581		Ccdc61
	Canx	32257.2	33160.3		Cask	5651.85	5630.64		Carm1	4342.91	4363.94		Ccdc62
	Cap1	9062.53	9340.46		Caskin1	7058.05	6856.11		Carmil1	1335.12	1419.47		Ccdc65
	Cap2	4371.72	4557.09		Caskin2	1019.26	995.865		Carmil2	2325.68	2237.81		Ccdc66
	Capg	93.535	84.858		Casp1	43.089	49.81		Carmil3	1112.63	1094.31		Ccdc71
	Capn1	1041.91	1052.76		Casp2	406.66	405.535		Carnmt1	106.369	81.719		Ccdc71l
	Capn10	907.387	947.755		Casp3	492.682	496.567		Carns1	372.535	383.541		Ccdc74a
	Capn11	190.472	147.383		Casp6	89.965	95.534		Cars	1518.06	1598.56		Ccdc77
	Capn15	906.43	830.784		Casp7	100.205	103.409		Cars2	470.446	441.559		Ccdc8
	Capn2	5215.19	5040.89		Casp8	95.186	95.072		Cartpt	3011.85	3089.92		Ccdc80
	Capn3	216.358	252.087		Casp8ap2	818.403	790.477		Casc3	3280.47	3284.57		Ccdc82
	Capn5	2850.97	2989.43		Casp9	1259.51	1194.98		Casc4	8046.73	8019.27		Ccdc84
	Capn6	59.671	53.782		Casq2	109.64	98.811		Casd1	6815.51	6454.65		Ccdc85a
	Capn7	2447.84	2503.16		Cast	308.281	303.355		Cask	5573.83	5790.26		Ccdc85b
	Capns1	11183.3	11082.1		Casz1	94.39	97.821		Caskin1	5827.28	5753.39		Ccdc85c
	Caprin1	15112.5	16525.8		Cat	2163.69	2096.77		Caskin2	1242.07	1297.71		Ccdc86
	Caprin2	322.32	291.53		Catip	78.081	79.966		Casp1	51.085	54.962		Ccdc87
	Capza1	2384.9	2567.97		Catsper2	82.657	86.502		Casp2	505.214	486.111		Ccdc88a
	Capza2	8323.89	9109.84		Catspere2	72.551	75.933		Casp3	442.156	450.129		Ccdc88b
	Capzb	9784.95	9900.44		Catsperz	171.271	180.516		Casp6	110.705	121.564		Ccdc88c
	Car10	4091.57	4142.49		Cav1	678.275	632.692		Casp7	199.611	193.439		Ccdc9
	Car11	3090.84	2850.51		Cav2	918.581	976.333		Casp8	116.692	131.325		Ccdc90b
	Car12	136.956	137.281		Cavin1	1172.16	1247.26		Casp8ap2	1079.59	1049.73		Ccdc91
	Car13	124.878	156.513		Cavin2	423.947	407.865		Casp9	1447.62	1428.68		Ccdc92
	Car14	1623.69	1603.41		Cavin3	570.437	573.259		Casq2	141.742	155.419		Ccdc92b
	Car2	23846.4	24183.8		Cbarp	12677.2	13436.2		Cast	277.754	270.109		Ccdc93
	Car3	74.528	98.779		Cbfa2t2	2648.42	2617.73		Casz1	264.973	273.324		Ccdc94
	Car4	327.92	257.96		Cbfa2t3	2078.63	1871.52		Cat	2723.64	2753.24		Ccdc96
	Car5b	232.118	262.857		Cbfb	1280.88	1305.37		Catsper2	110.311	114.338		Ccdc97
	Car7	227.972	220.815		Cbl	1197.33	1117.03		Catspere2	67.801	68.948		Cchcr1
	Car8	871.158	828.084		Cblb	1670.3	1679.58		Cav1	441.71	445.921		Cck
	Card10	1004.18	898.808		Cbll1	1494.4	1489.68		Cav2	552.139	608.644		Cckbr
	Card19	553.458	573.976		Cbln1	220.021	235.806		Cavin1	505.012	558.782		Ccl25
	Card6	144.478	145.373		Cbln2	1914.62	2214.88		Cavin2	209.603	233.891		Ccl27a
	Card9	158.764	149.407		Cbln4	441.279	515.568		Cavin3	844.339	852.316		Ccl6
	Carf	702.409	680.58		Cbr1	2003.21	1956.94		Cbarp	14971.5	14923.4		Ccl9
	Carhsp1	4298.4	4519.39		Cbr2	46.232	47.172		Cbfa2t2	3018.91	2993.51		Ccm2
	Carlr	93.276	95.15		Cbr3	150.732	172.497		Cbfa2t3	1178.12	1132.1		Ccna2
	Carm1	3511.05	3318.27		Cbr4	214.723	216.486		Cbfb	877.312	936.215		Ccnc
	Carmil1	2268.65	2344.14		Cbs	779.529	787.923		Cbl	1499.13	1574.65		Ccnd1
	Carmil2	3644.89	3509.47		Cbwd1	514.513	515.605		Cblb	1146.74	1192.75		Ccnd2
	Carmil3	1900.68	1654.78		Cbx1	1440.69	1470.84		Cbll1	1239.37	1236.9		Ccnd3
	Carnmt1	69.002	47.653		Cbx2	68.268	76.49		Cbln1	148.7	154.418		Ccndbp1
	Carns1	867	791.295		Cbx3	643.016	659.293		Cbln2	810.312	909.316		Ccne1
	Cars	1686.65	1696.16		Cbx4	2068.25	2109.58		Cbln4	744.313	704.091		Ccne2
	Cars2	280.646	281.232		Cbx5	11850.7	11978.1		Cbr1	3415.4	3281.15		Ccnf
	Cartpt	1760.46	2438.92		Cbx6	24289.8	23928.2		Cbr3	1036.64	1020.63		Ccng1
	Casc3	4275.19	3973.34		Cbx7	2363.13	2266.25		Cbr4	538.527	532.13		Ccng2
	Casc4	7892.26	8364.71		Cbx8	300.379	324.899		Cbs	1278.35	1289.57		Ccnh
	Casd1	3881.47	3920.59		Cby1	1776.1	1767.88		Cbwd1	760.765	753.939		Ccni
	Cask	4874.91	4888.58		Cc2d1a	2495.07	2519.3		Cbx1	1827.32	1879.14		Ccnj
	Caskin1	10819.7	10120.7		Cc2d1b	835.014	808.263		Cbx2	150.139	158.652		Ccnjl
	Caskin2	1306.25	1173.27		Cc2d2a	1228.69	1134.57		Cbx3	1227.97	1218.89		Ccnk
	Casp2	398.919	369.465		Ccar1	2021.94	2128.15		Cbx4	4325.26	4316.25		Ccnl1
	Casp3	427.182	463.541		Ccar2	3795.86	3769.48		Cbx5	16712.4	17224.8		Ccnl2
	Casp6	88.182	92.98		Ccbe1	1014.61	879.7		Cbx6	21511.8	21806.8		Ccnt1
	Casp7	110.374	106.149		Ccdc102a	66.803	69.426		Cbx7	2478.49	2417.22		Ccnt2
	Casp8	109.673	107.224		Ccdc103	112.74	116.325		Cbx8	614.765	635.48		Ccny
	Casp8ap2	848.055	855.717		Ccdc106	1059.86	1019.29		Cby1	2317.13	2281.89		Ccnyl1
	Casp9	1253.59	1180.37		Ccdc107	427.479	410.694		Cc2d1a	2481.69	2464.36		Ccp110
	Casq1	126.401	131.529		Ccdc112	553.977	537.122		Cc2d1b	943.055	954.838		Ccpg1
	Casq2	142.286	114.691		Ccdc113	237.461	234.373		Cc2d2a	896.52	827.942		Ccpg1os
	Casr	494.9	506.524		Ccdc115	1070.93	1084.05		Ccar1	2421.95	2609.08		Ccr5
	Cast	908.784	933.402		Ccdc116	126.474	113.219		Ccar2	5106.82	4938.82		Ccr6
	Casz1	393.145	346.084		Ccdc117	435.137	414.334		Ccbe1	90.278	81.367		Ccs
	Cat	4572.3	4802.26		Ccdc12	545.602	586.982		Ccdc102a	61.298	67.53		Ccsap
	Catsper2	95.817	91.044		Ccdc120	382.99	379.298		Ccdc103	167.967	159.831		Ccser1
	Catspere2	50.401	58.351		Ccdc122	109.475	115.136		Ccdc106	2662.05	2505.04		Ccser2
	Cav1	909.062	699.601		Ccdc124	3027.24	3211.98		Ccdc107	1057.22	985.805		Cct2
	Cav2	1011.21	1069.03		Ccdc126	519.78	550.874		Ccdc110	79.988	90.798		Cct3
	Cavin1	1122.68	875.145		Ccdc127	4307.75	4273.67		Ccdc112	857.369	862.985		Cct4
	Cavin2	458.174	369		Ccdc129	124.238	131.994		Ccdc113	238.932	222.333		Cct5
	Cavin3	1026.2	1087.25		Ccdc13	150.171	152.699		Ccdc114	47.566	61.945		Cct6a
	Cbarp	16147	16036.8		Ccdc130	563.808	561.949		Ccdc115	1445.51	1449.82		Cct7
	Cbfa2t2	2553.91	2463.44		Ccdc134	135.632	136.249		Ccdc116	138.02	113.317		Cct8
	Cbfa2t3	624.752	555.402		Ccdc136	3682.76	3684.86		Ccdc117	799.929	734.809		Ccz1
	Cbfb	1546.5	1608.28		Ccdc137	847.33	841.624		Ccdc12	1143.81	1157.25		Cd14
	Cbl	1334.45	1324.45		Ccdc138	126.801	128.118		Ccdc120	461.762	434.117		Cd151
	Cblb	1212.92	1136.37		Ccdc14	137.76	134.689		Ccdc122	181.648	191.003		Cd163
	Cbll1	1314.61	1268.81		Ccdc141	627.412	604.804		Ccdc124	3522.19	3563.04		Cd164
	Cbln1	4412.35	4204.61		Ccdc148	983.715	987.61		Ccdc126	757.825	793.052		Cd164l2
	Cbln2	1289.93	1451.37		Ccdc149	2232.68	2244.12		Ccdc127	4639.5	4691.29		Cd180
	Cbln3	45.087	44.834		Ccdc15	77.862	68.742		Ccdc13	261.752	255.951		Cd200
	Cbln4	1790.67	1775.27		Ccdc151	262.125	270.765		Ccdc130	686.714	656.767		Cd248
	Cbr1	3176.47	3158.93		Ccdc155	164.447	173.029		Ccdc134	258.019	256.789		Cd24a
	Cbr2	48.969	44.641		Ccdc157	1216.69	1193.51		Ccdc136	2783.64	2768.6		Cd274
	Cbr3	94.438	101.77		Ccdc159	137.613	134.516		Ccdc137	1266.24	1212.46		Cd276
	Cbr4	232.767	258.382		Ccdc160	97.092	99.05		Ccdc138	175.47	175.018		Cd2ap
	Cbs	1363.01	1379.04		Ccdc163	67.499	62.022		Ccdc14	192.874	192.111		Cd2bp2
	Cbwd1	585.581	615.989		Ccdc166	238.881	234.586		Ccdc141	668.917	681.46		Cd300c2
	Cbx1	1424.89	1513.47		Ccdc167	303.798	300.462		Ccdc148	1097.59	1088.39		Cd302
	Cbx2	94.324	91.093		Ccdc17	86.445	81.787		Ccdc149	2829.64	2820.09		Cd320
	Cbx3	813.026	876.033		Ccdc171	131.587	128.336		Ccdc15	112.858	103.826		Cd33
	Cbx4	2805.46	2767.68		Ccdc173	113.325	115.713		Ccdc151	310.236	294.825		Cd34
	Cbx5	15443.6	16435.3		Ccdc174	896.054	893.806		Ccdc155	89.651	92.65		Cd37
	Cbx6	11566.1	11492.5		Ccdc177	979.498	1021.98		Ccdc157	1027.84	1031.91		Cd38
	Cbx7	2633.42	2470.56		Ccdc181	1322.39	1355.25		Ccdc159	157.245	143.657		Cd3eap
[truncated: 12,105 more rows]

## Sheet: Table S2
Table S2. Coexpression network modules and associated data.
	VMB Coexpression Details																					VMB Module Details						PFC Coexpression Details																					PFC Module Details
	Gene Symbol	Color Module For Coexpression	Ensembl	logFC	p value DE	adj p DE	Mean Counts MALDR	Mean Counts MAHDR	SD MALDR	SD MAHDR	Conn Consensus	Conn MALDR	Conn MAHDR	VMB Total Conn MALDR	VMB Module Conn MALDR	VMB Total Conn MAHDR	VMB Module Conn MAHDR	p value DW	adj p DW	Changed Edges Count		Color	Size (N)	Neurons	Astros	Oligos		Gene Symbol	Color Module For Coexpression	Ensembl	logFC	p value DE	adj p DE	Mean Counts MALDR	Mean Counts MAHDR	SD MALDR	SD MAHDR	Conn Consensus	Conn MALDR	Conn MAHDR	PFC Total Conn MALDR	PFC Module Conn MALDR	PFC Total Conn MAHDR	PFC Module Conn MAHDR	p value DW	adj p DW	Changed Edges Count		Color
	0610009B22Rik	lightgreen	ENSMUSG00000007777	-0.099	0.033	0.09	287.428	310.773	29.143	28.809	0.304	0.121	0.459	228.197	4.85291	170.581	12.3763	1	1	18		black	464	0.9658	0.9999	0.476		0610010F05Rik	blue	ENSMUSG00000042208	-0.001	0.964	0.996	2075.9	2080.55	135.566	136.879	0.449	0.592	0.207	308.254	72.3229	158.642	30.5553	0.988	1	14		black
	0610009O20Rik	lightyellow	ENSMUSG00000024442	0.066	0.006	0.027	1720.77	1660.51	73.259	60.528	0.151	0.165	0.057	141.481	3.78017	116.383	1.50087	1	1	8		blue	682	0	0.7311	0.9999		0610030E20Rik	black	ENSMUSG00000058706	-0.01	0.772	0.937	638.809	643.462	40.866	45.76	0.044	0.006	0.047	70.3012	0.210174	48.7712	2.39553	0.508	1	24		blue
	0610010F05Rik	yellow	ENSMUSG00000042208	-0.067	0.024	0.071	2488.56	2631.37	150.855	167.263	0.751	0.752	0.536	483.8	105.905	230.265	28.3192	0	0.001	86		brown	634	1	0.9916	0.7847		0610037L13Rik	brown	ENSMUSG00000028608	0.066	0.161	0.55	1807.87	1726.32	129.738	211.583	0.693	0.097	0.737	25.6987	4.50131	180.87	71.944	0	0	69		brown
	0610030E20Rik	lightgreen	ENSMUSG00000058706	0.106	0.007	0.029	574.679	539.443	43.355	42.865	0.278	0.297	0.101	162.62	11.9289	80.6925	2.70999	0.003	0.014	79		cyan	247	0.5276	0.8348	0.8073		1110004E09Rik	steelblue	ENSMUSG00000022972	0.057	0.139	0.517	1000.03	962.823	89.197	76.593	0.319	0.343	0.025	44.0622	3.93876	17.0886	0.170715	0.999	1	11		cyan
	0610037L13Rik	green	ENSMUSG00000028608	0.029	0.531	0.667	1373.38	1360.46	128.211	134.107	0.61	0.608	0.326	258.556	119.728	160.315	11.4397	0	0	322		darkgreen	145	0.2432	0.003	0.994		1110004F10Rik	cyan	ENSMUSG00000030663	-0.038	0.173	0.564	1778.8	1830.7	97.639	133.194	0.396	0.296	0.377	44.0732	3.06155	89.3887	18.0056	0.862	1	19		darkgreen
	1110002L01Rik	purple	ENSMUSG00000071456	-0.06	0.093	0.195	518.011	545.52	34.292	44.689	0.132	0.132	0.039	42.2844	9.48063	40.2094	0.847707	1	1	7		darkgrey	138	0.9887	0.5785	0.0019		1110008P14Rik	skyblue	ENSMUSG00000039195	0.029	0.434	0.786	3581.98	3513.47	291.006	271.581	0.179	0.179	0.075	37.2874	3.75843	17.2488	0.606881	1	1	4		darkgrey
	1110004F10Rik	black	ENSMUSG00000030663	-0.108	0.001	0.006	1948.21	2120.01	97.248	164.436	0.456	0.154	0.474	77.4821	12.853	205.143	59.8611	1	1	16		darkorange	128	0.149	0.0014	0.3811		1110012L19Rik	darkgreen	ENSMUSG00000045237	-0.048	0.277	0.669	208.321	215.935	17.945	18.756	0.216	0.157	0.204	27.4899	1.61425	32.0446	5.08802	1	1	3		darkmagenta
	1110008F13Rik	turquoise	ENSMUSG00000027637	-0.037	0.312	0.461	1111.81	1152.61	82.279	89.327	0.112	0.128	0.01	73.6283	23.1231	17.313	1.69336	1	1	16		darkred	174	0.2443	0.321	0.6347		1110032F04Rik	blue	ENSMUSG00000046999	-0.002	0.969	0.997	891.137	893.705	100.066	69.417	0.065	0.09	0.006	107.944	10.9429	24.0215	0.856068	0	0	77		darkolivegreen
	1110008P14Rik	blue	ENSMUSG00000039195	0.033	0.406	0.554	1761.34	1738.43	135.496	162.839	0.094	0.06	0.095	40.8056	8.87795	64.9718	11.6259	1	1	3		darkturquoise	140	0.9599	0.0812	0.733		1110038B12Rik	greenyellow	ENSMUSG00000092203	0.04	0.433	0.785	157.821	153.606	17.781	13.46	0.123	0.051	0.148	22.4907	2.0356	111.366	5.16999	0.997	1	12		darkorange
	1110012L19Rik	brown	ENSMUSG00000045237	-0.123	0.004	0.02	385.12	423.79	30.044	40.259	0.423	0.201	0.471	209.166	18.7146	302.487	54.5836	1	1	10		green	535	1	0.9862	0.0946		1110038F14Rik	darkgrey	ENSMUSG00000063236	-0.054	0.154	0.542	439.951	456.851	33.728	29.551	0.114	0.051	0.102	27.6736	0.527229	30.1241	2.36071	1	1	3		darkred
	1110015O18Rik	blue	ENSMUSG00000098659	-0.166	0.017	0.056	204.721	231.822	33.116	36.955	0.285	0.123	0.35	49.1362	18.1616	108.332	42.7781	1	1	9		greenyellow	344	0.9984	0.364	0.1261		1110046J04Rik	greenyellow	ENSMUSG00000085457	-0.03	0.578	0.858	121.035	123.927	12.705	15.669	0.205	0.003	0.303	5.0034	0.111981	82.8431	10.6232	0	0	54		darkturquoise
	1110017D15Rik	blue	ENSMUSG00000028441	-0.087	0.251	0.396	59.604	63.964	9.297	10.176	0.176	0.116	0.154	48.7095	17.1483	39.0948	18.8552	1	1	14		grey60	224	0.1811	0.0635	0.8807		1110059E24Rik	darkgreen	ENSMUSG00000035171	-0.034	0.353	0.731	407.106	417.072	27.449	30.827	0.239	0.52	0.074	45.9063	5.34445	34.3281	1.84204	0.906	1	18		green
	1110019D14Rik	red	ENSMUSG00000097616	-0.221	0	0.001	98.865	116.621	10.278	14.552	0.108	0.106	0.026	88.1537	12.9526	11.885	1.20315	1	1	21		lightcyan	241	0.9998	0.3751	0.9933		1110065P20Rik	salmon	ENSMUSG00000078570	0.021	0.599	0.87	550.623	543.679	42.962	44.56	0.481	0.476	0.357	88.2611	11.4651	20.4493	3.3637	0.427	1	25		greenyellow
	1110032F04Rik	salmon	ENSMUSG00000046999	-0.032	0.658	0.769	273.977	282.95	47.303	45.861	0.341	0.303	0.388	81.3458	12.9714	41.841	9.37647	1	1	3		lightgreen	221	0.9955	0.1924	0.3509		1190002N15Rik	orange	ENSMUSG00000045414	-0.142	0.004	0.091	1907.44	2109.04	206.327	300.502	0.197	0.201	0.096	61.4962	5.0233	41.4569	0.753525	0.997	1	12		grey60
	1110038B12Rik	green	ENSMUSG00000092203	0.044	0.423	0.569	162.409	159.089	21.988	13.551	0.246	0.246	0.05	140.628	48.5082	34.5073	1.76299	0	0	111		lightyellow	218	0.1896	0.925	0.9924		1500009C09Rik	blue	ENSMUSG00000068099	0.044	0.143	0.523	4214.54	4092.22	213.328	255.11	0.084	0.073	0.059	53.4552	8.95842	48.7511	8.66069	1	1	5		lightcyan
	1110051M20Rik	brown	ENSMUSG00000040591	-0.012	0.547	0.679	4517.24	4599.36	112.351	159.416	0.112	0.014	0.129	15.9445	1.26703	88.2323	14.886	1	1	13		magenta	399	0.0004	0.9	0.9717		1500009L16Rik	salmon	ENSMUSG00000087651	0.011	0.759	0.932	274.507	272.417	25.543	20.863	0.302	0.279	0.256	56.1031	6.73085	46.3622	2.41185	0.988	1	14		lightgreen
	1110059E24Rik	black	ENSMUSG00000035171	-0.14	0.002	0.01	647.918	721.087	63.465	67.3	0.691	0.446	0.701	347.178	37.1025	369.134	88.5127	1	1	25		midnightblue	245	0.0142	0.0704	0.0906		1500011K16Rik	salmon	ENSMUSG00000051319	0.001	1	1	373.879	374.659	29.234	29.935	0.236	0.239	0.099	58.4014	5.74833	36.569	0.934785	0.999	1	11		lightyellow
	1110059G10Rik	black	ENSMUSG00000032551	-0.107	0.005	0.022	392.041	425.932	26.537	34.83	0.394	0.029	0.42	40.3839	2.37576	182.19	52.9945	0.999	1	36		orange	136	0.0002	0.9241	0.8548		1500015A07Rik	brown	ENSMUSG00000098702	0.054	0.36	0.736	127.565	123.1	14.325	14.614	0.069	0.036	0.063	7.63181	1.64959	56.782	6.10707	0.988	1	14		magenta
	1110065P20Rik	brown	ENSMUSG00000078570	-0.042	0.251	0.396	807.582	839.648	50.413	61.538	0.248	0.067	0.28	53.095	6.23335	135.861	32.471	1	1	11		paleturquoise	112	0.2778	0.9632	0.4932		1600020E01Rik	brown	ENSMUSG00000097048	-0.036	0.517	0.832	104.145	106.864	10.427	11.453	0.322	0.01	0.342	12.9463	0.458553	114.907	33.3952	0	0	65		midnightblue
	1190002N15Rik	greenyellow	ENSMUSG00000045414	-0.021	0.416	0.563	1337.9	1370.41	74.266	61.498	0.461	0.46	0.127	240.862	39.7715	40.4539	1.29328	0	0	142		pink	449	0.9985	0	0.9999		1600029O15Rik	blue	ENSMUSG00000057818	-0.069	0.359	0.736	65.432	68.797	11.279	12.343	0.068	0.094	0.005	55.0322	11.5357	13.409	0.804733	1	1	8		orange
	1500009C09Rik	brown	ENSMUSG00000068099	-0.026	0.368	0.518	7191.28	7393.33	373.668	512.65	0.3	0.309	0.209	140.033	28.7437	109.675	24.1743	1	1	26		purple	360	0.0153	0.8287	0.0089		1700003E16Rik	yellow	ENSMUSG00000030030	-0.02	0.549	0.848	1963.9	1993.92	127.197	147.136	0.586	0.603	0.233	193.933	55.9473	69.3985	15.811	0	0	48		paleturquoise
	1500011B03Rik	pink	ENSMUSG00000072694	-0.027	0.343	0.493	3838.39	3950.94	224.713	210.856	0.19	0.025	0.21	39.1702	2.298	74.3733	22.6272	1	1	32		red	482	0.9993	0.1222	0.0059		1700003M07Rik	royalblue	ENSMUSG00000085389	0.04	0.414	0.774	222.478	216.709	21.235	22.467	0.209	0.209	0.09	58.2601	2.73874	13.0852	0.502758	0.988	1	14		pink
	1500011K16Rik	black	ENSMUSG00000051319	-0.153	0.002	0.01	462.083	518.566	28.514	71.46	0.672	0.281	0.703	193.916	23.4262	326.099	88.7281	0.987	1	41		royalblue	179	0.1648	0.8457	0.833		1700014D04Rik	midnightblue	ENSMUSG00000051054	0.003	0.99	1	49.262	49.239	16.198	10.194	0.594	0.593	0.102	106.627	19.9496	23.5998	0.369517	0	0	73		purple
	1500015A07Rik	pink	ENSMUSG00000098702	0.127	0.035	0.094	115.238	106.643	12.728	14.38	0.077	0.041	0.066	69.0263	3.7694	50.7148	7.12988	1	1	27		saddlebrown	113	0.6129	0.8878	0.9997		1700017B05Rik	purple	ENSMUSG00000032300	0.06	0.096	0.443	696.347	668.79	59.467	47.312	0.259	0.43	0.045	41.244	8.46932	12.411	1.25376	0.999	1	11		red
	1500026H17Rik	orange	ENSMUSG00000097383	-0.034	0.587	0.712	108.735	112.392	13.601	15.223	0.234	0.235	0.021	65.1618	7.16475	55.7734	0.303049	1	1	3		salmon	264	0.0206	0.9758	0.9521		1700019D03Rik	white	ENSMUSG00000043629	-0.073	0.152	0.538	238.048	250.848	27.337	29.072	0.379	0.383	0.042	87.1714	9.50501	49.4539	0.520303	0.35	1	26		royalblue
	1600020E01Rik	green	ENSMUSG00000097048	-0.016	0.816	0.883	103.797	105.962	13.686	12.971	0.122	0.121	0.022	69.7177	23.9048	60.5416	0.789234	1	1	29		skyblue	115	0.9947	0.5605	0		1700020I14Rik	lightcyan	ENSMUSG00000085438	0.069	0.024	0.236	36552.5	34888.9	2680.69	2902.21	0.982	1	0.944	232.557	10.042	238.686	27.8491	0.962	1	16		saddlebrown
	1700001L19Rik	brown	ENSMUSG00000021534	-0.095	0.018	0.058	477.483	514.843	32.233	46.183	0.232	0.078	0.247	33.2129	7.29875	135.447	28.6485	1	1	24		steelblue	112	0.9278	0.8807	0.8857		1700021F05Rik	darkgreen	ENSMUSG00000019797	-0.056	0.122	0.491	817.727	850.91	58.561	59.318	0.352	0.065	0.379	12.0697	0.667322	83.0911	9.45442	0.061	0.27	32		salmon
	1700003M07Rik	cyan	ENSMUSG00000085389	-0.034	0.393	0.543	405.733	419.308	37.025	30.282	0.299	0.298	0.098	269.477	14.7579	55.4576	1.79109	0	0	193		tan	313	0	0.0616	0.9555		1700023F06Rik	brown	ENSMUSG00000020940	0	1	1	54.32	54.313	9.888	10.129	0.243	0.015	0.257	11.4767	0.695744	76.1407	25.0811	0.018	0.09	35		skyblue
	1700017B05Rik	tan	ENSMUSG00000032300	0.008	0.863	0.916	791.106	794.602	74.733	84.159	0.343	0.022	0.349	42.0356	0.535563	65.4682	23.7385	0.973	1	43		turquoise	818	0.789	0.9821	0		1700025G04Rik	darkolivegreen	ENSMUSG00000032666	-0.015	0.479	0.815	6292.97	6368.31	356.399	300.337	0.6	0.59	0.84	98.5454	11.0997	111.635	1.70786	0	0	62		steelblue
	1700020I14Rik	cyan	ENSMUSG00000085438	-0.032	0.473	0.614	27998.8	28909.4	2959.86	3217.97	0.37	0.368	0.069	221.79	18.2513	73.9393	1.2656	0	0	111		white	124	0.002	0.4822	0.7518		1700029J07Rik	brown	ENSMUSG00000071103	0.187	0.012	0.168	126.925	111.414	19.743	19.24	0.508	0.138	0.532	40.2781	6.39751	131.074	51.8857	0	0	46		tan
	1700021F05Rik	saddlebrown	ENSMUSG00000019797	-0.074	0.05	0.123	1259.57	1338.12	92.639	114.804	0.716	0.777	0.433	93.4503	8.52089	224.986	2.73527	1	1	10		yellow	598	1	0.0001	0.1482		1700030J22Rik	tan	ENSMUSG00000031847	-0.022	0.486	0.819	800.39	813.861	54.572	68.813	0.43	0.191	0.434	42.2422	5.36828	244.913	24.1397	0	0	90		turquoise
	1700023F06Rik	grey60	ENSMUSG00000020940	0.079	0.181	0.314	166.137	159.108	19.782	20.43	0.387	0.391	0.062	137.625	21.1005	16.8245	0.699388	0.208	0.925	63								1700037H04Rik	salmon	ENSMUSG00000027327	-0.029	0.358	0.736	1499.94	1532.37	78.766	100.871	0.571	0.612	0.212	95.0179	14.7512	14.9652	1.99369	0.59	1	23		violet
	1700025G04Rik	pink	ENSMUSG00000032666	-0.013	0.546	0.678	4753.82	4843.84	158.757	225.439	0.185	0.023	0.204	74.6544	2.13318	81.7839	22.0053	1	1	21		TOTAL	9354					1700066M21Rik	green	ENSMUSG00000038323	-0.021	0.52	0.833	933.812	949.503	57.087	82.308	0.269	0.099	0.272	62.1216	8.12665	110.623	27.8849	0.962	1	16		white
	1700029J07Rik	green	ENSMUSG00000071103	0.082	0.285	0.433	112.722	107.593	20.636	17.052	0.313	0.312	0.064	197.556	61.4033	49.9356	2.26484	0	0	177								1700086L19Rik	orange	ENSMUSG00000071265	-0.026	0.576	0.858	492.168	501.906	59.322	55.822	0.264	0.253	0.205	119.644	6.31771	187.065	1.60237	0	0	53		yellow
	1700030J22Rik	darkgreen	ENSMUSG00000031847	0.057	0.175	0.307	328.96	319.565	23.343	30.314	0.335	0.166	0.321	24.6884	0.959536	105.805	5.49581	1	1	17		enrichment as p value						1700101I11Rik	saddlebrown	ENSMUSG00000097675	-0.014	0.861	0.965	51.263	52.007	9.876	8.001	0.136	0.076	0.132	8.89977	0.174702	59.4948	1.92874	1	1	5
	1700037H04Rik	cyan	ENSMUSG00000027327	0.054	0.041	0.106	2725.68	2652.04	125.395	140.992	0.321	0.322	0.016	73.4944	15.9846	29.5603	0.284997	0.647	1	54		0.000 is 10-3 or better						1810013L24Rik	turquoise	ENSMUSG00000022507	0.043	0.056	0.352	2217.98	2157.57	97.435	131.914	0.62	0.413	0.638	185.115	66.2066	327.032	115.469	0.028	0.133	34		TOTAL
	1700047M11Rik	green	ENSMUSG00000100147	0.226	0.008	0.032	609.765	528.401	190.143	52.248	0.814	0.812	0.272	353.589	159.971	40.9232	9.55794	0	0	381								1810014B01Rik	blue	ENSMUSG00000097412	-0.018	0.809	0.949	81.897	82.987	13.394	10.441	0.073	0.018	0.079	13.3922	2.24689	67.2376	11.6671	1	1	4
	1700066M21Rik	red	ENSMUSG00000038323	-0.113	0.003	0.015	1133.6	1238.15	86.108	109.475	0.404	0.385	0.421	242.029	46.8888	137.804	19.2322	1	1	9		A p value or adjusted (adj) p value of zero is actually p < 0.0001						1810026B05Rik	brown	ENSMUSG00000101970	0.171	0.047	0.325	132.533	117.688	27.649	20.085	0.636	0.242	0.665	37.101	11.2209	168.375	64.8822	0	0	49		A p value or adjusted (adj) p value of zero is actually p < 0.0001
	1700112J16Rik	yellow	ENSMUSG00000097527	0.039	0.517	0.655	105.161	103.456	13.424	11.828	0.076	0.008	0.195	27.96	1.07132	74.017	10.2745	1	1	20								1810037I17Rik	skyblue	ENSMUSG00000054091	-0.085	0.104	0.457	1182.06	1255.67	160.861	127.448	0.263	0.264	0.049	29.3694	5.55206	26.9418	0.397285	0.997	1	12
	1700123O20Rik	brown	ENSMUSG00000040822	-0.071	0.023	0.069	765.338	811.86	39.345	54.871	0.193	0.214	0.13	144.616	19.8834	122.587	15.0534	1	1	3								1810043G02Rik	salmon	ENSMUSG00000020284	0.048	0.091	0.435	1062.99	1029.67	51.211	44.222	0.164	0.075	0.337	37.1364	1.81497	22.5198	3.1771	1	1	1
	1810010H24Rik	purple	ENSMUSG00000078607	0.028	0.56	0.689	225.995	224.07	23.095	18.402	0.221	0.224	0.008	132.789	16.1537	5.21085	0.178081	0	0	145								1810055G02Rik	royalblue	ENSMUSG00000035372	-0.003	0.914	0.981	981.179	984.547	34.613	63.447	0.165	0.153	0.121	49.378	2.00105	21.7484	0.678707	1	1	6
	1810013L24Rik	greenyellow	ENSMUSG00000022507	0.005	0.824	0.89	2825.63	2841.85	173.553	117.611	0.546	0.546	0.152	269.131	47.1458	53.5045	1.54294	0	0	146								1810058I24Rik	tan	ENSMUSG00000073155	-0.026	0.456	0.801	645.36	657.552	42.805	39.976	0.137	0.031	0.136	13.1967	0.874828	71.962	7.57088	1	1	6
	1810022K09Rik	black	ENSMUSG00000078784	-0.157	0.001	0.007	702.685	791.108	56.083	95.277	0.455	0.012	0.487	27.6282	0.999781	220.557	61.4594	0	0	93								2010007H06Rik	darkturquoise	ENSMUSG00000044694	0.001	0.99	1	60.228	60.049	10.211	9.637	0.249	0.016	0.259	9.16741	0.177647	88.8041	8.83812	0.669	1	22
	1810026B05Rik	green	ENSMUSG00000101970	0.43	0	0	88.375	66.29	19.481	10.131	0.701	0.702	0.099	315.796	138.226	14.7632	3.47748	0	0	295								2010111I01Rik	brown	ENSMUSG00000021458	0.01	0.811	0.95	393.432	390.66	27.585	37.753	0.233	0.091	0.237	11.5055	4.22066	60.7589	23.1538	0.999	1	11
	1810030O07Rik	magenta	ENSMUSG00000044148	-0.013	0.674	0.782	964.965	983.389	47.329	54.146	0.078	0.073	0.059	35.5208	6.50012	56.2818	3.5182	1	1	1								2010320M18Rik	steelblue	ENSMUSG00000100691	0.01	0.871	0.967	130.249	129.53	18.326	15.338	0.388	0.398	0.074	87.5775	4.5763	55.4534	0.496974	0.862	1	19
	1810041L15Rik	midnightblue	ENSMUSG00000062760	-0.001	0.988	0.994	4963.01	5013.34	349.977	554.284	0.126	0.061	0.12	48.614	1.19858	101.14	5.05845	1	1	8								2210016L21Rik	salmon	ENSMUSG00000029559	-0.002	0.952	0.993	4491.14	4505.9	326.435	223.774	0.556	0.609	0.04	113.577	14.6857	13.3545	0.376424	0	0	98
	1810043G02Rik	purple	ENSMUSG00000020284	0.141	0	0	1147.67	1051.4	63.327	47.302	0.289	0.294	0.044	186.293	21.1926	34.5139	0.962772	0	0	117								2210408I21Rik	tan	ENSMUSG00000071252	0.069	0.164	0.552	581.109	555.368	72.386	65.301	0.216	0.041	0.218	39.2994	1.15738	113.412	12.16	0.061	0.27	32
	1810055G02Rik	lightyellow	ENSMUSG00000035372	0.107	0.001	0.005	690.617	647.888	37.166	43.965	0.233	0.184	0.174	65.436	4.21359	59.4454	4.54412	1	1	2								2310009A05Rik	royalblue	ENSMUSG00000098332	-0.035	0.497	0.823	163.958	168.22	18.099	15.993	0.456	0.51	0.034	61.9347	6.68039	23.3067	0.192507	0.35	1	26
	2010001A14Rik	brown	ENSMUSG00000087165	0.08	0.13	0.247	338.179	323.26	40.711	36.014	0.097	0.137	0.017	67.1852	12.7268	15.0939	1.93786	1	1	7								2310011J03Rik	darkgrey	ENSMUSG00000020133	-0.011	0.712	0.914	830.832	838.595	50.77	43.502	0.647	0.034	0.667	23.3147	0.349613	97.5951	15.3735	0	0	63
	2010107E04Rik	brown	ENSMUSG00000021290	-0.098	0.026	0.077	1073.09	1159.54	90.272	129.105	0.44	0.37	0.429	214.723	34.4308	275.859	49.6608	1	1	7								2310022B05Rik	darkred	ENSMUSG00000031983	0.085	0.058	0.356	2182.79	2063.44	217.04	204.778	0.278	0.242	0.334	127.593	5.00078	31.6819	2.06235	0.988	1	14
	2010111I01Rik	greenyellow	ENSMUSG00000021458	0.064	0.188	0.323	290.486	280.523	25.7	29.607	0.304	0.303	0.061	234.908	26.1536	12.2162	0.624524	0	0	258								2310030G06Rik	lightgreen	ENSMUSG00000032062	-0.139	0.015	0.192	97.224	107.153	9.976	15.027	0.122	0.022	0.124	6.2486	0.151955	52.4336	2.21741	0.988	1	14
	2010204K13Rik	white	ENSMUSG00000063018	-0.14	0.008	0.032	421.293	469.16	41.961	59.615	0.118	0.157	0.075	73.8836	2.49364	86.1039	2.10506	1	1	3								2310035C23Rik	blue	ENSMUSG00000026319	-0.014	0.553	0.848	2512.68	2541.68	149.22	139.858	0.732	0.713	0.699	410.369	87.1273	351.218	103.31	0.997	1	12
	2010300C02Rik	blue	ENSMUSG00000026090	0.032	0.631	0.747	1011.13	998.547	130.145	190.224	0.185	0.176	0.082	55.5834	25.9236	34.9572	10.0527	1	1	8								2310057M21Rik	darkturquoise	ENSMUSG00000040177	-0.072	0.095	0.44	549.187	578.766	50.861	72.767	0.744	0.638	0.745	125.97	7.05287	212.956	25.3979	0	0	69
	2210016F16Rik	brown	ENSMUSG00000021550	-0.069	0.025	0.074	706.493	748.303	30.641	49.107	0.126	0.021	0.144	30.9026	1.9872	117.924	16.7342	1	1	11								2310061I04Rik	magenta	ENSMUSG00000050705	0.003	0.89	0.973	2098.69	2096.39	112.044	130.384	0.234	0.32	0.036	66.647	15.2114	81.481	2.06062	0.999	1	11
	2210016L21Rik	darkgreen	ENSMUSG00000029559	0.011	0.649	0.762	4788.56	4798.48	205.037	185.925	0.25	0.688	0.051	89.6443	3.97577	27.4641	0.871999	1	1	5								2410004B18Rik	cyan	ENSMUSG00000036873	-0.039	0.247	0.64	689.815	709.407	41.232	48.324	0.154	0.04	0.153	18.0576	0.418607	46.2779	7.33739	1	1	8
	2210408F21Rik	grey60	ENSMUSG00000087380	-0.069	0.137	0.258	217.447	230.495	20.707	22.408	0.177	0.178	0.015	75.8742	9.62996	14.0234	0.17311	1	1	21								2410006H16Rik	red	ENSMUSG00000086841	0.054	0.296	0.685	405.496	391.229	49.354	37.986	0.309	0.321	0.103	192.167	26.11	28.9869	2.83353	0.807	1	20
	2210408I21Rik	greenyellow	ENSMUSG00000071252	0.017	0.757	0.842	698.856	697.099	94.188	78.739	0.168	0.168	0.047	98.9073	14.5059	2.908	0.476866	0.045	0.218	70								2410015M20Rik	salmon	ENSMUSG00000049760	0.036	0.342	0.721	621.793	607.329	44.227	44.357	0.334	0.179	0.668	52.2652	4.3194	36.5178	6.28994	1	1	5
	2310002F09Rik	darkgreen	ENSMUSG00000097178	-0.197	0.066	0.151	50.969	58.979	12.984	13.437	0.234	0.108	0.222	132.811	0.623799	32.767	3.79163	0.005	0.028	77								2410089E03Rik	brown	ENSMUSG00000039801	0.035	0.417	0.775	1848.58	1804.25	199.298	158.098	0.288	0.587	0.078	153.125	27.1868	46.683	7.62246	0.018	0.09	35
	2310009A05Rik	brown	ENSMUSG00000098332	-0.107	0.022	0.068	198.392	215.896	14.162	22.934	0.086	0.002	0.101	2.95564	0.209966	86.3569	11.7365	1	1	23								2510002D24Rik	turquoise	ENSMUSG00000071632	0.054	0.194	0.588	329.835	318.065	27.14	22.984	0.11	0.064	0.1	78.7488	10.191	57.3702	18.0718	0.999	1	11
	2310022A10Rik	darkorange	ENSMUSG00000049643	0.103	0	0.002	1207.37	1135.69	61.566	60.196	0.124	0.11	0.086	84.8196	1.87614	36.3456	0.440756	1	1	6								2510009E07Rik	brown	ENSMUSG00000043391	-0.023	0.244	0.636	3088.86	3144.11	117.41	125.954	0.161	0.03	0.165	22.0335	1.39461	53.9504	16.1481	0.906	1	18
	2310035C23Rik	greenyellow	ENSMUSG00000026319	0.012	0.622	0.74	2476.48	2478.55	114.54	135.55	0.131	0.123	0.262	57.6693	10.6063	27.395	2.66431	1	1	11								2610002M06Rik	blue	ENSMUSG00000031242	-0.018	0.508	0.828	4353.34	4415.69	284.616	306.44	0.61	0.603	0.557	303.972	73.6881	328.492	82.3556	0.028	0.133	34
	2310057M21Rik	royalblue	ENSMUSG00000040177	-0.071	0.103	0.209	782.404	829.661	54.554	99.268	0.409	0.392	0.392	46.7998	2.79058	40.9392	10.2745	1	1	5								2610005L07Rik	salmon	ENSMUSG00000071793	0.006	0.928	0.985	1023.81	1019.56	193.688	131.126	0.305	0.319	0.111	74.5987	7.69819	17.3208	1.04558	0.988	1	14
	2310061I04Rik	cyan	ENSMUSG00000050705	0.066	0.009	0.034	3474.47	3351.97	176.185	173.751	0.572	0.571	0.316	179.024	28.3158	80.5908	5.77899	1	1	14								2610008E11Rik	purple	ENSMUSG00000060301	0.02	0.525	0.835	1314.9	1297.22	58.428	87.099	0.382	0.021	0.478	24.7131	0.417657	76.9947	13.3917	0.003	0.015	39
	2410004B18Rik	midnightblue	ENSMUSG00000036873	-0.107	0.001	0.005	990.577	1077.29	56.94	68.77	0.257	0.194	0.226	151.029	3.77687	138.43	9.54984	0.932	1	46								2610021A01Rik	lightgreen	ENSMUSG00000091474	-0.254	0	0.001	630.656	753.579	74.747	115.861	0.236	0.138	0.241	6.02673	0.940473	74.634	4.30854	0.001	0.009	40
	2410004P03Rik	blue	ENSMUSG00000071398	-0.434	0.003	0.016	44.707	61.214	14.951	21.961	0.365	0.412	0.056	107.397	60.7353	21.8913	6.87082	1	1	31								2610037D02Rik	red	ENSMUSG00000097536	0.217	0.065	0.373	59.901	51.402	17.985	13.008	0.21	0.218	0.065	82.2032	17.7195	68.3539	1.78554	0.743	1	21
	2410006H16Rik	magenta	ENSMUSG00000086841	-0.024	0.599	0.723	622.042	639.095	54.597	64.726	0.357	0.286	0.44	118.545	25.4148	171.267	26.0732	1	1	4								2610301B20Rik	cyan	ENSMUSG00000059482	-0.059	0.025	0.246	1118.98	1167.8	58.806	73.995	0.464	0.096	0.466	19.8569	0.995326	137.093	22.269	0.59	1	23
	2410015M20Rik	turquoise	ENSMUSG00000049760	-0.061	0.096	0.2	1195.51	1258.82	68.296	107.628	0.6	0.602	0.471	416.101	108.886	272.939	76.3394	1	1	21								2610507B11Rik	purple	ENSMUSG00000010277	0.028	0.133	0.506	15508.3	15231.2	619.908	452.916	0.225	0.371	0.062	51.9341	7.28956	21.2256	1.73048	1	1	7
	2410089E03Rik	green	ENSMUSG00000039801	0.126	0.007	0.031	1887.63	1748.33	222.963	174.712	0.355	0.354	0.133	416.841	69.7971	229.367	4.67601	0	0	224								2700049A03Rik	grey60	ENSMUSG00000034601	0.044	0.341	0.72	258.024	250.397	28.336	22.368	0.22	0.225	0.027	126.108	8.51267	35.739	0.369844	0	0	46
	2410131K14Rik	blue	ENSMUSG00000032840	0.071	0.008	0.033	1980.13	1903.9	123.805	99.915	0.12	0.119	0.054	71.9397	17.6198	32.5769	6.59362	1	1	4								2700081O15Rik	blue	ENSMUSG00000053080	0.251	0	0	1591.63	1339.06	185.225	100.367	0.055	0.078	0.002	47.7409	9.51997	6.36557	0.257312	1	1	7
	2510002D24Rik	green	ENSMUSG00000071632	-0.044	0.312	0.461	319.753	333.272	26.886	28.56	0.073	0.071	0.032	40.2602	13.9255	39.6184	1.14079	1	1	17								2700097O09Rik	brown	ENSMUSG00000062198	0.051	0.526	0.835	145.796	140.758	23.227	24.88	0.511	0.325	0.515	36.0048	15.0464	238.369	50.2273	0	0	217
	2510009E07Rik	darkgrey	ENSMUSG00000043391	-0.004	0.866	0.918	4229.17	4282.63	184.885	205.537	0.433	0.403	0.308	56.269	3.82265	31.5455	1.51559	1	1	15								2810004N23Rik	steelblue	ENSMUSG00000031984	0.032	0.234	0.625	509.793	498.967	26.062	25.636	0.266	0.273	0.043	41.0118	3.14279	62.4342	0.290614	0.962	1	16
	2510039O18Rik	yellow	ENSMUSG00000044496	0.105	0.001	0.006	975.824	916.377	60.128	44.177	0.184	0.173	0.122	141.887	24.3122	46.5636	6.44921	1	1	34								2810013P06Rik	steelblue	ENSMUSG00000099881	0.056	0.094	0.44	608.353	586.303	40.295	31.548	0.166	0.169	0.037	33.5035	1.94132	26.0137	0.248911	1	1	10
	2610001J05Rik	lightgreen	ENSMUSG00000052419	-0.137	0	0.002	1010.74	1122.91	72.877	98.795	0.484	0.456	0.465	211.883	18.3173	170.065	12.5337	1	1	9								2810025M15Rik	lightgreen	ENSMUSG00000049881	-0.092	0.03	0.263	342.413	365.418	27.464	34.881	0.464	0.019	0.486	4.28645	0.129608	76.4094	8.70829	0.028	0.133	34
	2610002M06Rik	green	ENSMUSG00000031242	-0.043	0.05	0.123	5098.21	5303.7	225.335	254.035	0.418	0.418	0.057	269.827	82.303	62.898	1.99191	0	0	252								2810032G03Rik	darkgrey	ENSMUSG00000037735	-0.028	0.381	0.749	547.045	557.389	34.618	24.593	0.257	0.074	0.254	19.3314	0.759729	34.394	5.84813	1	1	7
	2610008E11Rik	magenta	ENSMUSG00000060301	0.019	0.629	0.746	1236.17	1232.63	91.968	97.487	0.509	0.531	0.29	199.611	47.2324	126.701	17.1964	1	1	17								2810049E08Rik	blue	ENSMUSG00000100891	0.084	0.247	0.64	125.381	118.457	19.229	20.127	0.029	0.008	0.029	19.5445	1.015	49.6689	4.28678	1	1	10
	2610021A01Rik	darkturquoise	ENSMUSG00000091474	-0.22	0	0.001	995.504	1169.92	134.735	134.169	0.542	0.343	0.526	164.402	3.01229	107.829	11.6005	0.987	1	41								2810403A07Rik	purple	ENSMUSG00000028060	-0.028	0.374	0.745	1589.71	1622.09	109.091	106.896	0.209	0.367	0.007	47.3064	7.21504	23.7795	0.20693	0.997	1	12
	2610028E06Rik	blue	ENSMUSG00000085562	0.148	0.17	0.302	82.924	75.34	21.702	20.643	0.297	0.292	0.197	81.3018	43.1105	62.1442	24.1353	1	1	4								2810410L24Rik	turquoise	ENSMUSG00000075389	-0.009	0.899	0.975	96.01	96.643	14.88	10.834	0.128	0.005	0.147	6.75799	0.73056	78.2334	26.5632	0.011	0.059	36
	2610044O15Rik8	turquoise	ENSMUSG00000071302	-0.03	0.538	0.673	768	792.571	92.919	73.42	0.322	0.361	0.082	228.004	65.3555	156.062	13.2902	1	1	19								2810459M11Rik	blue	ENSMUSG00000026227	-0.017	0.688	0.907	605.742	614.098	56.298	53.06	0.234	0.323	0.039	173.351	39.4302	59.8164	5.7738	0.906	1	18
	2610301B20Rik	black	ENSMUSG00000059482	-0.193	0	0	1442.62	1665.36	110.541	146.403	0.306	0.191	0.297	89.4074	15.9222	128.619	37.5243	1	1	12								2900011O08Rik	paleturquoise	ENSMUSG00000044117	0.009	0.682	0.905	10320.9	10273.4	459.628	432.353	0.234	0.245	0.107	33.4201	2.30571	41.1399	1.0678	1	1	4
	2610306M01Rik	lightyellow	ENSMUSG00000100164	-0.21	0	0	171.066	199.643	18.133	17.64	0.183	0.108	0.149	36.3474	2.46419	88.4505	3.89576	1	1	16								2900026A02Rik	pink	ENSMUSG00000051339	0.039	0.282	0.675	3253.77	3173.46	292.736	314.557	0.241	0.266	0.203	149.294	2.46158	70.656	5.27573	0.743	1	21
	2610507B11Rik	purple	ENSMUSG00000010277	0.021	0.211	0.351	18918.9	18822.3	718.283	628.237	0.864	0.876	0.355	214.549	63.103	89.2903	7.80368	0.973	1	43								2900052L18Rik	turquoise	ENSMUSG00000043993	0.036	0.601	0.871	101.152	98.617	12.704	16.145	0.125	0.002	0.144	12.8581	0.273394	120.394	26.0007	0	0	69
	2700046A07Rik	skyblue	ENSMUSG00000041789	-0.072	0.401	0.549	64.584	68.548	9.638	15.494	0.241	0.214	0.209	47.5672	3.6556	53.7522	1.16469	1	1	11								2900052N01Rik	lightcyan	ENSMUSG00000099696	-0.017	0.78	0.94	1783.6	1807.18	232.639	276.638	0.083	0.165	0.033	75.4468	1.65368	34.3146	0.962507	1	1	5
	2700081O15Rik	pink	ENSMUSG00000053080	0.173	0	0	899.598	805.492	70.932	66.308	0.177	0.007	0.198	6.17453	0.59845	74.5082	21.3187	0.045	0.218	70								2900055J20Rik	purple	ENSMUSG00000071860	0.18	0.009	0.141	454.478	401.898	78.587	68.849	0.408	0.077	0.498	112.91	1.51676	98.8854	13.9444	0.279	0.969	27
	2700097O09Rik	green	ENSMUSG00000062198	0.323	0	0.001	175.661	142.204	43.11	17.083	0.606	0.607	0.05	292.311	119.465	43.4927	1.74879	0	0	365								2900076A07Rik	brown	ENSMUSG00000097277	0.069	0.29	0.682	99.038	94.567	11.123	13.911	0.116	0.047	0.11	31.3898	2.17578	129.209	10.7032	0	0	64
	2810001G20Rik	darkgrey	ENSMUSG00000087497	-0.106	0.012	0.044	332.459	361.252	20.711	33.877	0.536	0.587	0.209	87.2766	5.57626	104.323	1.0292	0.932	1	46								2900097C17Rik	saddlebrown	ENSMUSG00000102869	0.066	0.056	0.352	4268.9	4084.43	379.198	383.75	0.346	0.408	0.324	104.277	0.942423	111.103	4.7179	1	1	10
	2810004N23Rik	yellow	ENSMUSG00000031984	-0.013	0.614	0.734	778.901	793.61	37.358	30.643	0.42	0.43	0.015	348.495	60.649	16.8986	0.775644	0	0	528								3110002H16Rik	darkred	ENSMUSG00000024410	0.038	0.146	0.527	1083.34	1055.98	54.13	58.81	0.161	0.153	0.107	74.3355	3.15923	59.6757	0.657475	1	1	4
	2810006K23Rik	red	ENSMUSG00000047635	-0.107	0.001	0.008	537.644	584.839	32.543	36.026	0.11	0.108	0.033	87.1171	13.1759	35.1716	1.51135	1	1	18								3110035E14Rik	blue	ENSMUSG00000067879	-0.129	0.046	0.321	14113.6	15491.9	1960.54	3307.26	0.195	0.044	0.218	40.0237	5.42137	101.412	32.2373	1	1	4
	2810013P06Rik	red	ENSMUSG00000099881	-0.049	0.156	0.283	871.269	910.289	56.34	67.034	0.191	0.158	0.227	109.752	19.2119	145.531	10.3847	1	1	16								3110039I08Rik	darkturquoise	ENSMUSG00000074415	0.009	0.865	0.967	1252.3	1243.3	140.438	148.763	0.426	0.081	0.435	52.9061	0.894086	212.409	14.8391	0	0	175
	2810021J22Rik	red	ENSMUSG00000020491	-0.022	0.458	0.602	660.334	676.707	34.861	32.248	0.565	0.573	0.03	326.835	69.7398	21.2976	1.36139	0	0	460								3110056K07Rik	darkolivegreen	ENSMUSG00000085622	0.04	0.643	0.889	62.859	61.251	11.821	11.226	0.081	0.079	0.049	49.6888	1.49203	8.34807	0.0986471	1	1	9
	2810049E08Rik	green	ENSMUSG00000100891	0.271	0.024	0.071	52.587	44.014	14.994	12.67	0.387	0.385	0.287	204.806	75.7778	35.1928	10.0888	0	0	144								3632451O06Rik	turquoise	ENSMUSG00000036242	-0.05	0.175	0.565	1158.26	1200.55	101.259	102.125	0.24	0.038	0.267	95.9699	6.13894	155.783	48.3999	0.279	0.969	27
	2810403A07Rik	green	ENSMUSG00000028060	0.105	0.008	0.032	1404.11	1318.74	128.263	89.493	0.222	0.185	0.546	107.048	36.3586	41.7756	19.1727	1	1	33								3830406C13Rik	green	ENSMUSG00000033111	-0.044	0.253	0.647	1892.49	1953.45	134.076	210.034	0.098	0.126	0.021	61.7306	10.3668	26.9752	2.11936	1	1	5
	2810410L24Rik	greenyellow	ENSMUSG00000075389	0.054	0.345	0.495	287.377	279.737	42.113	26.899	0.367	0.366	0.105	188.929	31.6726	48.2751	1.06885	0	0	202								4632415L05Rik	brown	ENSMUSG00000048106	-0.007	0.866	0.967	283.78	285.264	19.927	22.682	0.119	0.022	0.121	37.2203	1.04124	76.7395	11.8544	1	1	9
	2810414N06Rik	turquoise	ENSMUSG00000100594	-0.156	0.012	0.044	93.536	105.267	9.327	16.368	0.086	0.005	0.108	13.6762	0.867598	79.5308	17.5853	1	1	20								4632427E13Rik	brown	ENSMUSG00000074024	0.132	0.245	0.638	113.701	103.554	32.089	28.539	0.471	0.227	0.479	82.4625	10.5022	91.0149	46.7673	0	0.001	44
	2810459M11Rik	lightyellow	ENSMUSG00000026227	-0.1	0.008	0.032	551.439	596.718	51.734	26.305	0.124	0.144	0.034	95.949	3.28964	7.66545	0.877753	0.987	1	41								4732440D04Rik	brown	ENSMUSG00000090031	-0.01	0.895	0.974	156.722	157.717	27.133	28.716	0.317	0.097	0.324	32.1556	4.48776	92.3066	31.6241	0.011	0.059	36
	2900026A02Rik	lightcyan	ENSMUSG00000051339	0.079	0.047	0.118	1406.52	1344.54	121.268	119.516	0.355	0.121	0.455	112.239	7.30491	299.498	25.5125	0.991	1	40								4732491K20Rik	lightyellow	ENSMUSG00000097350	0.014	0.75	0.929	196.526	194.876	22.063	14.661	0.165	0.008	0.265	13.8892	0.221085	73.5434	4.85801	0.003	0.015	39
	2900052L18Rik	orange	ENSMUSG00000043993	0.2	0.001	0.008	186.016	163.558	30.916	16.212	0.238	0.24	0.011	123.474	7.31084	6.89824	0.162776	0.058	0.278	69								4833422C13Rik	brown	ENSMUSG00000074782	-0.225	0.002	0.056	158.121	185.317	28.496	32.209	0.212	0.02	0.222	16.239	0.940621	70.7225	21.6969	0	0.001	44
	2900052N01Rik	turquoise	ENSMUSG00000099696	-0.001	0.994	0.998	3141.97	3176.36	655.568	982.005	0.207	0.207	0.129	146.3	37.3634	136.888	20.888	1	1	8								4833439L19Rik	violet	ENSMUSG00000025871	-0.006	0.741	0.926	6588.06	6624.1	186.091	193.352	0.495	0.022	0.495	4.88558	0.0602329	59.2123	6.81348	0.279	0.969	27
	2900076A07Rik	blue	ENSMUSG00000097277	0.22	0.016	0.052	98.792	85.747	19.982	18.783	0.176	0.195	0.024	166.497	28.8385	16.4079	2.92877	0	0	107								4921524J17Rik	darkturquoise	ENSMUSG00000036934	-0.089	0.049	0.332	362.207	385.909	38.539	41.502	0.25	0.297	0.219	81.1213	3.28397	106.246	7.46018	0.962	1	16
	2900079G21Rik	blue	ENSMUSG00000087038	0.06	0.391	0.541	133.815	129.617	17.523	24.102	0.179	0.116	0.172	37.3989	17.1486	55.2683	21.0239	1	1	5								4930402H24Rik	pink	ENSMUSG00000027309	0.043	0.15	0.535	4324.55	4202.38	235.953	240.865	0.339	0.285	0.304	91.263	2.63395	121.886	7.90466	0.35	1	26
	2900097C17Rik	greenyellow	ENSMUSG00000102869	0.076	0.034	0.093	5424.82	5194.77	547.933	338.793	0.57	0.568	0.503	226.146	49.1007	31.4317	5.12116	0	0	146								4930447C04Rik	brown	ENSMUSG00000021098	0.169	0.026	0.248	475.638	422.257	73.898	86.946	0.244	0.14	0.243	59.5384	6.5049	72.0144	23.6875	0.997	1	12
	3110009E18Rik	yellow	ENSMUSG00000026388	0.026	0.732	0.824	66.845	66.172	11.143	12.405	0.066	0.008	0.167	17.4675	1.17433	65.2243	8.79545	1	1	13								4930447M23Rik	darkturquoise	ENSMUSG00000087674	-0.17	0.004	0.092	280.294	316.188	39.322	50.086	0.413	0.262	0.41	68.4805	2.9003	144.056	13.9638	0.999	1	11
	3110035E14Rik	yellow	ENSMUSG00000067879	-0.233	0	0	1476.14	1751.58	148.525	165.269	0.332	0.338	0.11	276.231	47.5608	46.1697	5.79964	0.857	1	49								4930451G09Rik	blue	ENSMUSG00000022543	0.086	0.149	0.533	146.629	138.255	17.391	18.999	0.048	0.007	0.053	17.1685	0.839967	63.1942	7.90612	0.164	0.63	29
	3110039I08Rik	green	ENSMUSG00000074415	0.059	0.291	0.439	3119.53	3029.19	460.299	358.901	0.128	0.127	0.029	66.7388	25.0405	9.99386	1.02731	1	1	22								4930453N24Rik	darkmagenta	ENSMUSG00000059920	-0.008	0.782	0.94	836.751	841.764	36.511	36.268	0.359	0.335	0.282	29.6862	2.31827	39.5492	1.04355	1	1	1
	3110040N11Rik	black	ENSMUSG00000025102	-0.084	0.05	0.122	253.07	270.754	19.188	22.607	0.213	0.005	0.227	17.7317	0.414482	155.009	28.712	0	0.001	86								4930480K23Rik	lightgreen	ENSMUSG00000097284	0.06	0.176	0.568	155.756	149.55	12.995	14.919	0.226	0.041	0.228	21.7287	0.281278	54.9055	4.08436	1	1	9
	3632451O06Rik	grey60	ENSMUSG00000036242	-0.09	0.022	0.066	3235.79	3474.67	349.243	266.891	0.918	0.921	0.556	372.363	49.719	94.8537	6.25593	0	0	160								4930488L21Rik	pink	ENSMUSG00000097520	-0.027	0.687	0.907	90.808	92.775	15.017	14.057	0.34	0.104	0.332	27.4906	0.957969	125.736	8.62691	0	0	63
	3830406C13Rik	yellow	ENSMUSG00000033111	-0.179	0	0	2107.45	2408.14	110.385	209.356	0.252	0.185	0.4	145.085	26.0514	206.77	21.1007	1	1	23								4930523C07Rik	paleturquoise	ENSMUSG00000090394	0.009	0.93	0.986	76.385	75.891	18.792	14.934	0.218	0.005	0.27	3.7289	0.0463415	76.0129	2.69565	0.028	0.133	34
	4430402I18Rik	darkturquoise	ENSMUSG00000064202	-0.02	0.67	0.778	163.512	167.429	11.955	14.231	0.118	0.029	0.115	13.9605	0.256529	89.6278	2.53906	1	1	18								4930539J05Rik	magenta	ENSMUSG00000097032	0.08	0.339	0.718	53.509	50.763	9.709	8.379	0.04	0.004	0.048	16.936	0.187678	51.0592	2.73431	1	1	10
	4632415L05Rik	greenyellow	ENSMUSG00000048106	-0.029	0.445	0.59	409.303	421.543	35.129	30.564	0.045	0.038	0.099	28.16	3.26021	60.2824	1.01096	1	1	8								4930581F22Rik	darkorange	ENSMUSG00000070315	-0.046	0.493	0.822	98.244	101.608	12.998	16.725	0.119	0.002	0.126	8.39657	0.0401626	61.2185	3.88287	0.862	1	19
	4632427E13Rik	steelblue	ENSMUSG00000074024	0.443	0	0.001	72.917	54.239	19.644	12.861	0.727	0.779	0.269	133.042	9.17795	71.1489	1.48146	1	1	21								4931406C07Rik	midnightblue	ENSMUSG00000031938	-0.029	0.42	0.778	1149.36	1174.37	84.792	78.546	0.188	0.172	0.253	57.728	5.79601	88.0037	0.918617	0.508	1	24
	4632428C04Rik	blue	ENSMUSG00000097184	0.015	0.747	0.835	283.743	283.679	31.838	21.777	0.167	0.045	0.217	45.1015	6.58587	86.5611	26.5415	1	1	5								4932438A13Rik	tan	ENSMUSG00000037270	0.091	0.04	0.301	9808.4	9221.08	1362.29	851.705	0.466	0.553	0.392	212.011	15.5165	145.218	21.8381	0.807	1	20
	4732440D04Rik	green	ENSMUSG00000090031	0.196	0.02	0.063	97.024	85.597	21.794	12.287	0.364	0.365	0.063	150.399	71.8168	12.8097	2.19869	0	0	105								4932438H23Rik	blue	ENSMUSG00000039851	-0.189	0.042	0.307	44.752	51.115	8.62	11.773	0.124	0.024	0.138	27.9729	2.90527	99.8684	20.4743	0.994	1	13
	4833422C13Rik	royalblue	ENSMUSG00000074782	-0.309	0.002	0.013	66.369	83.119	13.606	21.698	0.085	0.146	0.058	39.3019	1.03643	40.8023	1.52123	1	1	14								4932441J04Rik	salmon	ENSMUSG00000097216	0.005	0.91	0.979	521.447	520.368	46.332	46.8	0.241	0.251	0.051	103.541	6.05421	42.5063	0.482003	0.007	0.038	37
	4833439L19Rik	purple	ENSMUSG00000025871	-0.001	0.96	0.978	8045.1	8129.13	218.735	297.725	0.123	0.12	0.052	67.614	8.66356	25.0035	1.14922	1	1	7								4933427D14Rik	brown	ENSMUSG00000020807	-0.064	0.122	0.49	1038.31	1085.3	100.451	94.987	0.544	0.355	0.54	134.68	16.4421	98.1632	52.7417	0	0	99
	4930402H24Rik	brown	ENSMUSG00000027309	0.041	0.097	0.2	7590.88	7453.19	387.367	396.896	0.164	0.226	0.022	95.3395	21.0341	31.7075	2.50325	1	1	29								4933434E20Rik	darkolivegreen	ENSMUSG00000027942	0.015	0.525	0.835	1580.94	1566.67	55.507	54.448	0.255	0.243	0.244	43.1693	4.56869	18.0577	0.496185	1	1	5
	4930412C18Rik	pink	ENSMUSG00000085558	0.008	0.88	0.926	416.963	418.965	50.162	36.997	0.06	0.01	0.064	37.2177	0.912938	61.0443	6.93726	1	1	11								4933439C10Rik	brown	ENSMUSG00000072893	0.009	0.863	0.966	831.416	825.955	70.183	100.481	0.54	0.299	0.558	28.1689	13.8438	152.745	54.4438	0	0	50
	4930430F08Rik	darkturquoise	ENSMUSG00000046567	-0.099	0.014	0.048	951.426	1029.28	80.143	92.972	0.682	0.487	0.665	280.739	4.27267	290.203	14.6726	1	1	30								5031434O11Rik	brown	ENSMUSG00000097885	0.083	0.108	0.465	207.351	195.866	20.765	19.471	0.298	0.018	0.316	17.0392	0.82118	116.142	30.8477	0.061	0.27	32
	4930447C04Rik	green	ENSMUSG00000021098	0.22	0.004	0.019	256.246	222.394	51.856	34.15	0.566	0.566	0.043	228.333	111.452	9.31801	1.51836	0	0	284								5031439G07Rik	orange	ENSMUSG00000036046	0.109	0.001	0.028	4279.2	3969.82	275.967	214.548	0.147	0.148	0.048	60.9711	3.70685	62.8299	0.372645	1	1	5
	4930453N24Rik	red	ENSMUSG00000059920	-0.042	0.139	0.26	1210.21	1258.17	66.325	70.977	0.751	0.742	0.569	416.134	90.3784	202.499	25.9946	0.01	0.054	75								5330413P13Rik	brown	ENSMUSG00000086822	0.347	0.003	0.073	128.633	101.241	33.91	30.093	0.052	0.041	0.041	32.9091	1.89531	19.6316	3.99277	1	1	6
	4930503L19Rik	steelblue	ENSMUSG00000044906	0.136	0.023	0.07	292.055	268.871	38.514	34.573	0.36	0.388	0.028	139.99	4.57825	20.3552	0.151657	0	0	92								5330416C01Rik	darkorange	ENSMUSG00000054944	-0.13	0.183	0.574	98.299	107.752	24.054	25.535	0.214	0.064	0.212	57.4599	1.11878	100.611	6.52778	0.862	1	19
	4930506C21Rik	black	ENSMUSG00000087478	-0.103	0.098	0.202	146.935	159.65	18.599	23.167	0.224	0.006	0.239	18.5904	0.491824	112.949	30.1628	0.019	0.097	73								5330417C22Rik	red	ENSMUSG00000040412	0.018	0.445	0.794	1881.87	1860.66	109.138	91.412	0.274	0.284	0.07	145.85	23.1682	107.769	1.9184	0.427	1	25
	4930523C07Rik	lightcyan	ENSMUSG00000090394	0.189	0.016	0.053	83.263	73.83	12.944	14.422	0.218	0.129	0.248	50.7515	7.77535	47.6063	13.9103	1	1	3								5330434G04Rik	turquoise	ENSMUSG00000087620	-0.033	0.404	0.766	448.36	459.607	38.121	46.922	0.245	0.198	0.212	135.842	31.6822	158.118	38.3649	0.994	1	13
	4930539E08Rik	blue	ENSMUSG00000048905	-0.119	0.112	0.223	262.689	288.307	47.489	47.604	0.272	0.25	0.23	75.2894	36.9552	64.9699	28.1681	1	1	1								5330438D12Rik	brown	ENSMUSG00000052291	0.046	0.292	0.683	210.212	203.523	15.646	17.997	0.175	0.027	0.181	32.7426	1.26793	114.671	17.6588	0.807	1	20
	4930581F22Rik	green	ENSMUSG00000070315	0.055	0.351	0.501	285.062	277.294	42.392	29.233	0.529	0.53	0.141	264.458	104.261	46.7823	4.96534	0	0	293								5730409E04Rik	skyblue	ENSMUSG00000073755	0.027	0.247	0.64	5589.55	5494.52	247.078	218.767	0.306	0.286	0.129	60.5693	6.01805	21.3969	1.03945	0.279	0.969	27
	4931406P16Rik	turquoise	ENSMUSG00000066571	0.052	0.151	0.276	2842.64	2769.91	240.064	219.662	0.385	0.384	0.244	218.897	69.4798	121.056	39.4853	1	1	15								5730455P16Rik	turquoise	ENSMUSG00000057181	0.021	0.377	0.746	3898.85	3850.93	170.826	263.677	0.299	0.131	0.314	143.661	21.0055	247.553	56.7963	0.007	0.038	37
	4931428F04Rik	yellow	ENSMUSG00000014837	0.107	0	0.002	1175.05	1102.05	56.936	60.756	0.088	0.064	0.121	88.4233	8.97218	84.4788	6.362	1	1	5								5730480H06Rik	darkgrey	ENSMUSG00000029089	0.024	0.495	0.823	243.823	239.838	16.499	20.285	0.219	0.008	0.225	7.00675	0.0863247	81.5368	5.19687	0	0	60
	4932438H23Rik	turquoise	ENSMUSG00000039851	-0.19	0.013	0.046	132.288	152.26	17.698	30.321	0.077	0.047	0.07	49.3983	8.48411	77.9356	11.3861	1	1	5								5730559C18Rik	skyblue	ENSMUSG00000041605	0.032	0.697	0.91	125.26	122.706	21.572	24.21	0.502	0.505	0.179	53.5979	10.6144	7.79321	1.43942	0.669	1	22
	4933407K13Rik	steelblue	ENSMUSG00000087396	0.156	0.11	0.22	53.283	48.293	14.048	8.272	0.46	0.492	0.05	114.658	5.7949	27.0936	0.274029	0.596	1	55								5930412G12Rik	darkmagenta	ENSMUSG00000072591	0.152	0.081	0.414	88.614	79.977	15.684	16.447	0.378	0.422	0.061	42.225	2.92225	16.4496	0.226675	0.999	1	11
	4933427D14Rik	green	ENSMUSG00000020807	0.215	0	0.001	716.228	623.53	81.173	63.978	0.448	0.447	0.341	405.719	87.9419	75.102	11.9731	0	0	206								6030419C18Rik	yellow	ENSMUSG00000066607	0.013	0.604	0.872	6081.44	6035.68	281.166	285.391	0.534	0.589	0.092	185.818	54.6854	35.3847	6.22475	0	0	50
	4933434E20Rik	turquoise	ENSMUSG00000027942	-0.088	0.004	0.019	2583.16	2772.01	158.913	165.657	0.523	0.482	0.486	366.691	87.1239	367.119	78.7692	1	1	18								6030443J06Rik	turquoise	ENSMUSG00000097207	-0.027	0.841	0.959	46.242	47.354	13.507	18.133	0.111	0.007	0.126	9.97399	1.07212	58.2875	22.8585	1	1	8
	4933439C10Rik	green	ENSMUSG00000072893	0.153	0.068	0.154	374.921	341.251	97.592	52.242	0.872	0.867	0.673	485.874	170.645	79.0589	23.6459	0	0	558								6030458C11Rik	lightcyan	ENSMUSG00000022195	0.07	0.014	0.183	2046.89	1953.82	124.765	121.944	0.223	0.183	0.197	79.3908	1.8407	58.2224	5.81965	0.669	1	22
	5031434O11Rik	green	ENSMUSG00000097885	0.243	0.001	0.007	139.855	119.483	26.173	17.268	0.573	0.574	0.071	295.669	112.984	20.4885	2.50595	0	0	266								6330409D20Rik	steelblue	ENSMUSG00000009551	0.069	0.239	0.631	145.102	138.606	18.399	18.274	0.312	0.27	0.174	49.5322	3.10234	28.3418	1.16646	0.939	1	17
	5031439G07Rik	yellow	ENSMUSG00000036046	0.091	0.013	0.045	12154.2	11530.3	1162.46	741.414	0.113	0.116	0.009	131.499	16.328	13.4662	0.499928	0	0	129								6430511E19Rik	midnightblue	ENSMUSG00000102555	0.137	0.145	0.526	98.774	89.666	20.402	20.208	0.307	0.281	0.527	92.7163	9.4593	118.098	1.91594	0	0	61
	5330417C22Rik	turquoise	ENSMUSG00000040412	0.105	0.003	0.014	1276.66	1198.53	107.08	75.693	0.271	0.294	0.115	195.348	53.2379	116.127	18.6921	1	1	21								6430548M08Rik	purple	ENSMUSG00000031824	0.022	0.277	0.669	17319.3	17081.2	772.344	790.61	0.205	0.246	0.15	36.1465	4.8373	26.9896	4.19406	1	1	2
	5330434G04Rik	greenyellow	ENSMUSG00000087620	-0.127	0	0.003	763.093	841.176	66.902	46.515	0.467	0.467	0.221	217.779	40.3471	21.9658	2.24681	0	0	134								6430571L13Rik	darkolivegreen	ENSMUSG00000037977	-0.014	0.826	0.954	250.965	253.644	30.8	36.099	0.236	0.225	0.292	36.0663	4.2342	39.6888	0.59362	0.939	1	17
	5430416N02Rik	darkgrey	ENSMUSG00000097772	0.012	0.84	0.9	164.764	165.151	14.095	21.171	0.257	0.219	0.211	53.6041	2.08152	53.3546	1.03955	1	1	10								6430573F11Rik	yellow	ENSMUSG00000039620	-0.146	0.066	0.374	402.226	445.586	69.468	96.73	0.218	0.028	0.313	40.8038	2.56702	96.5783	21.2816	0.121	0.488	30
	5530601H04Rik	magenta	ENSMUSG00000087174	-0.004	0.922	0.955	473.919	480.083	33.013	37.875	0.103	0.018	0.167	29.4608	1.6421	111.942	9.86964	1	1	23								6720427I07Rik	purple	ENSMUSG00000097375	-0.016	0.77	0.937	400.181	405.001	38.505	56.406	0.178	0.014	0.219	50.4222	0.27613	54.7632	6.13197	0.978	1	15
	5730409E04Rik	brown	ENSMUSG00000073755	-0.032	0.248	0.392	4929.88	5092.08	237.09	294.107	0.16	0.228	0.034	127.046	21.2367	106.412	3.9562	1	1	9								8030453O22Rik	yellow	ENSMUSG00000085058	-0.033	0.592	0.865	149.934	153.697	22.602	20.177	0.099	0.085	0.059	31.4699	7.85329	40.8985	3.98036	1	1	9
	5730455P16Rik	red	ENSMUSG00000057181	-0.055	0.056	0.134	5121.89	5370.69	336.567	315.849	0.841	0.83	0.681	515.646	101.071	284.854	31.0897	0	0	131								8030462N17Rik	grey60	ENSMUSG00000047466	-0.044	0.124	0.493	1229.22	1269.58	92.144	73.191	0.159	0.103	0.259	38.4899	3.91991	47.3005	3.53512	1	1	3
	6030419C18Rik	darkgreen	ENSMUSG00000066607	0.051	0.07	0.158	4345.16	4233.9	218.725	275.604	0.202	0.138	0.193	41.8195	0.795206	43.6099	3.30544	1	1	10								9130011E15Rik	blue	ENSMUSG00000039901	-0.013	0.614	0.876	1343.57	1358.22	73.449	85.158	0.325	0.238	0.325	129.959	29.1075	169.875	48.0235	1	1	9
	6230400D17Rik	black	ENSMUSG00000097577	-0.072	0.37	0.519	53.966	57.155	8.613	9.367	0.071	0.087	0.034	60.9446	7.25306	27.0887	4.3088	1	1	2								9130024F11Rik	lightgreen	ENSMUSG00000087022	0.013	0.573	0.857	2329.89	2312.59	124.203	120.216	0.152	0.18	0.106	90.4245	1.22532	84.6842	1.89776	1	1	9
	6430511E19Rik	steelblue	ENSMUSG00000102555	0.411	0	0.003	64.58	49.066	18.246	11.57	0.63	0.627	0.391	59.4673	7.39061	31.8236	2.1495	1	1	8								9230110C19Rik	grey60	ENSMUSG00000053070	-0.003	0.952	0.993	318.27	319.705	30.797	43.901	0.235	0.121	0.46	73.9382	4.5741	73.1295	6.27062	0.061	0.27	32
	6430548M08Rik	purple	ENSMUSG00000031824	0.034	0.105	0.212	14831.6	14629.2	637.033	708.923	0.259	0.254	0.192	123.076	18.3015	86.6037	4.22578	1	1	9								9230112E08Rik	darkturquoise	ENSMUSG00000070461	-0.05	0.17	0.56	675.346	700.106	56.796	58.403	0.182	0.048	0.184	51.6353	0.533359	68.4875	6.26286	0.028	0.133	34
	6430571L13Rik	darkgreen	ENSMUSG00000037977	0.107	0.003	0.016	569.953	534.479	35.199	42.686	0.342	0.038	0.339	28.4047	0.221251	50.8898	5.80269	1	1	20								9230114K14Rik	turquoise	ENSMUSG00000097145	0.081	0.172	0.562	104.54	98.914	15.272	12.58	0.138	0.148	0.055	76.6764	23.6626	38.9178	9.91479	1	1	7
	6720427I07Rik	green	ENSMUSG00000097375	0.005	0.96	0.978	186.232	187.533	46.226	45.02	0.437	0.431	0.436	196.352	84.7813	95.9885	15.3303	0	0	140								9330020H09Rik	brown	ENSMUSG00000091050	0.038	0.615	0.876	71.051	69.401	8.066	12.009	0.137	0.005	0.146	5.09181	0.21954	95.3236	14.2031	0.061	0.27	32
	8030462N17Rik	grey60	ENSMUSG00000047466	-0.029	0.391	0.541	1606.89	1654.61	137.326	111.933	0.386	0.389	0.137	158.602	21.0322	26.5411	1.53969	0.337	1	60								9330132A10Rik	yellow	ENSMUSG00000043498	0.051	0.112	0.473	4606.06	4452.88	308.862	285.075	0.156	0.161	0.049	66.1778	14.9231	19.3269	3.30038	1	1	9
	9030622O22Rik	blue	ENSMUSG00000086141	-0.012	0.929	0.959	52.095	52.926	11.313	15.432	0.435	0.297	0.456	98.8395	43.8184	105.915	55.8222	1	1	19								9330151L19Rik	brown	ENSMUSG00000097061	-0.003	0.944	0.99	691.497	692.773	33.921	37.217	0.148	0.005	0.158	2.1848	0.210696	72.8917	15.3779	0	0	47
	9130011E15Rik	magenta	ENSMUSG00000039901	0.012	0.642	0.757	1369.21	1371.42	73.267	60.646	0.291	0.291	0.18	90.7334	25.8348	56.0811	10.6763	1	1	5								9330159F19Rik	royalblue	ENSMUSG00000004360	-0.17	0	0	4010.91	4515.88	371.441	192.056	0.421	0.463	0.048	56.3046	6.05891	14.1267	0.26691	0.999	1	11
	9230114K14Rik	greenyellow	ENSMUSG00000097145	-0.017	0.788	0.863	116.667	118.873	17.915	11.426	0.276	0.276	0.071	118.869	23.8692	11.616	0.719339	0.543	1	56								9330171B17Rik	brown	ENSMUSG00000039133	0.023	0.731	0.922	175.206	173.237	26.659	24.538	0.216	0.031	0.227	14.5308	1.45131	103.762	22.1492	0.35	1	26
	9330020H09Rik	greenyellow	ENSMUSG00000091050	0.085	0.329	0.479	48.79	46.448	8.895	8.882	0.143	0.141	0.068	73.6908	12.176	33.668	0.696901	1	1	15								9330179D12Rik	steelblue	ENSMUSG00000097166	0.041	0.476	0.814	149.148	145.251	17.382	20.782	0.287	0.308	0.02	65.7745	3.53431	12.6847	0.13695	0.508	1	24
	9330132A10Rik	yellow	ENSMUSG00000043498	-0.05	0.129	0.247	3338.43	3489.28	274.991	235.875	0.347	0.356	0.027	278.239	50.1806	17.2059	1.41606	0	0	141								9330182L06Rik	darkorange	ENSMUSG00000056004	0.004	0.879	0.97	2054.89	2052.38	128.496	115.084	0.461	0.337	0.442	145.035	5.92494	216.9	13.5925	1	1	9
	9330158H04Rik	pink	ENSMUSG00000073154	0.017	0.835	0.896	100.317	100.348	16.682	15.597	0.076	0.087	0.022	49.374	7.92275	37.1513	2.40613	1	1	10								9430015G10Rik	brown	ENSMUSG00000059939	0.063	0.133	0.507	640.563	612.763	55.147	54.153	0.419	0.114	0.439	23.9481	5.26084	117.218	42.8487	0	0	59
	9330159F19Rik	midnightblue	ENSMUSG00000004360	-0.075	0.015	0.051	3378.23	3594.66	271.421	205.288	0.472	0.091	0.486	25.1365	1.78116	92.8449	20.5472	1	1	34								9530082P21Rik	pink	ENSMUSG00000097006	-0.02	0.796	0.945	78.007	79.125	13.065	12.183	0.149	0.051	0.146	17.9098	0.468489	40.0906	3.79214	1	1	5
	9330179D12Rik	lightyellow	ENSMUSG00000097166	-0.228	0.012	0.042	89.341	105.672	17.905	22.145	0.351	0.408	0.116	158.126	9.34755	65.1371	3.03117	0.999	1	35								9930014A18Rik	darkturquoise	ENSMUSG00000097493	-0.09	0.065	0.374	139.004	148.355	14.271	18.95	0.356	0.226	0.352	36.3837	2.49686	186.203	11.9932	0.121	0.488	30
	9330182L06Rik	purple	ENSMUSG00000056004	-0.036	0.139	0.26	3683.85	3813.38	169.514	200.989	0.17	0.164	0.064	99.0073	11.819	85.1381	1.40639	0	0.001	86								9930021J03Rik	turquoise	ENSMUSG00000046138	0.013	0.589	0.864	3945.05	3914.36	249.607	231.738	0.601	0.61	0.473	267.241	97.6972	260.939	85.657	0.999	1	11
	9430015G10Rik	red	ENSMUSG00000059939	0.119	0.013	0.046	648.584	603.534	62.911	61.688	0.53	0.537	0.016	323.363	65.4185	27.1247	0.744282	0	0	442								9930111J21Rik2	black	ENSMUSG00000069892	0.056	0.424	0.781	143.793	138.399	19.787	23.324	0.315	0.344	0.223	31.9168	11.9927	57.6077	11.4299	1	1	8
	9430021M05Rik	blue	ENSMUSG00000054457	-0.047	0.551	0.682	91.868	95.905	15.546	15.823	0.199	0.198	0.097	71.8044	29.1686	37.1	11.9067	1	1	8								A230006K03Rik	red	ENSMUSG00000068151	0.21	0.031	0.266	139.279	120.37	33.913	26.239	0.56	0.585	0.039	192.405	47.6023	13.9092	1.06852	0	0	196
	9530082P21Rik	lightcyan	ENSMUSG00000097006	0.138	0.126	0.242	68.7	63.284	15.379	12.149	0.113	0.057	0.137	63.1538	3.46575	54.9445	7.66462	1	1	19								A230050P20Rik	brown	ENSMUSG00000038884	0.02	0.579	0.858	2343.85	2313.07	168.027	156.724	0.477	0.397	0.47	37.4325	18.4168	119.24	45.8431	0.427	1	25
	9930012K11Rik	green	ENSMUSG00000044551	0.139	0.038	0.1	72.118	66.159	10.436	7.53	0.19	0.19	0.012	88.5155	37.3405	9.94389	0.408969	0.543	1	56								A230072C01Rik	yellow	ENSMUSG00000086877	0.003	0.953	0.994	191.888	191.716	15.753	19.477	0.087	0.097	0.003	64.573	8.96178	4.1352	0.235984	0.988	1	14
	9930021J03Rik	purple	ENSMUSG00000046138	0.011	0.647	0.761	4351.15	4359.18	239.677	218.838	0.502	0.507	0.255	140.992	36.5406	28.514	5.59853	1	1	18								A230077H06Rik	lightgreen	ENSMUSG00000100600	-0.333	0.003	0.077	116.316	146.612	28.032	44.027	0.242	0.086	0.246	13.6862	0.58365	35.0872	4.39861	0.988	1	14
	A230006K03Rik	blue	ENSMUSG00000068151	-0.08	0.23	0.372	172.08	183.789	24.251	27.586	0.116	0.094	0.069	48.8033	13.8483	40.6661	8.4106	1	1	13								A2m	magenta	ENSMUSG00000030111	-0.129	0.206	0.603	72.175	78.904	17.56	16.867	0.104	0.052	0.11	19.8264	2.4536	98.5875	6.30633	0.988	1	14
	A230050P20Rik	greenyellow	ENSMUSG00000038884	0.121	0.005	0.023	2433.63	2262.32	275.857	160.394	0.913	0.912	0.233	482.709	78.7908	52.5227	2.36642	0	0	515								A330023F24Rik	brown	ENSMUSG00000096929	0.047	0.608	0.873	1060.93	1024.31	191.263	238.337	0.743	0.571	0.744	76.5548	26.4617	215.455	72.6203	0	0	97
	A2ml1	blue	ENSMUSG00000047228	-0.121	0.009	0.034	815.888	895.764	88.507	91.764	0.157	0.133	0.128	78.2168	19.5763	51.7803	15.6967	1	1	9								A330074K22Rik	yellow	ENSMUSG00000097960	0.186	0.006	0.119	258.353	227.112	36.386	39.861	0.064	0.048	0.048	19.8998	4.41177	45.8172	3.22709	1	1	8
	A330015K06Rik	turquoise	ENSMUSG00000104093	-0.28	0.066	0.151	132.582	162.259	51.401	54.73	0.136	0.007	0.175	16.7332	1.17569	97.4064	28.439	0.973	1	43								A430005L14Rik	royalblue	ENSMUSG00000047613	-0.004	0.913	0.98	456.479	458.476	29.466	33.452	0.259	0.263	0.103	82.0475	3.44369	32.9823	0.580225	1	1	9
	A330023F24Rik	green	ENSMUSG00000096929	0.387	0.001	0.008	934.003	723.981	375.959	168.794	0.944	0.941	1	439.228	185.216	62.0333	35.1317	0	0	386								A430105I19Rik	brown	ENSMUSG00000045838	-0.066	0.288	0.68	258.032	270.183	26.929	42.266	0.099	0.044	0.094	66.2023	2.04055	54.3625	9.12885	0.999	1	11
	A330074K22Rik	lightyellow	ENSMUSG00000097960	0.036	0.404	0.552	1516.32	1492.85	175.156	151.205	0.281	0.084	0.305	110.593	1.91503	55.2901	7.9608	1	1	23								A430108G06Rik	blue	ENSMUSG00000086851	0.137	0.038	0.293	80.308	73.375	9.91	11.899	0.095	0.134	0.003	91.4645	16.3332	15.2269	0.50878	0	0	46
	A330102I10Rik	lightgreen	ENSMUSG00000086363	0.035	0.459	0.602	201.5	199.107	19.539	15.37	0.108	0.124	0.006	68.4807	4.98367	17.6932	0.156597	1	1	18								A4galt	black	ENSMUSG00000047878	-0.122	0.212	0.609	75.986	82.733	15.763	20.049	0.391	0.327	0.352	40.7482	11.3844	125.054	18.0005	0.508	1	24
	A430005L14Rik	brown	ENSMUSG00000047613	-0.055	0.177	0.31	638.587	670.025	47.508	57.751	0.428	0.343	0.409	217.772	31.8676	233.735	47.4286	1	1	9								A530017D24Rik	salmon	ENSMUSG00000072847	0.041	0.185	0.576	1354.42	1318.06	70.83	74.517	0.159	0.118	0.197	41.8605	2.85383	36.8711	1.8522	1	1	5
	A430033K04Rik	pink	ENSMUSG00000056014	-0.104	0.042	0.108	754.512	818.89	81.497	100.497	0.076	0.017	0.082	37.8287	1.50621	95.1668	8.80054	1	1	8								A630052C17Rik	turquoise	ENSMUSG00000086725	0.013	0.799	0.946	211.479	209.852	17.624	22.874	0.051	0.005	0.055	23.0281	0.785106	48.9405	9.99934	1	1	10
	A4galt	pink	ENSMUSG00000047878	0.34	0.035	0.094	65.791	52.444	28.713	23.198	0.758	0.695	0.765	94.6717	63.1433	156.379	82.4167	1	1	11								A730017C20Rik	blue	ENSMUSG00000050875	-0.035	0.369	0.741	948.912	974.227	84.355	88.307	0.028	0.011	0.028	11.7124	1.35887	66.4165	4.07161	1	1	5
	A530017D24Rik	white	ENSMUSG00000072847	0.132	0	0	1538.93	1418.97	79.992	101.362	0.366	0.039	0.389	51.7965	0.623398	67.3827	10.9269	0.963	1	44								A730017L22Rik	red	ENSMUSG00000085566	-0.013	0.713	0.914	619.305	626.468	54.304	52.147	0.306	0.204	0.574	75.6115	16.6514	111.196	15.7173	0.999	1	11
	A730017C20Rik	royalblue	ENSMUSG00000050875	-0.078	0.081	0.175	3629.52	3871.68	333.207	447.122	0.511	0.265	0.513	55.2877	1.88813	102.21	13.4713	1	1	19								A730081D07Rik	lightyellow	ENSMUSG00000086693	0.055	0.254	0.648	124.409	119.713	12.908	11.23	0.086	0.042	0.1	37.3871	1.17342	33.8946	1.83462	1	1	3
	A730017L22Rik	darkturquoise	ENSMUSG00000085566	0.08	0.077	0.168	313.42	299.201	32.809	29.11	0.277	0.059	0.278	141.207	0.517455	96.7055	6.14417	1	1	20								A830018L16Rik	yellow	ENSMUSG00000057715	-0.001	0.985	1	4466.65	4476.77	695.927	553.283	0.134	0.143	0.021	73.6816	13.2636	46.5246	1.39767	1	1	5
	A730020E08Rik	blue	ENSMUSG00000097924	-0.043	0.475	0.616	122.773	127.386	18.843	12.581	0.075	0.083	0.008	149.026	12.2686	22.7388	0.948035	0	0	118								A830073O21Rik	yellow	ENSMUSG00000091890	-0.362	0.001	0.031	133.874	172.506	31.268	47.41	0.099	0.036	0.122	24.2745	3.313	66.0257	8.27216	0.978	1	15
	A730046J19Rik	salmon	ENSMUSG00000085139	-0.113	0.223	0.366	140.578	153.524	33.84	33.68	0.234	0.216	0.294	60.368	9.23817	43.0319	7.09666	1	1	0								A830092H15Rik	grey60	ENSMUSG00000074664	-0.11	0.063	0.367	93.306	100.8	13.367	12.931	0.224	0.223	0.052	85.0536	8.46749	16.1226	0.712894	0.988	1	14
	A830005F24Rik	tan	ENSMUSG00000053181	-0.156	0.052	0.127	55.204	62.29	11.473	9.569	0.311	0.02	0.315	41.574	0.497197	68.9912	21.4214	0.994	1	39								A930004J17Rik	brown	ENSMUSG00000102602	0.241	0.034	0.28	103.318	87.132	25.409	24.752	0.56	0.358	0.559	139.019	16.5764	161.395	54.5702	0	0	125
	A830018L16Rik	orange	ENSMUSG00000057715	-0.048	0.325	0.475	1851.82	1932.97	197.115	233.418	0.249	0.229	0.146	100.315	6.97715	64.2366	2.12761	1	1	11								A930005H10Rik	brown	ENSMUSG00000054426	-0.04	0.596	0.868	269.495	277.313	52.677	40.514	0.027	0.029	0.018	44.185	1.34689	18.2221	1.71759	1	1	1
	A830073O21Rik	royalblue	ENSMUSG00000091890	-0.202	0.017	0.056	61.043	70.883	8.541	16.156	0.359	0.019	0.368	10.8305	0.137365	67.0204	9.65889	0.987	1	41								A930017M01Rik	saddlebrown	ENSMUSG00000060530	0.085	0.105	0.459	326.616	308.575	40.321	37.631	0.36	0.042	0.365	38.5005	0.0968401	62.7808	5.31345	0.988	1	14
	A830082K12Rik	brown	ENSMUSG00000087143	-0.066	0.187	0.322	435.385	460.053	50.439	46.984	0.151	0.211	0.027	146.57	19.5987	55.6588	3.16192	1	1	18								AA414768	darkmagenta	ENSMUSG00000083307	-0.123	0.037	0.291	112.564	123.288	13.377	19.793	0.181	0.003	0.385	16.1453	0.0196637	84.8606	1.42339	0.997	1	12
	A930004J17Rik	steelblue	ENSMUSG00000102602	0.568	0	0	66.912	45.59	17.669	14.677	0.672	0.73	0.163	94.9793	8.60143	83.0626	0.898849	1	1	16								Aacs	tan	ENSMUSG00000029482	-0.014	0.626	0.881	1285.49	1300.15	76.059	84.668	0.12	0.018	0.123	26.0853	0.508667	47.8241	6.83174	0.939	1	17
	A930017M01Rik	yellow	ENSMUSG00000060530	0.029	0.527	0.663	1250.91	1237.63	129.597	120.379	0.182	0.178	0.072	134.436	25.1074	77.3901	3.81271	0.697	1	53								Aagab	salmon	ENSMUSG00000037257	0.004	0.871	0.967	1833.87	1830.58	58.976	72.85	0.156	0.004	0.431	19.0365	0.0881004	33.4056	4.0599	0.994	1	13
	A930024E05Rik	purple	ENSMUSG00000056735	0.036	0.692	0.795	71.622	70.695	14.51	14.193	0.283	0.285	0.03	76.4111	20.5684	21.1127	0.650191	0.999	1	36								Aak1	blue	ENSMUSG00000057230	0.017	0.564	0.854	22106.5	21888.4	1749.23	1947.72	0.705	0.593	0.681	360.638	72.3855	440.089	100.705	0.011	0.059	36
	A930033H14Rik	paleturquoise	ENSMUSG00000090622	-0.293	0	0.002	122.066	151.203	22.699	25.732	0.327	0.009	0.344	20.5092	0.0661874	98.293	4.23574	0.058	0.278	69								Aamdc	salmon	ENSMUSG00000035642	-0.043	0.291	0.682	342.457	353.059	29.104	26.118	0.264	0.234	0.298	32.1522	5.63859	31.0168	2.80773	1	1	6
	AA414768	royalblue	ENSMUSG00000083307	-0.129	0.017	0.055	189.847	209.359	21.82	24.375	0.189	0.121	0.177	42.2601	0.859263	26.7203	4.63478	1	1	21								Aamp	pink	ENSMUSG00000006299	-0.03	0.131	0.504	4656.11	4762.85	159.153	198.083	0.626	0.342	0.617	84.2365	3.15454	96.0692	16.0349	0.59	1	23
	Aaas	greenyellow	ENSMUSG00000036678	0.116	0.003	0.016	508.944	474.401	47.135	26.591	0.205	0.203	0.049	142.244	17.5527	12.5506	0.50259	0	0	113								Aar2	pink	ENSMUSG00000027628	0.007	0.798	0.946	1328.95	1324.82	61.453	83.768	0.438	0.227	0.431	42.469	2.09632	95.5559	11.2056	1	1	7
	Aacs	brown	ENSMUSG00000029482	-0.006	0.881	0.927	1152.18	1168.64	79.956	114.271	0.114	0.152	0.026	233.193	14.1081	67.0239	3.0045	0	0.001	85								Aard	tan	ENSMUSG00000068522	-0.018	0.805	0.948	97.674	99.193	16.452	16.289	0.099	0.028	0.097	23.1482	0.789492	48.9589	5.38177	1	1	10
	Aaed1	red	ENSMUSG00000021482	-0.016	0.757	0.842	376.234	383.586	46.182	36.547	0.292	0.295	0.006	198.842	35.9681	16.2206	0.278383	0	0	240								Aars	green	ENSMUSG00000031960	0	0.99	1	8736.32	8752.68	350.808	485.969	0.647	0.585	0.538	312.267	47.9346	293.035	55.2339	0	0	76
	Aak1	magenta	ENSMUSG00000057230	0.043	0.124	0.239	17123.5	16777.1	1297.01	1018.24	0.544	0.583	0.325	242.424	51.8632	139.338	19.2581	0.647	1	54								Aasdh	royalblue	ENSMUSG00000055923	0.064	0.156	0.542	368.304	352.476	37.448	28.801	0.385	0.425	0.045	66.5666	5.55761	16.0029	0.254855	0.997	1	12
	Aamdc	brown	ENSMUSG00000035642	-0.158	0	0	755.047	850.761	40.067	62.551	0.278	0.124	0.301	46.8428	11.5752	126.226	34.8288	1	1	10								Aasdhppt	darkmagenta	ENSMUSG00000025894	-0.041	0.134	0.508	1051.77	1084.06	72.675	57.544	0.779	0.873	0.225	139.086	6.04464	43.8477	0.83055	0.997	1	12
	Aamp	brown	ENSMUSG00000006299	-0.03	0.172	0.303	5910.8	6092.96	221.377	217.797	0.242	0.24	0.205	70.1682	22.3186	76.5035	23.763	1	1	4								Aass	yellow	ENSMUSG00000029695	-0.005	0.946	0.991	238.498	239.574	37.399	40.892	0.376	0.327	0.276	111.95	30.3268	53.4698	18.7505	1	1	10
	Aar2	midnightblue	ENSMUSG00000027628	0.032	0.174	0.305	1624.29	1604.78	57.068	79.079	0.1	0.013	0.104	11.398	0.262818	72.8586	4.39388	1	1	11								Aatk	yellow	ENSMUSG00000025375	0.053	0.012	0.17	11438.6	11041.8	488.282	461.322	0.057	0.013	0.077	27.2192	1.21406	49.0532	5.23479	0.164	0.63	29
	Aars	magenta	ENSMUSG00000031960	0.03	0.154	0.28	12147.2	12010.2	593.951	540.296	0.424	0.353	0.484	115.984	31.4307	127.096	28.6823	1	1	16								Abat	yellow	ENSMUSG00000057880	0.057	0.051	0.337	14263.3	13728.5	825.701	884.031	0.607	0.649	0.247	186.816	60.272	38.8338	16.7871	0.59	1	23
	Aars2	white	ENSMUSG00000023938	0.081	0.007	0.029	1190.96	1137.71	68.065	69.194	0.325	0.182	0.313	67.7695	2.89609	59.2132	8.80613	1	1	15								Abca1	yellow	ENSMUSG00000015243	0.111	0.023	0.234	2037.09	1888.17	249.6	169.489	0.242	0.19	0.209	105.512	17.6799	99.9858	14.1671	1	1	3
	Aasdhppt	yellow	ENSMUSG00000025894	-0.111	0.001	0.005	1226.27	1337.02	85.589	82.477	0.695	0.696	0.416	457.614	98.0002	268.082	21.9624	0	0	200								Abca2	turquoise	ENSMUSG00000026944	0.001	0.978	0.998	11128.3	11142.2	601.062	722.365	0.221	0.088	0.236	81.6863	14.0244	164.985	42.801	1	1	4
	Aass	tan	ENSMUSG00000029695	-0.033	0.544	0.677	254.732	262.953	24.145	35.722	0.249	0.014	0.254	8.91441	0.339384	93.2356	17.2487	0.857	1	49								Abca5	blue	ENSMUSG00000018800	-0.007	0.811	0.95	2740.1	2758.43	191.871	224.615	0.485	0.416	0.47	247.767	50.7525	247.404	69.4812	1	1	10
	Aatk	turquoise	ENSMUSG00000025375	0.133	0	0.001	18715.8	17240	1586.3	1119.09	0.577	0.525	0.528	421.212	94.9955	338.489	85.5875	1	1	16								Abca7	royalblue	ENSMUSG00000035722	-0.045	0.167	0.556	764.559	789.431	44.844	58.674	0.58	0.649	0.035	105.355	8.49608	11.0767	0.19783	0	0	60
	AB041806	steelblue	ENSMUSG00000046109	-0.045	0.557	0.686	52.147	54.308	7.052	7.305	0.291	0.314	0.017	62.1892	3.70524	17.9206	0.093402	1	1	19								Abca8b	midnightblue	ENSMUSG00000020620	0.068	0.108	0.465	1214.39	1159.38	147.039	74.429	0.617	0.605	0.436	96.4834	20.3261	42.6569	1.58497	0	0	66
	Abat	green	ENSMUSG00000057880	0.014	0.538	0.673	43635.8	43628.8	2521.57	1989.43	0.386	0.386	0.26	244.318	75.9138	55.1638	9.13943	0	0	113								Abca9	darkorange	ENSMUSG00000041797	-0.063	0.338	0.717	554.83	579.98	87.596	81.207	0.499	0.372	0.496	143.797	6.53728	253.339	15.2478	1	1	9
	Abca2	turquoise	ENSMUSG00000026944	0.129	0.004	0.021	24181.4	22336.4	2944.37	2365.54	0.824	0.774	0.748	430.297	139.937	391.788	121.258	1	1	16								Abcb10	salmon	ENSMUSG00000031974	0.036	0.245	0.638	784.389	766.236	45.383	47.942	0.129	0.133	0.045	50.0823	3.20207	13.3285	0.42161	0.906	1	18
	Abca3	steelblue	ENSMUSG00000024130	0.054	0.288	0.436	5469.59	5324.34	675.892	681.467	0.349	0.279	0.448	131.974	3.28241	46.1726	2.46463	1	1	5								Abcb1a	black	ENSMUSG00000040584	0.069	0.322	0.705	1509.64	1440.98	225.645	254.203	1	0.918	1	63.8084	32.0023	122.463	51.1864	0.061	0.27	32
	Abca5	greenyellow	ENSMUSG00000018800	0.025	0.376	0.526	4419.44	4386	303.052	243.644	0.631	0.627	0.432	209.606	54.2214	35.1954	4.39427	0	0	142								Abcb7	green	ENSMUSG00000031333	-0.041	0.116	0.481	2081.32	2145.22	121.859	129.528	0.261	0.196	0.222	89.9328	16.0581	76.5006	22.7984	1	1	6
	Abca6	skyblue	ENSMUSG00000044749	0.031	0.552	0.683	209.416	206.651	28.154	19.453	0.375	0.336	0.336	90.6672	5.72888	52.8558	1.87305	0.999	1	35								Abcb9	skyblue	ENSMUSG00000029408	0.046	0.118	0.484	1776.64	1723.85	116.374	72.65	0.228	0.233	0.026	60.9142	4.89848	30.3313	0.211665	0.018	0.09	35
	Abca7	magenta	ENSMUSG00000035722	0.122	0.016	0.053	1015.06	941.979	128.579	101.769	0.494	0.556	0.125	375.248	49.4355	68.77	7.42104	0.058	0.278	69								Abcc1	turquoise	ENSMUSG00000023088	0.019	0.647	0.889	644.999	637.78	71.724	45.473	0.074	0.09	0.012	83.1687	14.3802	21.3168	2.0871	0.217	0.792	28
	Abca8a	lightyellow	ENSMUSG00000041828	0.233	0.054	0.129	1154.1	991.014	298.824	344.93	0.17	0.215	0.016	49.5526	4.9255	31.6654	0.412374	1	1	6								Abcc10	brown	ENSMUSG00000032842	0.07	0.113	0.475	265.972	253.346	24.105	21.546	0.18	0.14	0.163	20.9349	6.49915	50.9177	15.9048	1	1	6
	Abca9	pink	ENSMUSG00000041797	-0.087	0.138	0.259	538.187	577.008	73.183	83.98	0.383	0.353	0.333	62.957	32.0741	78.9643	35.8794	1	1	7								Abcc4	black	ENSMUSG00000032849	-0.045	0.487	0.819	542.861	560.194	80.644	81.981	0.46	0.523	0.344	56.2911	18.225	115.091	17.6189	1	1	6
	Abcb1a	lightcyan	ENSMUSG00000040584	0.699	0	0	1324.4	825.009	294.377	281.419	0.864	0.785	0.965	291.966	47.4495	177.399	54.0923	0.01	0.054	75								Abcc5	brown	ENSMUSG00000022822	0.031	0.377	0.746	5895.96	5772.07	329.117	523.751	0.488	0.53	0.432	109.483	24.5381	81.8251	42.1657	0.018	0.09	35
	Abcb7	greenyellow	ENSMUSG00000031333	-0.086	0.002	0.014	3781.62	4050.59	281.05	214.53	0.71	0.706	0.558	486.507	61.0193	90.5723	5.67276	0	0	217								Abcd1	saddlebrown	ENSMUSG00000031378	0.021	0.616	0.876	489.971	483.285	38.962	40.256	0.535	0.706	0.513	41.596	1.62985	161.712	7.48146	0.427	1	25
	Abcb8	greenyellow	ENSMUSG00000028973	0.101	0.001	0.008	1752.28	1651.33	119.169	73.382	0.606	0.606	0.066	391.696	52.3631	42.1431	0.670502	0	0	559								Abcd2	green	ENSMUSG00000055782	-0.095	0.013	0.181	2566.03	2746.03	196.087	310.349	0.133	0.017	0.141	17.1711	1.37211	63.963	14.4937	1	1	7
	Abcb9	lightyellow	ENSMUSG00000029408	0.091	0.004	0.019	1815.08	1721.34	110.102	129.374	0.777	0.807	0.564	160.719	18.46	121.372	14.7445	1	1	4								Abce1	green	ENSMUSG00000058355	-0.069	0.008	0.135	5010.13	5263.52	327.632	324.402	0.777	0.547	0.725	315.915	44.819	265.213	74.4305	0.061	0.27	32
	Abcc1	turquoise	ENSMUSG00000023088	0.117	0.004	0.021	793.668	738.96	69.601	64.723	0.195	0.223	0.042	169.759	40.3005	51.8727	6.74828	1	1	14								Abcf1	royalblue	ENSMUSG00000038762	-0.045	0.058	0.356	4082.79	4217.05	218.726	224.28	0.304	0.322	0.076	83.5813	4.21041	87.6854	0.42582	0.994	1	13
	Abcc10	yellow	ENSMUSG00000032842	0.22	0	0	393.944	341.862	52.417	26.556	0.625	0.634	0.223	454.063	89.35	95.6488	11.7964	0	0	231								Abcf2	paleturquoise	ENSMUSG00000028953	-0.038	0.098	0.448	3548.49	3648.64	180.581	181.926	0.566	0.474	0.422	117.538	4.46862	150.557	4.2211	0.988	1	14
	Abcc4	red	ENSMUSG00000032849	0.333	0	0	476.169	382.13	89.273	59.242	0.471	0.471	0.223	441.051	57.3457	151.091	10.205	0.647	1	54								Abcf3	pink	ENSMUSG00000003234	-0.015	0.51	0.829	2124.33	2149.64	105.755	105.704	0.43	0.42	0.382	177.254	3.87906	134.348	9.9272	0.978	1	15
	Abcc5	green	ENSMUSG00000022822	0.139	0	0.001	5228.05	4796.85	410.289	307.429	0.492	0.491	0.214	415.306	96.6926	65.5986	7.50343	0	0	342								Abcg1	tan	ENSMUSG00000024030	0.041	0.138	0.515	2542.74	2475.69	171.735	136.304	0.122	0.052	0.115	35.3283	1.45352	67.3872	6.3926	0.988	1	14
	Abcc8	white	ENSMUSG00000040136	0.184	0	0	948.735	843.59	81.213	90.164	0.429	0.76	0.19	180.681	12.0757	149.697	5.33212	1	1	4								Abcg4	tan	ENSMUSG00000032131	0.017	0.435	0.787	2917.85	2889.1	128.25	186.675	0.663	0.299	0.678	98.0297	8.38137	211.995	37.7226	0.164	0.63	29
	Abcc9	turquoise	ENSMUSG00000030249	0.525	0	0	399.587	280.698	121.978	67.435	0.403	0.467	0.036	479.188	84.4705	56.5136	5.75677	0	0	223								Abhd11	blue	ENSMUSG00000040532	0.022	0.529	0.837	618.72	609.98	36.927	39.527	0.062	0.036	0.056	25.5725	4.37669	48.5569	8.32319	1	1	8
	Abcd1	yellow	ENSMUSG00000031378	0.18	0	0.001	641.394	572.063	56.876	56.547	0.512	0.512	0.292	384.743	72.0791	161.368	15.433	0.543	1	56								Abhd12	darkgrey	ENSMUSG00000032046	-0.027	0.241	0.633	9386.52	9577.73	320.192	481.692	0.409	0.421	0.342	65.8432	4.34611	74.9259	7.88709	0.999	1	11
	Abcd2	cyan	ENSMUSG00000055782	-0.154	0	0.003	2714.45	3049.11	276.904	314.88	0.402	0.399	0.098	351.058	19.7781	73.6329	1.79595	0	0	94								Abhd13	darkturquoise	ENSMUSG00000040396	-0.01	0.717	0.916	1585.09	1599.77	99.978	120.94	0.452	0.203	0.464	68.9809	2.23791	199.721	15.8243	0.906	1	18
	Abcd3	yellow	ENSMUSG00000028127	-0.057	0.037	0.099	3713.49	3900.41	226.847	235.162	0.335	0.334	0.148	268.739	47.0467	66.2794	7.79629	0	0	121								Abhd14b	brown	ENSMUSG00000042073	0.008	0.894	0.974	283.524	281.958	26.145	42.505	0.151	0.023	0.156	18.5943	1.05371	61.1455	15.2159	0.988	1	14
	Abcd4	yellow	ENSMUSG00000021240	0.043	0.298	0.446	384.424	377.351	35.92	26.011	0.065	0.065	0.016	64.2514	9.11195	25.463	0.85179	1	1	6								Abhd16a	red	ENSMUSG00000007036	0.039	0.132	0.506	2717.71	2650.12	141.644	97.319	0.228	0.237	0.01	94.5438	19.2796	23.558	0.274391	0	0	95
	Abce1	black	ENSMUSG00000058355	-0.131	0	0	5514	6096.49	361.999	407.815	0.827	0.818	0.777	562.199	68.1603	392.297	98.1041	0.386	1	59								Abhd17a	darkred	ENSMUSG00000003346	0.003	0.939	0.988	2805.73	2804.39	220.699	198.441	0.759	0.768	0.444	213.44	15.9001	66.2349	2.73866	0.061	0.27	32
	Abcf1	magenta	ENSMUSG00000038762	0.029	0.277	0.424	4203.54	4160.27	238.801	223.685	0.23	0.241	0.122	79.2956	21.3839	78.8614	7.20246	1	1	7								Abhd17b	paleturquoise	ENSMUSG00000047368	-0.013	0.662	0.897	760.581	768.576	42.427	41.267	0.239	0.248	0.09	31.1779	2.33728	31.8256	0.897157	1	1	8
	Abcf3	turquoise	ENSMUSG00000003234	-0.019	0.387	0.537	3711.98	3797.95	117.963	142.392	0.157	0.093	0.166	72.4	16.7505	126.087	26.8597	1	1	6								Abhd18	violet	ENSMUSG00000037818	0.088	0.019	0.212	556.301	523.682	37.703	39.958	0.596	0.225	0.587	36.8083	0.613601	89.4175	8.08202	0.001	0.005	41
	Abcg1	turquoise	ENSMUSG00000024030	0.154	0	0	3410.91	3096.42	239.038	181.17	0.325	0.371	0.074	238.642	67.0625	60.211	11.9927	1	1	21								Abhd3	royalblue	ENSMUSG00000002475	0.009	0.849	0.962	1803.33	1794.64	189.852	155.07	0.656	0.641	0.5	114.251	8.38835	61.8839	2.80638	0.862	1	19
	Abcg2	pink	ENSMUSG00000029802	0.207	0	0.002	617.073	540.102	60.133	77.834	0.352	0.038	0.4	18.8052	3.42352	87.2145	43.0698	1	1	21								Abhd4	turquoise	ENSMUSG00000040997	0.036	0.418	0.776	1989.4	1942.3	200.889	172.35	0.186	0.127	0.173	140.264	20.3862	143.603	31.3423	1	1	8
	Abcg4	magenta	ENSMUSG00000032131	0.079	0.01	0.038	3763.11	3599.17	224.21	276.149	0.487	0.476	0.415	255.537	42.3366	165.805	24.6102	1	1	12								Abhd5	turquoise	ENSMUSG00000032540	0.004	0.911	0.979	519.819	518.931	29.262	30.896	0.08	0.013	0.089	19.2183	2.04674	59.2647	16.0347	1	1	4
	Abhd11os	darkgrey	ENSMUSG00000085042	0.143	0.126	0.242	138.247	126.325	23.67	31.162	0.151	0.008	0.328	11.6319	0.0785042	67.1759	1.61188	0.994	1	39								Abhd6	orange	ENSMUSG00000025277	-0.047	0.073	0.395	2022.53	2092.37	106.76	129.601	0.426	0.437	0.211	59.3405	10.9287	55.3073	1.6476	0	0.003	42
	Abhd13	greenyellow	ENSMUSG00000040396	-0.025	0.457	0.601	1784.97	1832.62	139.305	119.442	0.344	0.342	0.128	236.487	29.5709	76.7222	1.29745	0	0	100								Abhd8	darkred	ENSMUSG00000007950	0.001	0.983	0.999	9215	9225.39	658.206	494.576	1	0.977	1	213.402	20.2052	102.876	6.16946	0	0	48
	Abhd14a	lightcyan	ENSMUSG00000042210	0.05	0.475	0.616	607.941	592.746	98.203	98.722	0.126	0.152	0.04	100.092	9.17593	23.0701	2.26501	0.999	1	35								Abi1	blue	ENSMUSG00000058835	-0.014	0.48	0.815	7791.22	7886.55	362.093	505.489	0.64	0.313	0.711	143.083	38.2318	395.417	105.126	0	0.003	42
	Abhd14b	yellow	ENSMUSG00000042073	0.264	0.015	0.05	332.106	279.577	102.948	61.026	0.295	0.303	0.014	288.801	42.7231	21.5749	0.759311	0	0	286								Abi2	turquoise	ENSMUSG00000026782	-0.005	0.837	0.958	12553.2	12617.5	672.738	877.62	0.707	0.721	0.577	316.98	115.427	394.099	104.431	0	0	56
	Abhd16a	skyblue	ENSMUSG00000007036	0.021	0.359	0.509	3058.28	3043.92	99.887	98.806	0.42	0.434	0.071	75.0421	7.39964	22.7913	0.395211	1	1	32								Abi3	yellow	ENSMUSG00000018381	-0.151	0.049	0.333	150.566	167.46	27.989	30.8	0.331	0.357	0.045	110.08	33.1743	18.7051	3.07352	0	0.001	44
	Abhd2	lightcyan	ENSMUSG00000039202	0.217	0	0	4980.13	4330.07	403.568	373.043	0.563	0.668	0.402	366.646	40.3571	199.322	22.5496	0.596	1	55								Abl1	white	ENSMUSG00000026842	0.048	0.047	0.324	2219.23	2149.77	97.696	99.929	0.365	0.367	0.051	71.6791	9.12502	32.6083	0.633987	0.59	1	23
	Abhd3	cyan	ENSMUSG00000002475	-0.077	0.027	0.079	4493.26	4786.91	349.106	406.532	0.402	0.394	0.241	230.541	19.5086	210.404	4.4037	1	1	22								Abl2	red	ENSMUSG00000026596	0.02	0.486	0.819	3320.84	3280.9	252.517	220.143	0.747	0.771	0.45	327.922	62.7571	125.235	12.3292	0	0	69
	Abhd4	tan	ENSMUSG00000040997	-0.011	0.709	0.806	5344.21	5439.49	281.779	396.661	0.158	0.082	0.153	28.319	1.99389	71.8414	10.3757	1	1	11								Ablim1	pink	ENSMUSG00000025085	-0.011	0.63	0.882	7146.02	7211.46	310.009	451.479	0.214	0.219	0.198	41.2223	2.02333	59.8102	5.13877	1	1	1
	Abhd6	red	ENSMUSG00000025277	-0.014	0.634	0.751	1622.95	1653.94	111.507	83.879	0.138	0.136	0.043	123.328	16.5289	29.0438	1.96561	0.785	1	51								Ablim2	purple	ENSMUSG00000029095	-0.028	0.361	0.737	7834.69	7996.99	551.92	606.852	0.349	0.607	0.039	54.0885	11.9506	11.3367	1.09482	0.121	0.488	30
	Abhd8	saddlebrown	ENSMUSG00000007950	0.007	0.766	0.848	9014.62	9061.69	362.631	420.813	0.761	0.879	0.128	126.961	9.64027	10.3398	0.811469	0.996	1	38								Ablim3	darkolivegreen	ENSMUSG00000032735	0.019	0.537	0.842	2170.51	2144.35	146.046	147.957	0.052	0.006	0.473	35.2327	0.120061	20.3571	0.961032	1	1	2
	Abi1	red	ENSMUSG00000058835	-0.043	0.051	0.125	5591.12	5817.72	255.431	245.386	0.563	0.556	0.359	310.21	67.7538	121.35	16.3984	0.034	0.168	71								Abracl	green	ENSMUSG00000078453	-0.065	0.223	0.617	202.578	212.199	26.594	24.4	0.055	0.019	0.054	23.4672	1.57286	50.4759	5.50993	1	1	8
	Abi2	purple	ENSMUSG00000026782	0.01	0.624	0.742	6360.9	6378.26	271.954	275.797	0.592	0.584	0.518	150.248	42.1061	129.671	11.3835	0.963	1	44								Abraxas1	brown	ENSMUSG00000035234	-0.055	0.308	0.694	131.472	136.584	12.448	16.464	0.136	0.009	0.144	7.62701	0.434669	74.8948	14.0374	0.807	1	20
	Abi3bp	brown	ENSMUSG00000035258	0.086	0.346	0.497	81.272	77.139	23.896	11.898	0.136	0.01	0.159	30.7361	0.894399	59.6227	18.3803	1	1	31								Abraxas2	green	ENSMUSG00000030965	-0.025	0.313	0.697	1458.16	1485.06	76.213	69.922	0.216	0.191	0.154	158.107	15.6243	99.7061	15.8256	0.988	1	14
	Abl1	lightgreen	ENSMUSG00000026842	0.126	0	0.002	3509.62	3249.58	267.352	208.031	0.369	0.355	0.268	261.045	14.2611	126.568	7.21458	1	1	34								Abt1	brown	ENSMUSG00000036376	-0.064	0.045	0.32	499.407	522.295	33.398	32.407	0.062	0.043	0.053	12.951	2.01255	54.527	5.19367	0.962	1	16
	Abl2	purple	ENSMUSG00000026596	0.06	0.026	0.077	2834.05	2745.58	165.776	173.235	0.407	0.356	0.72	156.966	25.6371	196.265	15.8341	1	1	12								Abtb1	skyblue	ENSMUSG00000030083	0.013	0.638	0.887	1172.4	1162.43	55.555	63.253	0.174	0.108	0.252	43.2795	2.26589	16.2064	2.0235	1	1	5
	Ablim1	lightgreen	ENSMUSG00000025085	0.166	0	0	5527.11	4977.04	333.665	370.947	0.237	0.271	0.047	153.582	10.9047	178.012	1.25808	0.596	1	55								Acaa2	blue	ENSMUSG00000036880	0.032	0.553	0.848	423.532	415.03	44.62	48.629	0.489	0.638	0.23	309.914	77.8686	185.769	34.0117	1	1	9
	Ablim2	red	ENSMUSG00000029095	0.064	0.005	0.023	6436.06	6218.62	298.569	237.98	0.409	0.407	0.166	330.836	49.6118	159.523	7.56519	0.998	1	37								Acacb	black	ENSMUSG00000042010	0.041	0.585	0.862	159.828	155.684	25.609	26.277	0.369	0.106	0.395	33.7504	3.69568	97.8899	20.1964	0.988	1	14
	Ablim3	midnightblue	ENSMUSG00000032735	0.071	0.069	0.157	1660.87	1597.22	123.035	149.778	0.296	0.211	0.275	95.8452	4.10911	119.116	11.642	0.991	1	40								Acad9	darkred	ENSMUSG00000027710	0.002	0.927	0.984	997.318	997.739	42.168	52.737	0.101	0.048	0.228	107.648	0.989111	92.7652	1.40654	0.994	1	13
	Abr	turquoise	ENSMUSG00000017631	0.136	0	0	25579.1	23500.7	1427.02	1099.23	0.144	0.09	0.142	81.9105	16.2782	76.1093	23.0437	1	1	4								Acadl	yellow	ENSMUSG00000026003	0.044	0.352	0.73	1593.3	1547.55	174.093	154.465	0.502	0.339	0.56	126.632	31.4438	154.903	38.0463	0.508	1	24
	Abracl	turquoise	ENSMUSG00000078453	-0.065	0.135	0.254	247.772	262.121	17.584	24.235	0.225	0.194	0.193	113.074	35.0061	112.846	31.3506	1	1	6								Acadm	yellow	ENSMUSG00000062908	0.002	0.954	0.994	1473.43	1473.14	73.894	95.751	0.319	0.263	0.282	131.609	24.4481	114.187	19.1774	1	1	5
	Abraxas2	red	ENSMUSG00000030965	-0.045	0.088	0.187	1918.2	1997.93	97.925	96.376	0.175	0.165	0.121	109.648	20.0564	64.5746	5.53454	1	1	15								Acads	darkred	ENSMUSG00000029545	0.033	0.554	0.848	171.27	167.587	17.005	19.45	0.344	0.346	0.113	129.634	7.15205	107.108	0.696599	0.906	1	18
	Abt1	brown	ENSMUSG00000036376	-0.064	0.035	0.094	587.64	620.877	26.895	35.09	0.081	0.064	0.062	31.2956	5.9566	56.8383	7.17301	1	1	7								Acadvl	turquoise	ENSMUSG00000018574	0.055	0.129	0.501	1124.9	1083.94	64.627	82.31	0.169	0.025	0.19	19.5641	4.03803	107.293	34.3861	0.962	1	16
	Abtb1	red	ENSMUSG00000030083	0.062	0.093	0.195	927.685	897.914	60.578	69.832	0.163	0.164	0.022	129.417	19.9089	25.6486	0.984386	0.857	1	49								Acap2	red	ENSMUSG00000049076	0.026	0.367	0.74	4327.97	4253.3	320.846	205.337	0.614	0.64	0.114	194.793	52.1018	26.6457	3.11498	0	0	174
	Abtb2	turquoise	ENSMUSG00000032724	0.025	0.438	0.582	960.755	953.703	65.517	69.956	0.149	0.173	0.006	94.087	31.341	14.0204	1.01495	1	1	26								Acap3	purple	ENSMUSG00000029033	-0.044	0.029	0.259	5843.67	6035.84	273.386	254.582	0.297	0.104	0.35	15.4474	2.04984	90.3276	9.80708	0.35	1	26
	Acaa2	turquoise	ENSMUSG00000036880	0.051	0.211	0.351	720.501	702.768	65.613	57.26	0.227	0.247	0.087	184.592	44.6573	67.3108	14.1827	1	1	27								Acat1	green	ENSMUSG00000032047	-0.024	0.247	0.64	3644.84	3713.76	149.314	167.995	0.431	0.201	0.444	69.8253	16.4932	185.571	45.5611	0.988	1	14
	Acacb	darkgreen	ENSMUSG00000042010	0.2	0	0.002	455.902	400.576	48.332	50.679	0.462	0.167	0.458	75.2591	0.966444	60.0434	7.82847	1	1	16								Acat2	midnightblue	ENSMUSG00000023832	0.053	0.129	0.501	1175.99	1134.91	86.639	74.017	0.198	0.188	0.207	23.5037	6.32849	23.6733	0.75358	1	1	4
	Acad10	grey60	ENSMUSG00000029456	0.167	0.021	0.064	70.211	63.072	12.416	7.6	0.304	0.307	0.019	203.966	16.5633	5.52812	0.209998	0	0	242								Acat3	greenyellow	ENSMUSG00000062480	0.119	0.059	0.359	137.777	127.373	17.986	18.093	0.109	0.037	0.139	37.7624	1.50066	36.3858	4.87398	1	1	4
	Acad11	red	ENSMUSG00000090150	-0.047	0.153	0.279	1346.42	1403.95	76.728	111.824	0.174	0.172	0.031	136.123	20.9602	73.4214	1.41163	0.386	1	59								Acbd3	darkmagenta	ENSMUSG00000026499	-0.031	0.184	0.576	1824.52	1867.96	95.67	105.467	0.598	0.644	0.163	97.0169	4.45953	58.1539	0.601356	1	1	10
	Acad12	yellow	ENSMUSG00000042647	0.024	0.712	0.81	94.523	94.013	10.324	12.333	0.067	0.066	0.016	62.2888	9.31066	25.9643	0.82471	1	1	7								Acbd5	lightgreen	ENSMUSG00000026781	0.024	0.304	0.691	5383.91	5299.67	212.042	255.914	0.29	0.174	0.271	15.9578	1.17901	33.9974	4.85706	1	1	5
	Acad8	yellow	ENSMUSG00000031969	-0.031	0.264	0.41	833.543	860.289	48.429	34.889	0.097	0.097	0.017	85.8553	13.6152	9.75685	0.883381	1	1	21								Acbd6	pink	ENSMUSG00000033701	-0.009	0.722	0.919	1826.48	1841.06	82.736	106.247	0.349	0.129	0.346	20.8597	1.18729	114.254	9.00264	0.279	0.969	27
	Acad9	black	ENSMUSG00000027710	-0.023	0.357	0.508	1484.56	1524.36	62.329	74.217	0.221	0.352	0.028	234.431	29.3262	110.186	3.48656	1	1	22								Acd	darkred	ENSMUSG00000038000	0.018	0.488	0.819	1274.43	1261.14	61.159	44.292	0.221	0.201	0.19	55.4729	4.15967	20.0231	1.17203	1	1	2
	Acadl	lightgreen	ENSMUSG00000026003	0.009	0.835	0.897	2920.78	2929.96	336.363	267.851	0.172	0.156	0.12	64.9741	6.28413	36.5942	3.22273	1	1	6								Acer3	turquoise	ENSMUSG00000030760	0.08	0.014	0.181	415.436	393.205	29.943	24.42	0.067	0.072	0.031	37.0756	11.5959	29.3809	5.53418	1	1	2
	Acadm	midnightblue	ENSMUSG00000062908	-0.048	0.105	0.212	2041.7	2130.32	104.833	140.711	0.473	0.355	0.465	188.368	6.91573	147.067	19.6456	1	1	21								Ache	lightgreen	ENSMUSG00000023328	0.111	0	0.027	1862.66	1726.52	116.642	126.746	0.611	0.259	0.603	33.6165	1.76116	63.7834	10.7995	1	1	9
	Acadsb	red	ENSMUSG00000030861	-0.1	0	0.004	4492.04	4860.48	272.608	285.88	0.717	0.709	0.569	470.586	86.281	246.254	25.9678	1	1	33								Acin1	steelblue	ENSMUSG00000022185	0.009	0.781	0.94	3660.61	3637.75	310.409	200.656	0.537	0.566	0.106	65.9362	6.5019	92.7242	0.711012	0	0	48
	Acadvl	darkgrey	ENSMUSG00000018574	0.049	0.07	0.158	1886.68	1841.52	69.564	92.795	0.429	0.397	0.324	36.4101	3.76904	66.2121	1.59645	1	1	1								Ackr1	lightgreen	ENSMUSG00000037872	-0.237	0.007	0.123	967.554	1142.17	217.288	252.233	0.829	0.715	0.821	44.446	4.85718	68.5415	14.695	0.121	0.488	30
	Acan	magenta	ENSMUSG00000030607	0.156	0.024	0.071	530.166	480.568	84.243	86.402	0.369	0.298	0.444	116.697	26.4851	159.268	26.3197	1	1	9								Acly	blue	ENSMUSG00000020917	0.01	0.595	0.867	7253.97	7219.3	208.906	323.227	0.351	0.046	0.407	37.8913	5.65832	254.211	60.2142	0.003	0.015	39
	Acap3	yellow	ENSMUSG00000029033	0.041	0.287	0.435	1706.89	1675.98	141.434	130.075	0.506	0.514	0.097	346.11	72.3844	100.964	5.12813	0	0	421								Acot1	greenyellow	ENSMUSG00000072949	-0.041	0.513	0.831	92.685	95.672	11.247	15.041	0.218	0.006	0.322	3.56494	0.255283	97.0952	11.2627	0	0	73
	Acat1	black	ENSMUSG00000032047	-0.082	0.009	0.034	5552.13	5933.76	357.57	406.981	0.747	0.839	0.638	502.979	69.8681	429.755	80.5111	0.981	1	42								Acot11	yellow	ENSMUSG00000034853	0.048	0.359	0.736	2469.1	2391.06	320.031	269.618	0.597	0.463	0.64	138.293	43.0128	124.585	43.4943	1	1	6
	Acbd3	grey60	ENSMUSG00000026499	-0.04	0.047	0.117	2818.26	2925.63	117.696	110.365	0.6	0.607	0.153	233.213	32.7648	28.0262	1.71705	0	0	166								Acot13	cyan	ENSMUSG00000006717	-0.066	0.059	0.359	1476.28	1548.22	104.254	119.821	0.469	0.151	0.466	48.537	1.55755	93.9601	22.3059	0	0	56
	Acbd5	yellow	ENSMUSG00000026781	-0.074	0.008	0.031	8027.92	8531.23	555.64	484.221	0.554	0.548	0.442	397.177	77.2559	151.384	23.3369	0	0	94								Acot3	brown	ENSMUSG00000021228	0.005	0.895	0.974	152.684	152.125	18.204	13.28	0.093	0.025	0.093	21.8779	1.15745	66.7241	9.03001	0.35	1	26
	Acd	greenyellow	ENSMUSG00000038000	0.086	0.007	0.029	1045.88	995.529	64.293	56.142	0.354	0.352	0.223	242.125	30.407	88.619	2.26579	0.002	0.01	80								Acot7	darkgrey	ENSMUSG00000028937	-0.034	0.145	0.526	7708.66	7908.49	363.221	428.315	0.811	0.121	0.835	52.7351	1.25251	113.216	19.2528	0	0.001	45
	Ace	turquoise	ENSMUSG00000020681	0.132	0.001	0.009	1938.01	1786.19	197.36	155.246	0.372	0.391	0.175	220.818	70.6927	164.174	28.2926	1	1	19								Acot9	green	ENSMUSG00000025287	-0.039	0.241	0.633	520.005	535.461	39.133	37.591	0.47	0.448	0.347	154.748	36.683	167.097	35.5911	0.011	0.059	36
	Ace2	brown	ENSMUSG00000015405	0.294	0.002	0.013	84.004	69.174	19.965	15.12	0.155	0.195	0.07	139.28	18.1363	62.6709	8.11084	1	1	12								Acp2	darkturquoise	ENSMUSG00000002103	-0.02	0.326	0.708	3155.29	3206.18	145.871	140.525	0.399	0.627	0.35	153.013	6.92911	156.372	11.9157	0.997	1	12
	Acer2	lightcyan	ENSMUSG00000038007	0.364	0	0	395.228	310.907	86.01	51.623	0.209	0.236	0.096	117.587	14.2473	58.4032	5.35832	1	1	22								Acp6	brown	ENSMUSG00000028093	0.074	0.1	0.45	410.784	390.048	33.802	39.567	0.302	0.182	0.296	33.8661	8.41661	72.764	28.9078	1	1	9
	Acer3	red	ENSMUSG00000030760	0.011	0.781	0.858	831.457	832.845	76.267	67.473	0.206	0.185	0.177	139.562	22.5749	55.7191	8.10282	0.857	1	49								Acrbp	brown	ENSMUSG00000072770	-0.12	0.316	0.7	45.356	49.395	13.325	12.926	0.156	0.106	0.148	18.6827	4.91255	39.8738	14.4674	1	1	2
	Ache	magenta	ENSMUSG00000023328	0.103	0.001	0.009	9123.74	8580.36	683.919	614.388	0.497	0.538	0.262	210.822	47.8621	101.787	15.5321	1	1	16								Acsbg1	yellow	ENSMUSG00000032281	0.005	0.924	0.983	7654.16	7637.35	869.938	798.889	0.894	0.891	0.553	293.599	82.6585	150.179	37.5646	0.061	0.27	32
	Acin1	yellow	ENSMUSG00000022185	0.117	0.001	0.007	3899.62	3632.97	343.598	210.428	0.348	0.292	0.427	186.023	41.1266	151.289	22.5614	0.998	1	37								Acsf2	blue	ENSMUSG00000076435	0.023	0.649	0.89	894.623	882.535	102.526	89.955	0.465	0.649	0.081	367.858	79.2645	124.203	11.9271	0	0	65
	Ackr1	royalblue	ENSMUSG00000037872	-0.217	0.099	0.204	557.692	656.733	186.551	211.972	0.68	0.519	0.684	40.3189	3.69687	45.5539	17.9445	1	1	22								Acsl1	blue	ENSMUSG00000018796	0.003	0.912	0.98	2756.86	2757.05	142.01	147.11	0.262	0.076	0.295	60.6592	9.26144	159.031	43.6311	0.988	1	14
	Acly	blue	ENSMUSG00000020917	-0.006	0.826	0.891	12988.4	13163.2	781.845	742.68	0.535	0.537	0.401	199.993	79.2727	129.029	49.0613	1	1	16								Acsl3	darkred	ENSMUSG00000032883	0.038	0.123	0.491	11744.6	11461.2	494.184	698.536	0.071	0.05	0.093	35.1858	1.0312	19.6583	0.574829	1	1	10
	Aco2	lightyellow	ENSMUSG00000022477	0.013	0.539	0.673	37647.8	37681.8	1534.13	1743.47	0.327	0.129	0.336	75.2319	2.9627	44.2022	8.77401	1	1	27								Acsl4	blue	ENSMUSG00000031278	-0.005	0.856	0.965	5696.65	5726.57	468.833	414.099	0.717	0.614	0.719	384.74	74.9642	419.078	106.305	0	0	48
	Acot13	brown	ENSMUSG00000006717	-0.144	0	0.001	2425.34	2706.98	166.951	237.805	0.757	0.949	0.499	459.239	88.2607	415.071	57.8086	1	1	28								Acsl5	green	ENSMUSG00000024981	-0.019	0.399	0.764	3623.1	3677.88	200.412	182.332	0.33	0.088	0.345	76.3258	7.18636	163.423	35.3912	0.018	0.09	35
	Acot7	lightyellow	ENSMUSG00000028937	0.004	0.859	0.913	14324.8	14423.2	756.993	739.029	0.285	0.339	0.088	65.7335	7.75418	93.805	2.30637	1	1	10								Acsl6	yellow	ENSMUSG00000020333	0.044	0.092	0.437	12527.8	12170.1	607.458	600.489	0.376	0.336	0.302	119.224	31.2032	51.0374	20.5067	0.999	1	11
	Acot9	black	ENSMUSG00000025287	-0.152	0	0.001	701.236	786.892	42.618	69.259	0.648	0.467	0.639	296.267	38.8866	345.874	80.6409	1	1	29								Acss1	yellow	ENSMUSG00000027452	0.027	0.602	0.871	980.416	963.813	110.442	110.103	0.411	0.382	0.329	218.205	35.4314	81.0304	22.3213	1	1	4
	Acp2	royalblue	ENSMUSG00000002103	-0.059	0.014	0.048	4395.02	4624.19	201.193	222.416	0.562	0.695	0.553	124.408	4.94833	109.44	14.5044	1	1	12								Acta1	skyblue	ENSMUSG00000031972	0.047	0.294	0.685	407.499	395.461	41.032	36.662	0.229	0.235	0.04	42.0987	4.93531	13.0084	0.321778	1	1	6
	Acp6	red	ENSMUSG00000028093	0.096	0.055	0.132	350.171	330.98	47.099	23.244	0.578	0.587	0.005	432.918	71.4322	5.38967	0.219135	0	0	684								Acta2	black	ENSMUSG00000035783	-0.132	0.455	0.8	392.468	432.889	182.43	216.918	0.433	0.52	0.313	40.8965	18.1201	26.394	16.0089	0.999	1	11
	Acpp	blue	ENSMUSG00000032561	0.001	1	1	50.226	50.578	21.493	19.211	0.187	0.091	0.222	70.7305	13.4904	107.924	27.1539	1	1	3								Actl6b	darkgrey	ENSMUSG00000029712	-0.029	0.233	0.625	2456.64	2509.57	95.165	101.883	0.337	0.025	0.347	26.3435	0.261562	68.1135	8.00587	0.004	0.024	38
	Acsbg1	yellow	ENSMUSG00000032281	-0.002	0.929	0.959	15304.1	15480.2	1019.71	915.017	0.214	0.195	0.222	190.886	27.5073	88.4245	11.7205	1	1	16								Actn1	darkolivegreen	ENSMUSG00000015143	-0.051	0.049	0.331	3799.08	3939.26	224.498	228.699	0.451	0.451	0.225	106.642	8.48437	29.3033	0.457253	0	0	52
	Acsl1	turquoise	ENSMUSG00000018796	0.019	0.531	0.667	2405.3	2398.51	115.962	174.362	0.256	0.24	0.14	144.227	43.3864	73.8045	22.6229	1	1	12								Actn2	turquoise	ENSMUSG00000052374	-0.045	0.24	0.632	716.135	739.579	76.33	56.771	0.096	0.09	0.054	79.5062	14.4916	41.0039	9.82854	0.427	1	25
	Acsl3	lightcyan	ENSMUSG00000032883	-0.084	0.002	0.011	19262.7	20607.8	1158.62	1219.92	0.282	0.294	0.2	315.871	17.76	104.674	11.1867	0	0	111								Actn3	black	ENSMUSG00000006457	0.159	0.024	0.236	62.941	56.606	8.72	8.888	0.192	0.024	0.212	28.3029	0.836416	64.3839	10.8611	0.962	1	16
	Acsl4	green	ENSMUSG00000031278	-0.041	0.137	0.257	4707.67	4888.98	329.431	260.001	0.518	0.519	0.028	314.429	102.136	15.6748	0.980053	0	0	443								Actn4	purple	ENSMUSG00000054808	-0.025	0.17	0.56	10098.9	10291.4	363.945	450.984	0.472	0.235	0.524	21.4216	4.62882	77.3193	14.6804	0.508	1	24
	Acsl6	green	ENSMUSG00000020333	0.018	0.328	0.478	19911.1	19857	867.619	706.389	0.321	0.321	0.043	191.329	63.2754	30.5405	1.51967	0	0	157								Actr10	green	ENSMUSG00000021076	-0.047	0.033	0.274	4419.23	4574.6	208.913	257.861	0.613	0.549	0.53	179.095	45.0108	210.943	54.3807	0.997	1	12
	Acss1	brown	ENSMUSG00000027452	0.013	0.676	0.783	1653.28	1654.4	110.533	99.617	0.1	0.145	0.006	77.7366	13.467	21.3614	0.752271	1	1	19								Actr1a	pink	ENSMUSG00000025228	-0.011	0.546	0.846	7784.07	7860.42	263.021	352.339	0.858	0.734	0.835	60.7002	6.78346	186.993	21.7162	0.743	1	21
	Acta2	pink	ENSMUSG00000035783	0.234	0.448	0.592	625.712	535.306	534.654	606.574	0.537	0.449	0.506	137.924	40.8509	94.1319	54.5705	1	1	28								Actr2	green	ENSMUSG00000020152	-0.062	0.019	0.214	11418.3	11939.2	792.041	782.966	0.446	0.357	0.401	109.816	29.2509	169.435	41.0897	1	1	4
	Actl6b	grey60	ENSMUSG00000029712	0.034	0.334	0.484	1695.45	1673.54	117.775	109.905	0.539	0.544	0.153	216.854	29.3654	50.6858	1.72282	0	0	169								Actr3	darkturquoise	ENSMUSG00000026341	-0.027	0.149	0.534	7159.9	7310.5	292.497	360.812	0.648	0.705	0.639	246.068	7.79555	256.572	21.7804	0.003	0.015	39
	Actn1	yellow	ENSMUSG00000015143	0.122	0.024	0.072	1078.03	1000.69	146.834	114.12	0.439	0.381	0.652	352.189	53.6929	318.164	34.4077	1	1	12								Actr3b	darkturquoise	ENSMUSG00000056367	0.022	0.416	0.775	2567.73	2532.83	149.529	180.993	0.18	0.288	0.138	44.4099	3.18166	56.4061	4.70246	1	1	6
	Actn2	saddlebrown	ENSMUSG00000052374	0.281	0.007	0.03	173.033	143.769	53.186	28.397	0.681	0.754	0.348	98.341	8.27368	41.5379	2.20014	1	1	9								Actr6	darkorange	ENSMUSG00000019948	0.042	0.369	0.742	250.505	243.834	24.458	25.934	0.098	0.165	0.014	48.6912	2.90505	25.4013	0.440396	0.997	1	12
	Actn4	turquoise	ENSMUSG00000054808	0.121	0	0.001	4698.98	4362.66	298.027	249.146	0.534	0.596	0.162	465.364	107.695	218.447	26.3237	0.697	1	53								Actr8	darkturquoise	ENSMUSG00000015971	-0.019	0.419	0.777	1248.4	1265.89	49.047	62.674	0.248	0.077	0.256	33.4565	0.853164	68.2958	8.73167	1	1	7
	Actr10	orange	ENSMUSG00000021076	-0.064	0.008	0.032	5316.55	5612.67	224.153	288.556	0.516	0.406	0.659	189.478	12.3598	144.835	9.63952	1	1	21								Acvr1b	tan	ENSMUSG00000000532	0.037	0.084	0.421	8407.9	8207.82	454.754	442.785	0.589	0.162	0.602	64.6315	4.54436	271.252	33.5191	0	0	50
	Actr1a	blue	ENSMUSG00000025228	0.002	0.921	0.954	10662.3	10756.5	202.399	278.685	0.12	0.097	0.087	37.6951	14.2712	43.5353	10.6976	1	1	4								Acvr1c	pink	ENSMUSG00000026834	0.066	0.05	0.335	2004.96	1917.79	175.47	158.825	0.085	0.058	0.078	26.9308	0.535753	53.692	2.01823	1	1	0
	Actr1b	white	ENSMUSG00000037351	0.03	0.202	0.34	9155.14	9058.98	422.807	396.674	0.3	0.214	0.285	60.3988	3.40018	60.3638	8.00118	1	1	4								Acvr2a	turquoise	ENSMUSG00000052155	0.056	0.048	0.331	2188.53	2108.54	157.27	131.907	0.302	0.33	0.157	157.368	52.9358	94.3246	28.376	0.997	1	12
	Actr2	lightgreen	ENSMUSG00000020152	-0.1	0.001	0.007	9621.31	10407.7	672.156	699.196	0.791	0.824	0.588	403.988	33.1021	223.585	15.8486	0.857	1	49								Acvrl1	black	ENSMUSG00000000530	-0.009	0.904	0.976	378.424	381.408	50.013	73.918	0.571	0.692	0.497	32.7781	24.1123	43.4449	25.4596	1	1	0
	Actr3	turquoise	ENSMUSG00000026341	-0.023	0.29	0.438	6725.11	6901.38	297.337	266.84	0.199	0.22	0.055	288.766	39.8148	107.679	8.96325	0.999	1	36								Acyp2	royalblue	ENSMUSG00000060923	-0.063	0.188	0.58	473.284	494.804	47.206	48.164	0.378	0.401	0.115	78.9337	5.249	27.5737	0.64751	0.807	1	20
	Actr3b	cyan	ENSMUSG00000056367	-0.038	0.189	0.324	1419.04	1470.5	60.41	90.621	0.415	0.416	0.058	204.832	20.6229	60.401	1.0586	0	0	98								Adam10	turquoise	ENSMUSG00000054693	0.023	0.273	0.664	5552.01	5473.01	264.588	242.579	0.352	0.269	0.307	178.539	43.0125	178.201	55.5628	0.427	1	25
	Actr5	yellow	ENSMUSG00000037761	0.011	0.859	0.913	171.331	171.308	29.336	24.923	0.153	0.154	0.023	133.58	21.7491	9.25122	1.19955	0.01	0.054	75								Adam11	darkorange	ENSMUSG00000020926	-0.021	0.265	0.657	5037.19	5117.03	172.364	183.124	0.063	0.037	0.056	28.1659	0.656667	36.572	1.73128	1	1	3
	Actr6	black	ENSMUSG00000019948	-0.173	0	0.003	426.311	485.329	40.938	54.492	0.509	0.247	0.528	116.61	20.5645	207.554	66.6002	1	1	20								Adam12	magenta	ENSMUSG00000054555	-0.234	0.003	0.086	126.511	148.971	23.35	25.821	0.205	0.217	0.139	33.8492	10.3312	68.0717	7.93833	1	1	7
	Acvr1	turquoise	ENSMUSG00000026836	0.125	0	0	827.627	766.213	48.833	32.674	0.169	0.149	0.133	110.751	27.0167	123.516	21.5261	1	1	2								Adam15	brown	ENSMUSG00000028041	0.031	0.308	0.694	3112.38	3049.41	169.305	158.806	0.129	0.172	0.086	19.8221	7.98655	62.9686	8.37664	1	1	3
	Acvr1b	magenta	ENSMUSG00000000532	0.1	0	0.001	4783.78	4507.59	262.953	193.495	0.665	0.749	0.302	244.862	66.5789	174.162	17.8734	1	1	24								Adam17	pink	ENSMUSG00000052593	0	0.997	1	738.092	738.363	59.752	58.346	0.709	0.387	0.707	51.3729	3.57417	259.197	18.392	0	0	48
	Acvr1c	grey60	ENSMUSG00000026834	-0.041	0.544	0.677	497.234	515.577	86.192	78.546	0.38	0.384	0.052	156.627	20.7259	16.7531	0.579543	0.143	0.652	65								Adam19	grey60	ENSMUSG00000011256	-0.204	0	0.005	1434.72	1652.65	202.718	172.048	0.397	0.403	0.069	107.657	15.2917	14.2001	0.943197	0.061	0.27	32
	Acvr2b	darkgrey	ENSMUSG00000061393	0.166	0.005	0.023	196.496	176.814	27.991	23.655	0.703	0.777	0.27	113.933	7.37762	143.892	1.32977	1	1	21								Adam22	turquoise	ENSMUSG00000040537	0.017	0.477	0.814	15856.6	15687.6	935.305	1022.32	0.715	0.8	0.448	437.913	128.08	328.735	81.1379	0.743	1	21
	Acvrl1	lightcyan	ENSMUSG00000000530	0.71	0	0	315.559	195.165	95.02	58	0.834	0.82	0.856	449.09	49.5518	177.274	47.983	0	0	149								Adam23	turquoise	ENSMUSG00000025964	-0.002	0.95	0.992	10699.6	10734.1	770.933	1065.08	0.44	0.138	0.485	145.459	22.0264	307.586	87.7866	0	0	59
	Acyp1	lightcyan	ENSMUSG00000008822	-0.118	0.003	0.014	607.842	666.169	41.443	61.654	0.369	0.459	0.078	208.263	27.7468	139.92	4.3944	1	1	23								Adam33	brown	ENSMUSG00000027318	0.116	0.284	0.677	133.516	123.01	29.868	33.959	0.313	0.092	0.326	27.7975	4.28405	89.0697	31.8128	0.508	1	24
	Acyp2	salmon	ENSMUSG00000060923	-0.137	0	0.004	880.778	977.568	65.904	90.32	0.65	0.704	0.311	293.924	30.11	145.525	7.51569	0.994	1	39								Adam8	brown	ENSMUSG00000025473	0.065	0.582	0.86	44.033	41.93	10.492	12.403	0.459	0.139	0.48	65.6084	6.43589	171.134	46.8622	0	0.001	44
	Adal	yellow	ENSMUSG00000027259	-0.304	0	0	959.791	1196.84	164.203	208.843	0.149	0.15	0.068	124.027	21.1378	11.7363	3.60953	0.093	0.436	67								Adam9	turquoise	ENSMUSG00000031555	-0.026	0.332	0.713	2729.14	2783.72	157.821	187.691	0.188	0.026	0.212	37.653	4.15971	135.061	38.3628	1	1	9
	Adam11	greenyellow	ENSMUSG00000020926	0.201	0	0	4905.91	4313.64	500.538	422.505	0.209	0.207	0.138	119.641	17.8599	59.8999	1.39946	1	1	13								Adamts1	turquoise	ENSMUSG00000022893	-0.019	0.702	0.911	313.487	318.04	31.859	31.992	0.078	0.003	0.089	12.0661	0.43488	65.1434	16.0302	0.164	0.63	29
	Adam12	pink	ENSMUSG00000054555	-0.059	0.433	0.578	144.43	151.846	23.753	28.564	0.235	0.28	0.088	63.3484	25.435	116.325	9.51438	1	1	17								Adamts10	saddlebrown	ENSMUSG00000024299	-0.027	0.731	0.922	313.677	319.148	43.215	67.645	0.49	0.349	0.48	46.9035	0.806265	135.736	6.99703	0.003	0.015	39
	Adam15	yellow	ENSMUSG00000028041	0.146	0	0.001	3706.36	3383.81	307.83	248.147	0.581	0.576	0.336	428.023	81.0969	124.931	17.756	0	0.002	84								Adamts16	cyan	ENSMUSG00000049538	0.049	0.596	0.868	107.062	103.196	19.025	23.403	0.569	0.351	0.549	38.2125	3.62956	218.858	26.2549	0	0	91
	Adam19	magenta	ENSMUSG00000011256	-0.002	0.961	0.979	1356.78	1371.92	154.627	172.705	0.598	0.54	0.621	205.819	47.9991	355.455	36.8023	1	1	32								Adamts18	red	ENSMUSG00000053399	-0.087	0.184	0.575	172.515	183.226	30.103	25.284	0.365	0.381	0.006	152.391	31.0097	16.9351	0.154939	0	0	172
	Adam1a	green	ENSMUSG00000072647	0.191	0.042	0.107	82.588	73.144	21.712	12.37	0.535	0.535	0.227	313.806	105.418	31.3698	7.96205	0	0	186								Adamts2	magenta	ENSMUSG00000036545	-0.108	0.123	0.492	259.928	279.992	42.48	40.466	0.172	0.038	0.203	12.4967	1.80571	55.8034	11.6052	1	1	9
	Adam22	midnightblue	ENSMUSG00000040537	0.018	0.408	0.555	12341.2	12308	423.877	622.999	0.325	0.189	0.317	43.2952	3.68489	93.0116	13.4085	1	1	23								Adamts20	royalblue	ENSMUSG00000022449	0.021	0.719	0.917	296.891	292.557	30.678	43.528	0.435	0.44	0.281	39.4977	5.75212	80.6101	1.57934	0.997	1	12
	Adam23	white	ENSMUSG00000025964	0.054	0.103	0.21	12152.4	11821.1	763.631	1109.77	0.581	0.306	0.591	68.5009	4.86327	106.36	16.6102	1	1	32								Adamts3	blue	ENSMUSG00000043635	0.052	0.241	0.632	869.671	839.533	79.072	85.376	0.007	0.004	0.005	13.9825	0.435259	42.5824	0.762587	0.997	1	12
	Adam9	red	ENSMUSG00000031555	-0.029	0.238	0.381	3168.68	3263.55	161.343	162.612	0.097	0.088	0.047	97.2451	10.671	62.7356	2.14507	0.005	0.028	77								Adamts4	skyblue	ENSMUSG00000006403	-0.034	0.664	0.898	327.166	335.552	58.516	66.273	0.093	0.062	0.116	30.3452	1.29825	27.1323	0.932386	1	1	7
	Adamts1	black	ENSMUSG00000022893	0.085	0.19	0.325	636.023	605.474	99.024	93.749	0.071	0.107	0.011	90.8818	8.91397	26.933	1.34816	1	1	20								Adamts6	brown	ENSMUSG00000046169	0.024	0.778	0.939	86.96	85.409	16.757	16.599	0.24	0.128	0.235	50.6923	5.91808	93.3984	22.9806	1	1	7
	Adamts10	green	ENSMUSG00000024299	0.372	0	0.004	299.853	234.57	106.217	38.745	0.707	0.706	0.405	519.496	139.037	45.7136	14.2459	0	0	474								Adamts9	magenta	ENSMUSG00000030022	-0.185	0.017	0.2	112.055	127.683	21.146	21.979	0.369	0.311	0.346	39.2227	14.7904	94.5254	19.791	0.939	1	17
	Adamts15	tan	ENSMUSG00000033453	0.035	0.642	0.756	322.394	317.6	42.293	72.036	0.774	0.436	0.788	28.4506	10.6418	104.412	53.5804	1	1	12								Adamtsl2	blue	ENSMUSG00000036040	0.031	0.499	0.824	398.329	390.364	33.229	40.5	0.068	0.06	0.041	72.6214	7.37386	28.5364	6.1239	0.999	1	11
	Adamts16	green	ENSMUSG00000049538	0.324	0	0.001	151.613	122.579	33.911	16.755	0.47	0.468	0.254	260.631	92.2161	118.773	8.93458	0	0	104								Adamtsl3	magenta	ENSMUSG00000070469	0.154	0.188	0.581	262.097	235.469	70.127	65.319	0.516	0.623	0.369	60.0414	29.6432	98.5201	21.1131	0.427	1	25
	Adamts18	yellow	ENSMUSG00000053399	0.225	0.03	0.085	51.28	44.235	13.508	9.962	0.088	0.088	0.025	75.6991	12.3836	13.2474	1.3252	1	1	11								Adamtsl4	darkturquoise	ENSMUSG00000015850	0.103	0.15	0.535	158.433	147.603	26.542	20.409	0.075	0.072	0.068	35.3217	0.796795	29.2089	2.32244	1	1	0
	Adamts2	salmon	ENSMUSG00000036545	0.167	0.024	0.072	2162.5	1945.73	457.349	303.083	0.629	0.667	0.391	156.491	28.5547	53.824	9.44482	1	1	9								Adamtsl5	darkturquoise	ENSMUSG00000043822	0.044	0.499	0.824	341.529	331.574	55.672	39.073	0.117	0.072	0.112	29.128	0.800033	38.5795	3.824	1	1	6
	Adamts20	green	ENSMUSG00000022449	0.115	0.041	0.107	379.773	354.189	51.933	37.285	0.299	0.299	0.044	207.085	58.9578	23.6173	1.54687	0	0	110								Adap2	lightyellow	ENSMUSG00000020709	0.08	0.17	0.56	169.691	160.924	22.961	18.259	0.368	0.346	0.201	147.131	9.67537	64.8153	3.69024	0	0	53
	Adamts3	brown	ENSMUSG00000043635	0.104	0.018	0.059	470.593	442.243	33.791	50.696	0.166	0.032	0.191	32.5342	2.93319	99.8717	22.0924	1	1	14								Adar	cyan	ENSMUSG00000027951	-0.056	0.124	0.492	8037.2	8373.5	721.076	880.519	0.368	0.519	0.351	83.453	5.36313	128.725	16.7656	0.743	1	21
	Adamts6	black	ENSMUSG00000046169	0.226	0	0.003	205.558	177.416	27.981	25.923	0.192	0.302	0.022	177.705	25.1103	22.5753	2.82037	0.01	0.054	75								Adarb1	darkred	ENSMUSG00000020262	0.109	0	0.015	11088.4	10290.9	709.073	655.925	0.424	0.435	0.092	54.1211	8.99232	39.8433	0.568613	0.35	1	26
	Adamts9	blue	ENSMUSG00000030022	-0.026	0.744	0.832	356.602	366.384	69.524	72.092	0.113	0.063	0.126	86.8365	9.30857	99.0832	15.3627	1	1	9								Adarb2	turquoise	ENSMUSG00000052551	0.031	0.443	0.792	905.261	886.732	80.919	75.48	0.008	0.008	0.003	34.7454	1.23506	20.6374	0.459373	1	1	10
	Adamtsl1	magenta	ENSMUSG00000066113	0.073	0.256	0.401	868.336	832.874	149.548	124.873	0.495	0.485	0.38	254.044	43.1114	155.576	22.4992	1	1	16								Adat1	brown	ENSMUSG00000031949	0.082	0.061	0.364	261.48	247.198	18.481	25.484	0.159	0.045	0.164	14.8869	2.06614	69.8387	15.9897	0.862	1	19
	Adamtsl2	turquoise	ENSMUSG00000036040	0.374	0	0.004	93.745	73.006	25.388	18.52	0.298	0.344	0.028	224.351	62.2535	61.7711	4.59494	0.963	1	44								Adat2	cyan	ENSMUSG00000019808	-0.555	0	0	156.956	231.157	32.754	23.816	0.035	0.117	0.013	84.8574	1.21442	15.7345	0.628596	0.978	1	15
	Adamtsl3	pink	ENSMUSG00000070469	0.009	0.959	0.978	163.29	163.232	90.876	82.808	0.813	0.696	0.85	78.3164	63.2455	153.065	91.6223	1	1	25								Adck1	blue	ENSMUSG00000021044	-0.031	0.179	0.571	1079.71	1105.55	41.895	59.953	0.24	0.073	0.264	43.6846	8.88646	167.756	38.9685	0.427	1	25
	Adamtsl4	black	ENSMUSG00000015850	0.215	0	0.004	1497.1	1303.67	227.584	192.112	0.205	0.267	0.097	213.933	22.2007	112.606	12.261	1	1	19								Adck5	brown	ENSMUSG00000022550	-0.016	0.762	0.933	207.478	209.84	22.947	19.567	0.186	0.09	0.184	13.8863	4.14943	46.5286	17.9506	1	1	3
	Adamtsl5	blue	ENSMUSG00000043822	0.151	0.08	0.173	293.141	266.455	58.803	58.518	0.326	0.328	0.223	105.143	48.4593	65.9826	27.3505	1	1	3								Adcy1	purple	ENSMUSG00000020431	0.081	0.001	0.031	44737.3	42361.3	2331.87	2865.2	0.495	0.643	0.362	41.6928	12.6464	68.1146	10.133	1	1	10
	Adap1	turquoise	ENSMUSG00000056413	-0.013	0.548	0.679	5187.2	5284.56	197.248	191.989	0.043	0.048	0.006	61.754	8.69741	19.8696	0.929783	1	1	5								Adcy2	brown	ENSMUSG00000021536	0.019	0.346	0.725	11325.7	11195.4	531.542	584.029	0.126	0.057	0.124	32.6116	2.6294	90.2526	12.1296	0.988	1	14
	Adar	royalblue	ENSMUSG00000027951	0.008	0.835	0.896	10632.2	10680.6	824.685	1229.69	0.697	0.29	0.713	199.02	2.06603	112.841	18.7193	0.857	1	49								Adcy3	grey60	ENSMUSG00000020654	-0.017	0.595	0.867	1937.02	1962.7	165.374	145.021	0.852	0.866	0.418	267.01	32.8182	140.632	5.69428	0	0	48
	Adarb1	tan	ENSMUSG00000020262	-0.001	0.986	0.993	14180.2	14325.2	1444.23	2314.32	0.828	0.557	0.842	29.1381	13.5875	106.446	57.2617	1	1	26								Adcy5	yellow	ENSMUSG00000022840	-0.017	0.49	0.82	7391.52	7492.43	363.685	417.621	0.369	0.332	0.252	87.7757	30.8552	47.895	17.1057	1	1	5
	Adarb2	blue	ENSMUSG00000052551	0.092	0.054	0.129	1967.27	1862.52	240.239	202.102	0.591	0.629	0.382	177.473	92.7997	126.854	46.7133	1	1	2								Adcy6	royalblue	ENSMUSG00000022994	0.017	0.578	0.858	1814.81	1794.91	119.727	99.288	0.481	0.436	0.385	69.0309	5.70929	38.5089	2.1627	0.999	1	11
	Adck2	cyan	ENSMUSG00000046947	0.146	0	0	922.207	842.302	70.886	45.967	0.524	0.514	0.249	230.193	25.4922	127.177	4.55193	0.949	1	45								Adcy8	greenyellow	ENSMUSG00000022376	-0.031	0.481	0.816	868.64	888.476	98.135	67.911	0.072	0.006	0.103	34.4786	0.250964	36.855	3.60521	0.999	1	11
	Adck5	green	ENSMUSG00000022550	0.127	0.019	0.06	257.413	238.345	34.38	21.613	0.608	0.609	0.022	399.65	119.984	19.7473	0.757126	0	0	557								Adcy9	turquoise	ENSMUSG00000005580	0.014	0.731	0.922	2856.65	2834.25	305.011	344.788	0.584	0.539	0.54	277.77	86.3439	321.907	97.7442	0.508	1	24
	Adcy1	tan	ENSMUSG00000020431	-0.017	0.792	0.865	6716.9	6863.28	896.713	1442.36	0.933	0.734	0.942	32.3102	17.9282	120.242	64.0844	1	1	31								Adcyap1	darkred	ENSMUSG00000024256	0.009	0.877	0.969	1162.7	1157.98	162.923	166.103	0.191	0.173	0.142	92.1039	3.58711	39.2981	0.876046	0.997	1	12
	Adcy3	turquoise	ENSMUSG00000020654	0.09	0.006	0.025	2808.01	2664.94	222.974	181.266	0.784	0.748	0.677	367.479	135.276	336.404	109.812	1	1	11								Adcyap1r1	darkolivegreen	ENSMUSG00000029778	0.007	0.854	0.965	6216.43	6197.45	545.957	483.191	0.781	0.785	0.608	111.993	14.7651	64.5846	1.23552	0.001	0.005	41
	Adcy4	yellow	ENSMUSG00000022220	0.681	0	0	69.217	43.626	24.432	19.159	0.386	0.368	0.295	308.984	51.8052	147.611	15.5537	1	1	17								Add1	darkturquoise	ENSMUSG00000029106	-0.009	0.567	0.855	21132.7	21297.5	507.335	917.7	0.554	0.375	0.554	117.727	4.14207	168.333	18.8868	0	0	81
	Adcy5	turquoise	ENSMUSG00000022840	0.07	0.011	0.04	8253.89	7941.76	488.628	448.153	0.405	0.452	0.112	289.579	81.6658	168.414	18.0819	0.949	1	45								Add2	tan	ENSMUSG00000030000	0.024	0.472	0.811	6981.48	6881.49	599.852	656.177	0.923	0.837	0.921	262.582	23.4673	326.038	51.2626	0.001	0.009	40
	Adcy6	yellow	ENSMUSG00000022994	0.144	0.001	0.006	1452.05	1327.73	150.485	111.636	0.538	0.54	0.353	454.544	76.1355	224.716	18.6231	1	1	29								Add3	yellow	ENSMUSG00000025026	-0.007	0.782	0.94	6423.11	6463.15	255.567	340.41	0.46	0.242	0.572	109.99	22.429	104.058	38.8197	0.59	1	23
	Adcy7	blue	ENSMUSG00000031659	0.092	0.075	0.166	1083.08	1027.16	136.969	104.222	0.394	0.419	0.206	162.936	61.8864	81.4452	25.2516	1	1	13								Adgra1	lightyellow	ENSMUSG00000025475	0.006	0.886	0.971	4180.76	4173.38	410.292	448.434	0.754	0.664	0.675	222.656	18.5552	227.502	12.3809	1	1	6
	Adcy8	midnightblue	ENSMUSG00000022376	-0.002	0.95	0.972	2281.96	2307.79	97.483	184.338	0.321	0.201	0.304	18.8462	3.91399	92.6961	12.8603	1	1	7								Adgra2	black	ENSMUSG00000031486	-0.054	0.442	0.792	503.194	522.852	79.535	85.311	0.708	0.747	0.639	66.5776	26.0385	139.433	32.716	0.217	0.792	28
	Adcy9	darkred	ENSMUSG00000005580	0.088	0.021	0.064	1743.03	1655.44	154.445	145.99	0.351	0.527	0.109	161.704	17.8897	120.967	5.37919	1	1	31								Adgrb2	purple	ENSMUSG00000028782	0.008	0.695	0.91	21866.8	21778.6	894.239	1074.91	0.372	0.271	0.393	26.9378	5.33689	48.3851	11.0198	1	1	3
	Adcyap1	salmon	ENSMUSG00000024256	0.087	0.188	0.323	3368.6	3207.3	555.27	490.03	0.362	0.299	0.493	45.9631	12.8095	58.8285	11.9068	1	1	4								Adgrb3	turquoise	ENSMUSG00000033569	0.014	0.568	0.856	5401.25	5357.13	334.467	359.996	0.628	0.588	0.545	284.739	94.2357	290.044	98.7578	0.35	1	26
	Add1	yellow	ENSMUSG00000029106	0.022	0.312	0.461	15227	15151.7	624.324	632.804	0.208	0.203	0.112	191.325	28.6148	121.006	5.93837	1	1	21								Adgrd1	darkturquoise	ENSMUSG00000044017	-0.095	0.022	0.229	347.438	371.485	36.125	35.827	0.237	0.207	0.227	57.4365	2.28681	106.226	7.75447	1	1	7
	Add2	darkred	ENSMUSG00000030000	0.029	0.383	0.533	4594.26	4542.88	400.523	334.48	0.615	0.404	0.614	173.341	13.6943	254.091	30.3174	0	0	127								Adgre1	yellow	ENSMUSG00000004730	-0.125	0.095	0.441	204.295	223.143	24.677	48.784	0.072	0.025	0.09	20.7953	2.32174	39.947	6.10812	1	1	7
	Add3	darkorange	ENSMUSG00000025026	-0.009	0.726	0.819	7321.98	7436.88	380.403	356.156	0.46	0.457	0.128	139.408	7.81784	31.3235	0.658709	0.49	1	57								Adgre5	black	ENSMUSG00000002885	0.072	0.273	0.665	313.678	298.855	46.296	44.892	0.807	0.79	0.781	50.3572	27.5342	97.38	40.0002	1	1	7
	Adgra1	paleturquoise	ENSMUSG00000025475	0.033	0.225	0.367	4172.31	4115.3	222.547	274.144	0.235	0.067	0.234	76.5635	0.46869	54.9919	2.8764	1	1	29								Adgrf5	black	ENSMUSG00000056492	0.143	0.074	0.399	2038.86	1849.8	322.108	426.746	0.746	0.97	0.588	50.7819	33.8187	49.9755	30.0971	1	1	1
	Adgra2	lightcyan	ENSMUSG00000031486	0.367	0	0.002	396.022	310.413	97.769	75.942	0.771	0.789	0.698	299.137	47.6563	166.532	39.1285	1	1	12								Adgrg1	yellow	ENSMUSG00000031785	-0.082	0.067	0.378	4009.88	4249.48	417.609	430.583	0.575	0.589	0.358	176.907	54.7143	100.128	24.3366	0.999	1	11
	Adgra3	magenta	ENSMUSG00000029090	0.032	0.308	0.457	1396.78	1378.69	105.371	89.907	0.345	0.352	0.183	118.212	31.2937	79.4745	10.8213	1	1	8								Adgrl1	tan	ENSMUSG00000013033	0.022	0.255	0.649	38846.6	38321.2	1337.41	2038.64	0.289	0.08	0.293	26.1854	2.25136	79.055	16.3157	0.939	1	17
	Adgrb2	salmon	ENSMUSG00000028782	0.11	0	0.001	9156.13	8568.72	473.096	444.033	0.741	0.806	0.363	253.79	34.4753	196.611	8.7792	1	1	15								Adgrl2	turquoise	ENSMUSG00000028184	-0.071	0.028	0.256	6015.87	6328.72	497.997	523.89	0.261	0.217	0.22	126.884	34.8244	145.936	39.8662	0.997	1	12
	Adgrb3	darkgrey	ENSMUSG00000033569	0.017	0.443	0.588	3856.7	3849.24	143.015	165.918	0.27	0.033	0.576	41.7048	0.31561	67.9129	2.83678	1	1	18								Adgrl3	turquoise	ENSMUSG00000037605	0.049	0.066	0.376	8588.17	8316.44	606.762	643.369	0.74	0.686	0.665	321.877	109.852	365.125	120.353	0	0.003	42
	Adgre5	lightcyan	ENSMUSG00000002885	0.358	0	0	466.274	367.805	62.925	53.979	0.621	0.706	0.429	419.434	42.6808	71.7681	24.071	0	0	240								Adgrl4	black	ENSMUSG00000039167	0.014	0.857	0.965	752.514	745.861	120.739	162.188	0.624	0.432	0.66	23.8154	15.046	48.5529	33.79	1	1	0
	Adgrf5	lightcyan	ENSMUSG00000056492	0.726	0	0	1951.74	1193.68	489.062	380.847	0.611	0.708	0.43	373.913	42.7816	167.984	24.1269	0.543	1	56								Adgrv1	red	ENSMUSG00000069170	0.132	0.043	0.311	69.239	63.244	9.662	6.332	0.007	0.002	0.019	58.3226	0.136078	10.6953	0.516022	0.978	1	15
	Adgrg1	turquoise	ENSMUSG00000031785	0.06	0.062	0.144	9895.63	9582.15	716.403	749.512	0.245	0.225	0.145	128.246	40.7429	89.1101	23.5465	1	1	20								Adhfe1	yellow	ENSMUSG00000025911	-0.027	0.561	0.853	632.353	645.685	70.185	62.354	0.857	0.873	0.55	303.811	80.9996	143.851	37.3281	0.164	0.63	29
	Adgrg6	lightcyan	ENSMUSG00000039116	0.167	0.067	0.152	141.416	127.24	24.381	31.348	0.247	0.298	0.081	132.312	17.9899	34.6821	4.53106	1	1	21								Adk	darkgreen	ENSMUSG00000039197	-0.05	0.085	0.423	1443.79	1496.81	74.516	99.334	0.371	0.093	0.395	26.832	0.955217	59.1467	9.83454	1	1	8
	Adgrl1	turquoise	ENSMUSG00000013033	0.114	0	0.004	19564.2	18260.7	1360.06	1506.34	0.804	0.879	0.51	466.044	159.025	308.433	82.6642	1	1	21								Adm	darkgrey	ENSMUSG00000030790	-0.179	0.037	0.29	51.982	58.877	11.293	8.864	0.22	0.029	0.226	73.1556	0.301558	40.2744	5.22038	0.743	1	21
	Adgrl2	turquoise	ENSMUSG00000028184	0.102	0.004	0.019	3878.04	3648.42	317.551	298.904	0.591	0.654	0.299	336.757	118.2	224.172	48.4394	1	1	20								Adnp2	salmon	ENSMUSG00000053950	-0.028	0.228	0.622	1164.77	1190.07	47.975	57.516	0.193	0.206	0.028	36.7047	4.96921	40.7862	0.266137	1	1	9
	Adgrl3	midnightblue	ENSMUSG00000037605	0.034	0.165	0.294	9753.35	9617.18	512.843	590.697	0.754	0.312	0.774	115.922	6.08749	168.455	32.7213	0.074	0.35	68								Ado	darkorange	ENSMUSG00000057134	0.002	0.938	0.988	1901.05	1901.44	102.339	87.688	0.42	0.312	0.388	88.2124	5.47922	162.991	11.9462	1	1	8
	Adgrl4	lightcyan	ENSMUSG00000039167	0.705	0	0	788.638	489.227	168.272	138.262	0.645	0.476	0.772	181.354	28.7724	165.272	43.2802	0.994	1	39								Adora1	midnightblue	ENSMUSG00000042429	0.063	0.028	0.256	13668	13100.7	979.987	670.842	0.358	0.348	0.381	43.2803	11.6849	44.8249	1.38443	0.906	1	18
	Adh5	yellow	ENSMUSG00000028138	-0.14	0	0.001	2305.38	2563.85	176.264	200.139	0.585	0.554	0.698	390.592	78.0997	349.496	36.8655	1	1	33								Adora2a	green	ENSMUSG00000020178	-0.047	0.528	0.837	74.917	77.476	12.904	10.969	0.042	0.035	0.023	38.3067	2.84455	24.3192	2.40607	1	1	5
	Adhfe1	yellow	ENSMUSG00000025911	-0.086	0.033	0.091	1267.59	1357.42	124.64	111.661	0.416	0.407	0.222	304.893	57.3153	122.756	11.7165	0	0	109								Adora2b	turquoise	ENSMUSG00000018500	-0.009	0.887	0.971	119.085	120.048	19.132	17.192	0.065	0.03	0.062	46.5931	4.86067	54.722	11.1679	1	1	7
	Adk	lightgreen	ENSMUSG00000039197	-0.121	0	0.003	2947.7	3235.5	214.607	238.944	0.632	0.486	0.81	283.802	19.5218	317.364	21.835	1	1	18								Adora3	magenta	ENSMUSG00000000562	0.074	0.386	0.753	53.225	50.874	8.366	9.868	0.056	0.079	0.005	24.1515	3.76141	53.8581	0.263438	0.997	1	12
	Adm	salmon	ENSMUSG00000030790	-0.044	0.619	0.738	57.451	59.933	14.094	10.604	0.355	0.391	0.099	62.9795	16.7204	21.7603	2.4024	1	1	11								Adprh	violet	ENSMUSG00000002844	-0.015	0.519	0.833	2291.98	2319.29	104.16	115.928	0.157	0.011	0.157	4.71335	0.0287656	48.1131	2.16075	0.121	0.488	30
	Adnp2	darkred	ENSMUSG00000053950	0.075	0.006	0.027	1211.98	1161.24	53.576	70.312	0.429	0.349	0.4	151.829	11.8263	205.659	19.7501	1	1	14								Adprhl2	lightcyan	ENSMUSG00000042558	-0.012	0.698	0.911	708.814	715.638	40.49	31.303	0.217	0.024	0.217	45.8116	0.243654	115.31	6.39102	0.427	1	25
	Adora1	darkgreen	ENSMUSG00000042429	0.045	0.047	0.118	10151.5	9934.81	456.277	476.722	0.588	0.206	0.571	37.3692	1.18853	63.8991	9.76957	1	1	16								Adprm	blue	ENSMUSG00000020910	0.017	0.568	0.856	489.249	483.899	26.781	33.691	0.084	0.052	0.07	42.1667	6.38203	61.6314	10.3232	0.978	1	15
	Adora2b	brown	ENSMUSG00000018500	-0.099	0.034	0.092	229.848	248.046	21.817	23.111	0.161	0.005	0.19	10.8209	0.505371	87.0708	22.0444	1	1	29								Adra1a	red	ENSMUSG00000045875	0.018	0.694	0.909	821.841	812.765	88.474	93.951	0.329	0.304	0.438	125.021	24.7744	78.8716	11.9946	1	1	9
	Adpgk	turquoise	ENSMUSG00000025236	0.153	0	0.001	909.369	826.105	69.515	60.386	0.075	0.04	0.065	58.3633	7.21759	48.3429	10.4985	1	1	22								Adra1b	pink	ENSMUSG00000050541	0.018	0.676	0.904	1158.28	1145.87	121.811	132.662	0.477	0.274	0.472	50.7407	2.53335	118.728	12.2772	1	1	8
	Adprh	paleturquoise	ENSMUSG00000002844	0.03	0.178	0.31	2961.25	2929.73	112.497	118.228	0.4	0.709	0.044	79.9561	4.98211	9.34217	0.54531	1	1	14								Adra1d	blue	ENSMUSG00000027335	-0.083	0.069	0.384	1152.11	1222.09	124.828	149.754	0.133	0.155	0.051	93.0022	18.9296	70.2277	7.56571	0.121	0.488	30
	Adprhl2	purple	ENSMUSG00000042558	0.043	0.182	0.316	770.741	756.121	43.329	39.467	0.432	0.439	0.047	144.127	31.6584	22.919	1.04195	0	0	106								Adra2a	pink	ENSMUSG00000033717	-0.019	0.684	0.906	601.632	610.412	62.247	51.887	0.392	0.054	0.398	14.004	0.502077	97.0608	10.3491	0	0.003	42
	Adprm	yellow	ENSMUSG00000020910	-0.045	0.185	0.319	596.211	621.232	36.13	43.559	0.186	0.161	0.2	146.178	22.7142	127.372	10.559	1	1	16								Adra2c	darkred	ENSMUSG00000045318	0.028	0.554	0.848	557.337	547.479	63.046	52.221	0.373	0.358	0.281	79.3682	7.40747	29.5779	1.73168	1	1	4
	Adra1a	midnightblue	ENSMUSG00000045875	0.021	0.627	0.744	583.799	581.264	58.372	52.132	0.698	0.097	0.729	26.4213	1.89613	117.265	30.8225	0.647	1	54								Adrb2	black	ENSMUSG00000045730	-0.012	0.882	0.97	76.122	76.679	13.235	7.722	0.179	0.045	0.187	45.1695	1.5587	28.9978	9.56075	0.939	1	17
	Adra1b	pink	ENSMUSG00000050541	0.032	0.415	0.562	779.692	769.874	69.494	68.779	0.115	0.153	0.006	159.327	13.8889	47.4957	0.627584	1	1	34								Adss	paleturquoise	ENSMUSG00000015961	0.003	0.87	0.967	3552.98	3549.55	153.86	144.321	0.515	0.491	0.272	98.9687	4.62996	104.175	2.71768	1	1	7
	Adra1d	turquoise	ENSMUSG00000027335	0.057	0.46	0.603	100.076	97.233	16.259	16.384	0.031	0.005	0.036	45.9995	0.820112	49.9276	5.85763	1	1	24								Adssl1	magenta	ENSMUSG00000011148	-0.061	0.14	0.519	622.742	650.49	66.956	42.312	0.079	0.016	0.091	42.2312	0.783995	75.4254	5.21531	0.997	1	12
	Adra2a	turquoise	ENSMUSG00000033717	0.05	0.134	0.253	1599.06	1560.36	95.369	129.684	0.118	0.052	0.134	31.8418	9.34658	77.4247	21.6851	1	1	3								Aebp1	magenta	ENSMUSG00000020473	-0.239	0.021	0.225	973.31	1149.18	254.086	293.022	0.87	0.535	1	71.1229	25.4634	152.905	57.24	0.997	1	12
	Adra2c	blue	ENSMUSG00000045318	0.107	0.048	0.118	382.07	358.714	43.174	42.497	0.383	0.392	0.204	124.431	57.9022	90.3908	25.0041	0.973	1	43								Aebp2	blue	ENSMUSG00000030232	0.008	0.676	0.904	2903.34	2890.31	107.509	97.355	0.077	0.07	0.052	49.651	8.55751	39.7688	7.61721	1	1	3
	Adrm1	salmon	ENSMUSG00000039041	0.068	0.01	0.038	1787.21	1722.46	80.661	77.073	0.131	0.146	0.009	82.5696	6.22632	25.1105	0.217149	1	1	14								Aes	salmon	ENSMUSG00000054452	0.01	0.751	0.929	13766.6	13685.8	1013.77	794.673	0.595	0.623	0.321	123.965	15.0274	124.772	3.02394	1	1	7
	Adss	turquoise	ENSMUSG00000015961	-0.071	0.009	0.034	4806.94	5099.89	245.056	290.764	0.451	0.494	0.168	423.527	89.3991	229.635	27.2737	1	1	28								Afap1	darkgrey	ENSMUSG00000029094	-0.042	0.206	0.603	1594.85	1643.56	94.113	102.449	0.273	0.052	0.277	24.3498	0.534153	232.888	6.39011	0	0	75
	Aebp1	pink	ENSMUSG00000020473	0.156	0.194	0.33	873.893	790.722	334.059	234.774	0.816	0.9	0.664	115.608	81.8541	178.703	71.5494	0.998	1	37								Afap1l1	magenta	ENSMUSG00000033032	0.031	0.393	0.76	1227.59	1202.56	103.594	70.994	0.076	0.074	0.051	35.4869	3.53149	27.88	2.90413	1	1	6
	Aen	steelblue	ENSMUSG00000030609	-0.087	0.026	0.075	1172.02	1256	99.096	119.197	0.377	0.383	0.127	72.781	4.51917	35.7219	0.69899	1	1	11								Afap1l2	black	ENSMUSG00000025083	-0.081	0.166	0.556	480.081	508.235	55.938	70.258	0.522	0.106	0.583	26.2478	3.70978	194.12	29.8277	0.862	1	19
	AF529169	blue	ENSMUSG00000039313	0.077	0.168	0.298	1560.14	1492.34	231.849	197.691	0.455	0.497	0.209	197.646	73.3232	93.0347	25.6033	1	1	5								Afdn	red	ENSMUSG00000068036	-0.041	0.161	0.55	4474.76	4606.3	338.305	264.901	0.375	0.388	0.126	215.49	31.6335	40.4109	3.45416	0	0	51
	Afap1	brown	ENSMUSG00000029094	0.096	0.004	0.021	1809.97	1710.29	145.69	110.6	0.487	0.424	0.456	271.066	39.4227	345.019	52.7836	1	1	21								Aff1	paleturquoise	ENSMUSG00000029313	0.014	0.753	0.93	928.464	921.297	107.262	78.828	0.495	0.649	0.018	90.7587	6.11295	13.415	0.180347	0.003	0.015	39
	Afap1l1	lightcyan	ENSMUSG00000033032	0.154	0.004	0.021	754.447	685.137	97.748	79.011	0.617	0.561	0.63	300.157	33.915	143.406	35.3193	0	0	124								Aff2	turquoise	ENSMUSG00000031189	-0.005	0.929	0.985	783.732	788.633	100.166	132.386	0.872	0.632	0.904	321.328	101.287	490.094	163.707	0	0	54
	Afap1l2	yellow	ENSMUSG00000025083	0.11	0.037	0.098	605.177	566.837	78.255	59.732	0.477	0.485	0.095	357.217	68.3927	62.9702	5.00859	0	0	217								Aff3	tan	ENSMUSG00000037138	-0.07	0.016	0.196	4594.31	4832.76	342.843	398.104	0.372	0.206	0.375	67.9281	5.76546	165.832	20.8756	0.743	1	21
	Afdn	turquoise	ENSMUSG00000068036	0.083	0.009	0.034	4631.19	4415.59	346.904	305.62	0.488	0.442	0.431	248.595	79.8457	258.132	69.8812	1	1	11								Aff4	turquoise	ENSMUSG00000049470	0.016	0.553	0.848	9390.88	9302.24	693.656	614.139	0.66	0.551	0.628	277.919	88.2937	267.331	113.719	0.061	0.27	32
	Aff1	purple	ENSMUSG00000029313	0.148	0	0.003	1250.58	1138.47	139.674	83.891	0.391	0.393	0.172	155.396	28.3524	92.3572	3.78897	1	1	9								Aftph	darkorange	ENSMUSG00000049659	-0.011	0.571	0.856	4019.31	4055.53	148.286	162.689	0.599	0.723	0.462	225.592	12.7129	186.052	14.2267	1	1	10
	Aff2	purple	ENSMUSG00000031189	0.029	0.543	0.677	1778.68	1758.88	233.198	146.764	0.84	0.846	0.587	198.85	60.93	193.07	12.9192	0	0	96								Agap1	orange	ENSMUSG00000055013	0.067	0.01	0.153	8115.19	7757.96	416.681	461.067	0.325	0.341	0.103	76.6132	8.5192	19.391	0.802055	0.988	1	14
	Aff3	midnightblue	ENSMUSG00000037138	0.06	0.031	0.087	3832.89	3712.43	231.447	247.585	0.56	0.39	0.563	100.906	7.61749	220.644	23.8083	1	1	14								Agap2	yellow	ENSMUSG00000025422	0.043	0.188	0.581	67026.9	65148.8	5617.55	4357.02	0.56	0.552	0.274	185.407	51.2236	51.1155	18.6006	0.508	1	24
	Aff4	purple	ENSMUSG00000049470	0.002	0.932	0.96	12781	12883	780.346	597.645	0.878	0.887	0.578	215.824	63.9356	160.647	12.7017	0	0	176								Agap3	yellow	ENSMUSG00000023353	-0.007	0.734	0.923	8965.88	9029.46	337.2	452.202	0.359	0.377	0.091	130.489	34.9526	71.5768	6.15115	0	0	90
	Afg1l	lightgreen	ENSMUSG00000038302	-0.041	0.179	0.312	915.73	951.655	49.995	59.8	0.1	0.07	0.093	24.3355	2.79706	63.4616	2.50278	1	1	14								Agbl4	tan	ENSMUSG00000061298	-0.149	0.001	0.037	807.956	897.819	91.477	93.905	0.11	0.043	0.1	22.6671	1.21061	80.3592	5.58602	1	1	10
	Afg3l2	yellow	ENSMUSG00000024527	-0.023	0.389	0.538	3605.46	3699.05	170.823	228.071	0.094	0.094	0.012	66.9152	13.2428	20.7792	0.609699	1	1	8								Agbl5	cyan	ENSMUSG00000029165	0.043	0.271	0.663	404.653	392.655	30.317	29.107	0.358	0.02	0.36	12.7787	0.210554	118.778	17.197	0	0	91
	Aftph	darkturquoise	ENSMUSG00000049659	-0.023	0.337	0.486	5030.53	5163.19	194.763	247.282	0.839	0.789	0.751	255.341	6.92087	228.144	16.5748	1	1	25								Agfg1	turquoise	ENSMUSG00000026159	-0.032	0.256	0.649	5226.75	5352.57	415.012	373.301	0.761	0.928	0.379	440.303	148.663	274.386	68.6745	0.997	1	12
	Agap1	midnightblue	ENSMUSG00000055013	0.017	0.472	0.614	14408.6	14385.8	672.939	856.35	0.238	0.16	0.232	34.0816	3.1309	52.8902	9.81735	1	1	2								Aggf1	darkmagenta	ENSMUSG00000021681	-0.042	0.028	0.254	2607.42	2687.2	79.661	90.2	0.317	0.324	0.169	66.9322	2.24442	47.3037	0.626358	1	1	4
	Agap2	salmon	ENSMUSG00000025422	0.103	0.004	0.02	9803.36	9218.91	610.174	811.044	0.508	0.528	0.236	119.284	22.5708	58.3335	5.70844	0.999	1	35								Agk	lightyellow	ENSMUSG00000029916	-0.021	0.512	0.83	852.219	865.2	61.822	55.369	0.239	0.135	0.285	85.1511	3.75834	77.0262	5.23686	1	1	3
	Agap3	white	ENSMUSG00000023353	0.033	0.113	0.224	7145.35	7054.98	246.096	263.577	0.139	0.184	0.096	89.0923	2.92544	38.7808	2.70728	1	1	8								Agl	black	ENSMUSG00000033400	0.005	0.897	0.974	2584.65	2578.86	219.907	164.468	0.117	0.172	0.032	71.264	5.9938	58.9239	1.61609	1	1	7
	Agbl3	lightyellow	ENSMUSG00000038836	-0.038	0.413	0.56	366.803	380.177	31.788	36.607	0.252	0.238	0.16	35.6788	5.44398	147.327	4.18353	1	1	29								Agmo	yellow	ENSMUSG00000050103	-0.032	0.746	0.927	323.547	330.481	79.616	66.033	0.204	0.203	0.075	70.252	18.799	70.4502	5.0937	0.994	1	13
	Agbl5	red	ENSMUSG00000029165	0.122	0	0.004	655.716	608.499	45.151	37.773	0.451	0.456	0.076	350.28	55.5317	91.0438	3.46884	0.019	0.097	73								Ago1	purple	ENSMUSG00000041530	0.044	0.043	0.312	4088.49	3971.22	185.956	196.402	0.517	0.647	0.391	44.6767	12.7284	116.79	10.9652	0.862	1	19
	Agfg1	purple	ENSMUSG00000026159	-0.037	0.087	0.186	4912.68	5089.06	233.804	201.586	0.297	0.3	0.074	104.314	21.6189	13.7832	1.63593	1	1	33								Ago2	red	ENSMUSG00000036698	0.025	0.422	0.778	6865.3	6755.88	668.098	422.336	0.458	0.452	0.565	166.358	36.8011	146.933	15.4829	0.001	0.005	41
	Agfg2	blue	ENSMUSG00000029722	0.038	0.112	0.222	1904.48	1872.97	82.641	80.506	0.291	0.267	0.23	89.5236	39.4203	62.8602	28.1756	1	1	7								Ago3	red	ENSMUSG00000028842	0.053	0.239	0.631	2016.8	1944.67	259.672	159.828	0.541	0.562	0.164	177.955	45.7564	38.0336	4.49283	0	0	69
	Aggf1	grey60	ENSMUSG00000021681	-0.023	0.295	0.443	3105.81	3187.58	124.247	136.499	0.278	0.268	0.249	113.322	14.4665	78.7457	2.80331	1	1	13								Ago4	brown	ENSMUSG00000042500	-0.004	0.926	0.984	370.995	372.038	28.489	38.155	0.252	0.058	0.262	28.0928	2.6699	58.0782	25.56	0.988	1	14
	Agk	grey60	ENSMUSG00000029916	-0.013	0.654	0.766	1200.81	1222.8	80.317	66.298	0.468	0.472	0.163	240.934	25.4918	74.4025	1.83424	0	0	97								Agpat3	cyan	ENSMUSG00000001211	0.008	0.677	0.904	13777.7	13725	490.331	532.485	0.04	0.032	0.036	40.3939	0.326099	27.8677	1.71155	0.997	1	12
	Agl	blue	ENSMUSG00000033400	-0.01	0.654	0.766	4533.88	4611.33	229.897	235.069	0.246	0.221	0.16	209.168	32.6028	54.2161	19.63	0.437	1	58								Agpat4	turquoise	ENSMUSG00000023827	-0.047	0.139	0.518	1143.46	1182.9	67.627	88.7	0.026	0.014	0.02	28.438	2.25879	32.536	3.6908	1	1	9
	Ago1	midnightblue	ENSMUSG00000041530	0.084	0.001	0.008	5185.78	4940.78	279.547	274.417	0.641	0.558	0.633	89.0844	10.8832	122.172	26.7592	1	1	3								Agps	lightgreen	ENSMUSG00000042410	-0.009	0.787	0.943	2397.2	2415.02	161.311	193.151	0.358	0.168	0.346	45.1004	1.14196	110.985	6.18914	0.994	1	13
	Ago2	turquoise	ENSMUSG00000036698	0.09	0.016	0.053	7305.02	6929.43	656.084	666.101	0.66	0.506	0.741	315.692	91.448	367.733	120.072	1	1	14								Agrn	royalblue	ENSMUSG00000041936	-0.01	0.713	0.915	6053.35	6100.08	349.035	325.657	0.424	0.369	0.454	87.1598	4.82937	22.0867	2.54828	0.988	1	14
	Ago3	darkred	ENSMUSG00000028842	0.076	0.039	0.103	3050.4	2922.95	230.258	286.195	0.658	0.299	0.714	111.539	10.1404	312.509	35.29	1	1	16								Agtpbp1	turquoise	ENSMUSG00000021557	0.013	0.553	0.848	16221.7	16107.6	818.694	1070.92	0.708	0.597	0.685	346.259	95.5654	446.791	124.043	0.427	1	25
	Ago4	steelblue	ENSMUSG00000042500	0.105	0.014	0.048	431.339	405.116	37.475	33.315	0.318	0.341	0.033	55.4727	4.02394	23.7353	0.184157	1	1	11								Agtrap	grey60	ENSMUSG00000029007	0.055	0.586	0.862	280.629	270.8	74.061	51.201	0.237	0.229	0.138	63.973	8.6983	25.2699	1.87628	0.906	1	18
	Agpat1	cyan	ENSMUSG00000034254	0.082	0.001	0.005	6387.39	6096.11	336.444	218.004	0.52	0.472	0.447	144.892	23.3761	139.422	8.16661	1	1	22								Ahctf1	red	ENSMUSG00000026491	0.046	0.109	0.468	2586.96	2507.57	188.039	126.735	0.475	0.483	0.228	184.166	39.317	50.3604	6.26029	0	0	79
	Agpat3	purple	ENSMUSG00000001211	-0.009	0.586	0.711	17357.9	17639.1	636.914	577.789	0.123	0.099	0.172	60.4497	7.10944	31.1249	3.78727	1	1	5								Ahcy	orange	ENSMUSG00000027597	-0.043	0.308	0.694	248.572	256.222	18.547	23.168	0.141	0.147	0.006	68.9344	3.68472	3.48302	0.0502158	0.011	0.059	36
	Agpat4	blue	ENSMUSG00000023827	-0.048	0.188	0.323	3380.57	3530.59	222.545	343.31	0.211	0.057	0.273	42.1827	8.39223	107.997	33.4309	1	1	17								Ahcyl2	darkred	ENSMUSG00000029772	0.061	0.033	0.275	6381.79	6128.02	367.231	347.075	0.332	0.308	0.227	121.081	6.37144	25.5101	1.40352	0.427	1	25
	Agpat5	yellow	ENSMUSG00000031467	-0.056	0.015	0.051	3911	4104.47	196.326	152.248	0.231	0.231	0.087	154.651	32.6014	29.2023	4.59872	1	1	25								Ahdc1	purple	ENSMUSG00000037692	0.033	0.331	0.713	3750.14	3671.47	287.798	352.86	0.562	0.573	0.521	42.6102	11.2712	89.4781	14.6008	1	1	7
	Agps	cyan	ENSMUSG00000042410	-0.043	0.117	0.23	2803.61	2916.21	152.372	166.887	0.746	0.743	0.09	298.918	36.8307	35.7979	1.63627	0	0	231								Ahi1	lightgreen	ENSMUSG00000019986	0.077	0.028	0.256	6811.6	6460.49	407.318	591.927	0.347	0.105	0.347	23.9401	0.710181	47.2697	6.21747	0.999	1	11
	Agrn	green	ENSMUSG00000041936	0.212	0	0.001	3774.66	3293.62	544.614	310.32	0.407	0.405	0.269	660.511	79.7317	318.437	9.44482	0	0	190								Ahnak	black	ENSMUSG00000069833	-0.049	0.493	0.822	1854.29	1919.42	307.733	340.01	0.494	0.446	0.485	56.1126	15.5284	119.472	24.8348	0.906	1	18
	Agtpbp1	purple	ENSMUSG00000021557	0.006	0.788	0.863	11569	11625.7	621.707	606.313	0.353	0.357	0.088	235.672	25.7343	37.6455	1.94376	0	0	238								Ahnak2	saddlebrown	ENSMUSG00000072812	0.023	0.741	0.926	94.722	93.116	12.523	15.29	0.281	0.117	0.277	8.84429	0.270937	57.9343	4.03473	1	1	4
	Agtr2	salmon	ENSMUSG00000068122	-0.16	0.09	0.19	195.496	220.422	44.683	53.3	0.753	0.781	0.518	133.069	33.3999	88.9645	12.5319	1	1	13								Ahr	turquoise	ENSMUSG00000019256	0.001	0.993	1	564.007	564.723	49.262	51.016	0.376	0.428	0.198	283.229	68.5414	111.542	35.8364	0.743	1	21
	Ahctf1	lightyellow	ENSMUSG00000026491	0.087	0.005	0.024	1931.72	1837.25	109.73	115.021	0.192	0.25	0.018	78.5733	5.71722	71.4689	0.477905	1	1	17								Ahsa1	green	ENSMUSG00000021037	-0.041	0.091	0.434	5180.92	5339.37	302.611	279.546	0.321	0.364	0.17	172.018	29.8025	94.1038	17.4118	1	1	3
	Ahcyl1	yellow	ENSMUSG00000027893	-0.059	0.02	0.062	28926	30429.5	1570.22	1774.72	0.631	0.633	0.441	441.74	89.1792	148.722	23.2643	0.743	1	52								Ahsa2	tan	ENSMUSG00000020288	-0.035	0.318	0.701	777.689	796.882	56.718	48.433	0.081	0.011	0.081	16.9871	0.313499	43.305	4.48882	1	1	5
	Ahcyl2	grey60	ENSMUSG00000029772	0.015	0.561	0.69	11937	11920.8	754.814	614.44	0.298	0.299	0.139	213.993	16.1237	35.1643	1.56526	0	0	128								AI314180	turquoise	ENSMUSG00000050812	0.004	0.891	0.973	5406.72	5399.86	366.715	314.62	0.473	0.534	0.258	288.663	85.5474	169.66	46.6572	0.997	1	12
	Ahdc1	turquoise	ENSMUSG00000037692	0.163	0	0.001	2799.7	2526.02	263.455	243.871	0.774	0.687	0.785	448.825	124.26	431.208	127.191	1	1	5								AI464131	orange	ENSMUSG00000046312	-0.029	0.528	0.837	2099.77	2144.41	272.517	181.617	0.261	0.273	0.126	132.362	6.82632	116.403	0.988886	0.997	1	12
	Ahi1	blue	ENSMUSG00000019986	0.035	0.409	0.556	26867.4	26490.9	2680.83	2594.39	0.445	0.321	0.478	103.483	47.4409	120.248	58.4814	1	1	11								AI480526	brown	ENSMUSG00000090086	0.073	0.463	0.805	478.878	454.339	99.95	111.176	0.703	0.702	0.69	75.3901	32.5509	150.83	67.3647	0	0.002	43
	Ahnak	lightcyan	ENSMUSG00000069833	0.44	0	0.001	1540.94	1147.32	355.649	343.819	0.63	0.499	0.682	216.152	30.1719	200.163	38.2428	1	1	13								AI504432	skyblue	ENSMUSG00000056145	0.063	0.12	0.488	2454.03	2352.16	299.658	168.767	0.286	0.292	0.046	123.603	6.14428	56.9288	0.367885	0.164	0.63	29
	Ahnak2	blue	ENSMUSG00000072812	0.163	0.203	0.341	206.38	185.806	71.493	60.547	0.52	0.551	0.312	159.993	81.27	80.2054	38.1554	1	1	7								AI593442	blue	ENSMUSG00000078307	-0.058	0.087	0.426	14188.6	14805.2	1319.44	1244.86	0.606	0.225	0.662	103.058	27.4926	349.415	97.8245	0	0	107
	Ahr	blue	ENSMUSG00000019256	0.094	0.12	0.234	283.417	267.864	44.391	34.391	0.21	0.205	0.158	156.535	30.3194	138.531	19.2821	1	1	2								AI606181	white	ENSMUSG00000074873	0.051	0.323	0.706	378.4	365.562	33.285	43.259	0.082	0.015	0.144	40.1845	0.365247	67.5939	1.78698	0.978	1	15
	AI314180	greenyellow	ENSMUSG00000050812	-0.001	0.974	0.986	6827.46	6897.41	328.452	331.594	0.451	0.446	0.652	235.734	38.5699	33.8054	6.63454	0	0	116								AI837181	steelblue	ENSMUSG00000047423	0.016	0.532	0.839	2186.86	2166.34	103.01	98.917	0.282	0.284	0.08	44.9929	3.2596	17.3825	0.539749	1	1	5
	AI480526	green	ENSMUSG00000090086	0.486	0	0	407.302	294.553	164.196	57.699	0.952	0.953	0.682	496.365	187.735	46.506	23.9601	0	0	494								AI849053	violet	ENSMUSG00000097280	0.154	0.044	0.316	51.491	46.341	9.392	6.069	0.114	0.244	0.079	84.2493	0.66585	16.4389	1.08271	0.061	0.27	32
	AI593442	blue	ENSMUSG00000078307	-0.001	0.987	0.993	5085.41	5132.95	639.2	609.63	0.446	0.508	0.028	166.888	74.9688	44.283	3.4624	0.093	0.436	67								Aida	lightcyan	ENSMUSG00000042901	-0.022	0.369	0.742	2077.59	2112.34	89.599	105.544	0.08	0.211	0.012	44.0549	2.11665	26.4315	0.350597	1	1	5
	AI597479	lightcyan	ENSMUSG00000010290	-0.071	0.006	0.027	1944.74	2062.68	89.82	112.453	0.415	0.528	0.014	425.103	31.9008	96.3813	0.758632	0	0	187								Aif1	turquoise	ENSMUSG00000024397	0.031	0.608	0.873	133.966	131.336	12.764	18.95	0.092	0.003	0.104	4.71044	0.46981	71.984	18.8826	0.35	1	26
	AI606181	red	ENSMUSG00000074873	0.182	0.002	0.013	262.369	233.723	39.76	25.845	0.501	0.473	0.393	273.569	57.5477	244.19	17.955	0.143	0.652	65								Aif1l	lightgreen	ENSMUSG00000001864	0.007	0.91	0.979	180.931	180.425	21.679	26.675	0.256	0.105	0.253	107.149	0.713828	37.071	4.53562	0.028	0.133	34
	AI661453	pink	ENSMUSG00000034382	0.013	0.959	0.977	116.173	115.841	75.754	68.18	0.068	0.056	0.039	44.671	5.05286	44.4615	4.2484	1	1	11								Aifm3	brown	ENSMUSG00000022763	-0.016	0.721	0.918	1980.64	2002.84	172.554	190.157	0.537	0.126	0.566	28.0155	5.84094	149.604	55.231	0	0	52
	AI837181	darkgreen	ENSMUSG00000047423	0.03	0.232	0.374	2331.99	2306.76	98.276	106.428	0.352	0.356	0.301	75.8701	2.05882	52.4566	5.15747	1	1	16								Aig1	darkmagenta	ENSMUSG00000019806	-0.096	0.002	0.072	1232.55	1319.41	98.118	78.353	0.557	0.557	0.274	81.9786	3.85926	61.0745	1.01128	0.35	1	26
	AI849053	tan	ENSMUSG00000097280	0.022	0.73	0.822	77.296	76.897	7.668	9.412	0.192	0.016	0.193	36.1961	0.387335	73.3179	13.1262	1	1	11								Aim2	turquoise	ENSMUSG00000037860	-0.049	0.45	0.798	95.415	98.956	11.245	16.868	0.151	0.016	0.169	34.7896	2.63088	130.406	30.6077	0.004	0.024	38
	AI987944	turquoise	ENSMUSG00000056383	-0.209	0	0.001	478.217	557.832	56.757	55.889	0.184	0.044	0.227	142.128	7.88109	129.407	36.734	0.857	1	49								Aimp1	brown	ENSMUSG00000028029	-0.019	0.438	0.789	1417.98	1439.54	71.584	74.421	0.116	0.116	0.091	20.3277	5.37891	57.3551	8.87618	1	1	4
	Aida	orange	ENSMUSG00000042901	-0.013	0.571	0.698	3268.47	3331.53	118.015	160.631	0.314	0.314	0.088	104.93	9.55485	110.534	1.29093	1	1	12								Aimp2	green	ENSMUSG00000029610	-0.024	0.4	0.765	1114.23	1135.42	63.091	86.912	0.363	0.161	0.373	100.547	13.2313	172.335	38.3078	1	1	5
	Aif1	purple	ENSMUSG00000024397	-0.15	0.016	0.053	140.9	157.957	17.693	22.648	0.121	0.117	0.07	41.91	8.41308	148.088	1.53764	0	0	101								Aip	yellow	ENSMUSG00000024847	0.024	0.363	0.738	2605.36	2565.22	133.038	113.548	0.121	0.083	0.118	98.711	7.7035	40.0632	7.99193	1	1	10
	Aifm1	salmon	ENSMUSG00000036932	-0.092	0.022	0.068	1190.56	1281.6	65.379	148.663	0.519	0.576	0.123	102.116	24.6401	18.7203	2.97392	1	1	11								Ajap1	white	ENSMUSG00000039546	0.009	0.732	0.922	3099.88	3086.06	206.207	140.327	0.224	0.194	0.119	23.7766	4.81288	58.2237	1.48441	0.997	1	12
	Aifm3	greenyellow	ENSMUSG00000022763	0.05	0.175	0.306	1873.08	1827.64	143.318	125.128	0.775	0.774	0.312	369.028	66.8973	18.9978	3.17512	0	0	360								Ajuba	black	ENSMUSG00000022178	0.002	1	1	55.861	56.051	9.768	11.48	0.198	0.284	0.067	44.8945	9.88827	26.4773	3.43518	1	1	5
	Aig1	yellow	ENSMUSG00000019806	-0.147	0	0	2168.69	2423.99	105.721	97.329	0.074	0.074	0.02	57.1145	10.4751	34.0021	1.06709	1	1	3								Ak1	paleturquoise	ENSMUSG00000026817	-0.007	0.75	0.929	5395.58	5428.69	193.611	224.212	0.774	0.767	0.379	76.0414	7.22399	50.0268	3.78899	1	1	6
	Aim2	green	ENSMUSG00000037860	-0.056	0.506	0.645	117.539	123.511	26.377	20.434	0.089	0.087	0.034	62.2445	17.2019	65.8497	1.21081	1	1	32								Ak2	brown	ENSMUSG00000028792	-0.011	0.743	0.927	599.25	604.384	31.456	40.737	0.127	0.032	0.13	10.3024	1.49439	75.9183	12.6694	0.279	0.969	27
	Aimp1	black	ENSMUSG00000028029	-0.11	0.01	0.037	1815.89	1978.59	161.651	201.584	0.473	0.633	0.287	427.086	52.7092	218.754	36.2221	1	1	23								Ak3	yellow	ENSMUSG00000024782	0.006	0.85	0.963	2912.99	2905.76	162.237	143.417	0.49	0.267	0.641	93.4065	24.814	178.552	43.5212	1	1	6
	Ajap1	blue	ENSMUSG00000039546	0.07	0.046	0.115	2083.01	2003.47	176.202	143.953	0.442	0.399	0.436	109.252	58.8558	107.415	53.365	1	1	1								Ak5	turquoise	ENSMUSG00000039058	0.014	0.578	0.858	10466.1	10384.9	586.004	612.175	0.049	0.033	0.034	30.3145	5.27828	55.483	6.15994	0.669	1	22
	Ak3	tan	ENSMUSG00000024782	-0.05	0.051	0.125	5834.83	6098.96	332.293	327.937	0.198	0.07	0.197	77.4223	1.71338	61.3994	13.3865	1	1	16								Ak6	darkmagenta	ENSMUSG00000078941	-0.042	0.366	0.74	198.334	204.226	19.074	18.519	0.274	0.285	0.084	39.5022	1.97198	31.3791	0.312412	0.999	1	11
	Ak4	lightyellow	ENSMUSG00000028527	-0.024	0.498	0.638	1155.43	1186.45	89.432	78.845	0.16	0.156	0.073	80.9831	3.57061	58.1553	1.91257	1	1	3								Akap1	tan	ENSMUSG00000018428	0.055	0.029	0.257	2071.89	1997.31	96.531	107.345	0.107	0.03	0.108	20.6017	0.838447	34.2236	5.99974	1	1	9
	Ak5	blue	ENSMUSG00000039058	0.054	0.351	0.502	2247.4	2185.36	297.989	318.707	0.492	0.44	0.411	116.743	64.8772	117.124	50.3293	1	1	10								Akap10	turquoise	ENSMUSG00000047804	0.02	0.564	0.854	919.653	908.219	64.897	77.08	0.261	0.287	0.15	130.869	45.959	65.4174	27.1358	1	1	10
	Ak6	darkturquoise	ENSMUSG00000078941	-0.114	0.017	0.056	209.762	229.404	21.325	23.224	0.255	0.113	0.245	45.2498	0.98885	111.958	5.41266	1	1	12								Akap11	turquoise	ENSMUSG00000022016	0.021	0.459	0.803	19745.3	19496.6	1504.32	1588.1	0.941	0.864	0.905	410.127	138.338	461.194	163.82	0.906	1	18
	Ak7	blue	ENSMUSG00000041323	-0.006	0.98	0.99	68.067	69.35	32.225	35.083	0.51	0.573	0.125	170.448	84.5841	40.5555	15.3497	1	1	15								Akap12	darkgreen	ENSMUSG00000038587	-0.013	0.769	0.936	2244.59	2268.18	229.437	202.516	0.553	0.029	0.601	34.6514	0.301357	106.12	14.9849	0	0	77
	Akain1	salmon	ENSMUSG00000091636	0.003	0.945	0.969	611.522	615.796	48.773	70.458	0.283	0.231	0.351	75.0083	9.88346	66.9592	8.48809	1	1	1								Akap13	midnightblue	ENSMUSG00000066406	-0.004	0.931	0.986	1704.96	1709.23	191.175	153.181	0.292	0.276	0.453	102.296	9.28934	117.001	1.64773	0.001	0.009	40
	Akap1	red	ENSMUSG00000018428	0.092	0.002	0.012	1548.1	1467.96	84.629	88.016	0.49	0.491	0.203	312.648	59.8297	217.986	9.24706	0.981	1	42								Akap17b	violet	ENSMUSG00000059708	0.001	0.981	0.998	989.301	989.111	71.367	84.182	0.443	0.479	0.412	40.7217	1.30832	66.1609	5.66456	1	1	3
	Akap10	purple	ENSMUSG00000047804	0.05	0.165	0.294	1156.41	1127.04	113.187	79.939	0.644	0.633	0.369	200.374	45.6163	65.6017	8.10444	0	0	143								Akap5	red	ENSMUSG00000021057	0.009	0.763	0.934	10104.2	10045.2	953.783	627.02	0.306	0.319	0.022	133.209	25.9686	49.734	0.603729	0	0	85
	Akap11	red	ENSMUSG00000022016	-0.025	0.38	0.529	19516.9	20051.3	1481.37	1092.53	0.604	0.611	0.189	296.343	74.3703	69.7132	8.62216	0	0	152								Akap6	turquoise	ENSMUSG00000061603	0.024	0.421	0.778	17922.6	17654.9	1458.17	1539.63	0.941	0.882	0.89	413.821	141.232	442.426	161.098	0.743	1	21
	Akap12	lightyellow	ENSMUSG00000038587	0.059	0.032	0.089	7485.61	7253.34	474.599	456.39	0.364	0.229	0.336	132.854	5.22934	81.588	8.79257	1	1	11								Akap7	midnightblue	ENSMUSG00000039166	-0.033	0.257	0.65	2163.09	2215.87	160.148	82.419	0.338	0.333	0.13	69.8834	11.1991	67.3735	0.473457	0	0	54
	Akap13	magenta	ENSMUSG00000066406	0.051	0.175	0.307	1216.66	1185.28	104.439	101.911	0.579	0.628	0.302	285.06	55.8237	146.384	17.9007	1	1	17								Akap8	brown	ENSMUSG00000024045	0.026	0.42	0.778	1721.83	1691.61	113.527	100.566	0.461	0.436	0.45	62.6541	20.1979	81.7778	43.8954	1	1	9
	Akap6	purple	ENSMUSG00000061603	0.034	0.203	0.341	17141.3	16897.8	1190.52	1025.42	0.859	0.85	0.889	196.934	61.2247	265.25	19.5404	0.001	0.004	82								Akap8l	brown	ENSMUSG00000002625	0.042	0.323	0.706	2824.17	2744.01	241.8	255.063	0.679	0.339	0.704	33.7631	15.705	121.271	68.7524	0.999	1	11
	Akap7	midnightblue	ENSMUSG00000039166	-0.033	0.249	0.394	1641.41	1695.53	84.716	92.787	0.31	0.262	0.283	96.2121	5.11397	134.316	11.9729	1	1	2								Akap9	red	ENSMUSG00000040407	0.139	0.049	0.332	6213.75	5646.88	893.75	1179.76	0.41	0.422	0.129	198.385	34.3891	93.5911	3.52754	0	0.003	42
	Akap8	green	ENSMUSG00000024045	0.133	0.001	0.008	2071.31	1909.97	209.195	118.565	0.591	0.587	0.471	268.703	115.596	45.3072	16.5581	0	0	190								Akip1	grey60	ENSMUSG00000031023	-0.04	0.58	0.859	64.383	66.187	7.485	10.468	0.418	0.428	0.021	110.942	16.2277	23.924	0.286307	0	0	47
	Akap8l	green	ENSMUSG00000002625	0.176	0	0.002	1749.22	1566.01	239.172	102.074	0.765	0.766	0.245	463.037	150.845	19.0531	8.61943	0	0	656								Akirin1	paleturquoise	ENSMUSG00000023075	-0.026	0.316	0.7	2165.92	2209.1	108.904	133.13	0.17	0.028	0.192	15.8478	0.268086	62.5221	1.91933	0.743	1	21
	Akip1	turquoise	ENSMUSG00000031023	-0.063	0.23	0.372	119.346	125.775	9.387	13.665	0.199	0.002	0.26	25.2503	0.273395	216.789	42.1641	0	0	300								Akna	blue	ENSMUSG00000039158	0.008	0.9	0.976	213.81	212.951	27.596	27.264	0.195	0.245	0.08	145.436	29.9065	69.1079	11.7861	1	1	4
	Akirin1	black	ENSMUSG00000023075	-0.084	0.001	0.006	2534.17	2713.19	107.903	143.194	0.322	0.224	0.311	96.4903	18.6696	137.647	39.2705	1	1	12								Akr1a1	darkgrey	ENSMUSG00000028692	-0.041	0.069	0.384	6504.34	6700.41	255.15	352.777	0.698	0.308	0.681	61.2901	3.18201	108.118	15.7066	0.087	0.366	31
	Akna	yellow	ENSMUSG00000039158	0.129	0.008	0.032	211.021	194.797	17.656	21.316	0.104	0.041	0.213	39.5388	5.80435	81.4378	11.2216	1	1	11								Akr1b10	blue	ENSMUSG00000061758	0.007	0.884	0.971	519.836	518.156	34.844	46.836	0.16	0.029	0.179	27.7746	3.58152	106.082	26.5331	0.988	1	14
	Akr1a1	black	ENSMUSG00000028692	-0.051	0.014	0.048	9019.29	9435.99	305.401	346.16	0.208	0.176	0.186	95.8725	14.6344	129.432	23.5263	1	1	8								Akr1b3	paleturquoise	ENSMUSG00000001642	0.017	0.585	0.862	479.747	474.83	32.841	24.109	0.557	0.429	0.394	48.2226	4.04712	73.0269	3.94013	1	1	7
	Akr1b10	turquoise	ENSMUSG00000061758	-0.036	0.293	0.441	1376.89	1425.33	95.977	100.558	0.421	0.441	0.256	389.884	79.8243	186.74	41.5202	0.996	1	38								Akr1e1	violet	ENSMUSG00000045410	-0.022	0.401	0.765	960.943	978.026	56.832	45.491	0.218	0.085	0.207	13.373	0.230781	123.526	2.84612	0	0	53
	Akr1b3	salmon	ENSMUSG00000001642	-0.057	0.138	0.259	882.046	926.429	63.176	85.755	0.36	0.364	0.229	193.772	15.568	156.879	5.53374	0.987	1	41								Akt1	darkred	ENSMUSG00000001729	0.036	0.215	0.611	6874.53	6715.86	418.164	388.919	0.846	0.846	0.562	131.846	17.5118	36.8369	3.47027	0.427	1	25
	Akr1e1	black	ENSMUSG00000045410	-0.115	0	0.003	1470.03	1607.73	81.004	115.623	0.678	0.451	0.683	338.231	37.5565	369.011	86.2474	1	1	24								Akt1s1	violet	ENSMUSG00000011096	0.043	0.166	0.556	1748.08	1699.76	92.298	115.036	0.517	0.083	0.515	30.3657	0.227284	66.2318	7.07996	0.994	1	13
	Akt1	lightyellow	ENSMUSG00000001729	0.058	0.002	0.013	8536.2	8279.92	249.646	268.914	0.382	0.356	0.325	54.9861	8.14655	31.9462	8.4848	1	1	2								Akt2	lightgreen	ENSMUSG00000004056	-0.035	0.301	0.689	4724.23	4845.99	375.361	345.144	0.304	0.21	0.263	37.8035	1.42604	54.9001	4.70609	0.743	1	21
	Akt3	red	ENSMUSG00000019699	-0.04	0.086	0.184	7437.86	7718.59	414.103	332.466	0.604	0.607	0.212	459.227	73.9385	92.4649	9.68345	0	0	474								Akt3	turquoise	ENSMUSG00000019699	0.016	0.47	0.81	10143.9	10045.7	580.596	585.185	0.759	0.768	0.608	423.758	122.951	345.633	110.138	0.508	1	24
	Aktip	yellow	ENSMUSG00000031667	-0.043	0.151	0.276	9060.15	9425.9	539.241	688.139	0.199	0.191	0.132	175.743	26.9031	70.7704	6.96395	1	1	19								Aktip	darkturquoise	ENSMUSG00000031667	0.006	0.818	0.952	4402.16	4392.4	214.746	280.285	0.062	0.04	0.059	14.273	0.441922	43.2496	2.00302	1	1	5
	Alad	yellow	ENSMUSG00000028393	-0.258	0.029	0.082	1007.18	1219.37	302.96	323.627	0.071	0.072	0.008	71.5522	10.1348	6.53924	0.447719	1	1	19								Alas1	lightyellow	ENSMUSG00000032786	0.003	0.911	0.979	2505.27	2504.21	112.491	131.996	0.218	0.129	0.237	62.3785	3.61187	59.6573	4.34859	1	1	6
	Alas1	magenta	ENSMUSG00000032786	0.118	0	0.001	2385.65	2220.6	128.53	137.517	0.256	0.279	0.128	99.013	24.8315	97.0619	7.57872	1	1	2								Alcam	white	ENSMUSG00000022636	-0.016	0.619	0.878	7637.21	7732.97	542.274	589.897	0.158	0.125	0.113	29.5142	3.10558	19.2117	1.40616	1	1	4
	Alas2	pink	ENSMUSG00000025270	0.123	0.508	0.646	169.741	157.273	76.885	89.966	0.25	0.063	0.271	48.518	5.70363	56.7788	29.2487	1	1	6								Aldh18a1	cyan	ENSMUSG00000025007	-0.04	0.161	0.55	988.146	1018.51	68.459	64.945	0.488	0.245	0.485	61.026	2.52766	101.912	23.2017	0	0.002	43
	Alcam	royalblue	ENSMUSG00000022636	0.008	0.761	0.845	5859.8	5881.72	401.861	290.915	0.35	0.219	0.337	61.1192	1.55756	68.265	8.84054	0.987	1	41								Aldh1a2	magenta	ENSMUSG00000013584	-0.267	0.004	0.089	487.579	587.319	111.691	119.945	0.718	0.846	0.577	107.983	40.2346	98.9926	33.0239	0.994	1	13
	Aldh18a1	cyan	ENSMUSG00000025007	0.025	0.446	0.591	1286.81	1277.44	83.215	95.067	0.547	0.522	0.496	192.847	25.8824	170.055	9.05776	1	1	11								Aldh1l1	yellow	ENSMUSG00000030088	0.059	0.185	0.576	2731.68	2624.72	293.789	234.66	0.455	0.339	0.455	152.666	31.4383	142.807	30.9201	0.999	1	11
	Aldh1a1	blue	ENSMUSG00000053279	-0.146	0.049	0.121	27783.2	31007.1	4954.39	6207.84	0.687	0.584	0.731	202.034	86.1207	189.053	89.4939	1	1	11								Aldh1l2	midnightblue	ENSMUSG00000020256	-0.04	0.568	0.856	135.637	139.985	24.528	22.722	0.344	0.335	0.276	33.1705	11.248	35.9861	1.00344	0.59	1	23
	Aldh1a2	pink	ENSMUSG00000013584	-0.001	0.996	0.999	413.5	416.552	207.668	223.746	0.868	0.839	0.837	103.955	76.2322	155.924	90.245	1	1	11								Aldh2	blue	ENSMUSG00000029455	0.008	0.809	0.949	3948.44	3930.98	239.634	267.369	0.406	0.51	0.211	282.83	62.2972	197.35	31.2074	0.994	1	13
	Aldh1a7	blue	ENSMUSG00000024747	-0.173	0.118	0.231	337.312	383.494	76.689	122.763	0.568	0.476	0.585	131.901	70.1704	155.702	71.5846	1	1	19								Aldh3a2	lightcyan	ENSMUSG00000010025	-0.001	0.95	0.993	1565.27	1569.39	64.981	60.654	0.283	0.153	0.269	44.9962	1.53928	79.8379	7.9302	0.988	1	14
	Aldh1l2	darkgrey	ENSMUSG00000020256	-0.053	0.311	0.46	480.423	503.323	53.028	63.188	0.285	0.171	0.395	45.605	1.62784	46.3771	1.94536	1	1	10								Aldh3b2	skyblue	ENSMUSG00000075296	0.078	0.265	0.657	180.637	171.385	30.378	27.413	0.124	0.028	0.277	57.7335	0.597721	17.3244	2.22778	0	0	52
	Aldh3a2	blue	ENSMUSG00000010025	-0.017	0.443	0.587	2456.63	2509.34	92.861	107.372	0.444	0.461	0.22	193.128	67.9709	60.351	26.9574	0.386	1	59								Aldh4a1	tan	ENSMUSG00000028737	-0.02	0.69	0.908	283.031	287.633	34.032	26.4	0.151	0.051	0.149	74.8672	1.44064	78.097	8.31181	0.962	1	16
	Aldh3b2	blue	ENSMUSG00000075296	-0.084	0.419	0.565	80.299	86.124	19.094	23.072	0.287	0.284	0.215	82.2052	41.9116	56.0528	26.2575	1	1	2								Aldh6a1	yellow	ENSMUSG00000021238	0.018	0.646	0.889	3277.77	3243.51	269.969	256.908	0.622	0.623	0.369	276.491	57.87	69.3326	25.0641	0.001	0.009	40
	Aldh5a1	blue	ENSMUSG00000035936	0.029	0.221	0.363	8409.97	8324.37	482.499	435.25	0.368	0.355	0.259	193.045	52.3382	95.5473	31.7065	1	1	31								Aldoa	pink	ENSMUSG00000030695	-0.044	0.045	0.319	54963.2	56788.8	2538.55	3439.31	0.945	0.622	0.943	140.038	5.74527	186.246	24.5309	0.508	1	24
	Aldh6a1	yellow	ENSMUSG00000021238	-0.058	0.043	0.11	5881.24	6181.31	397.506	356.525	0.657	0.663	0.216	459.617	93.4515	73.5101	11.3787	0	0	215								Aldoc	yellow	ENSMUSG00000017390	0.044	0.337	0.717	39541.9	38414.1	4609.21	3730.37	0.823	0.847	0.518	289.139	78.5885	122.045	35.1925	0.988	1	14
	Aldoa	magenta	ENSMUSG00000030695	0.006	0.726	0.819	61052.8	61375.8	2275.05	1746.08	0.124	0.111	0.097	46.107	9.91097	43.5857	5.72481	1	1	0								Alg10b	turquoise	ENSMUSG00000075470	-0.013	0.737	0.924	1303.93	1318.23	135.796	128.831	0.842	0.838	0.737	447.081	134.298	467.758	133.455	0.001	0.009	40
	Aldoc	lightcyan	ENSMUSG00000017390	0.006	0.816	0.884	79363.2	79826.8	4029.01	4356.62	0.176	0.221	0.014	91.9316	13.3409	28.1103	0.772392	1	1	33								Alg11	blue	ENSMUSG00000063362	-0.033	0.162	0.552	1881.42	1928.59	97.423	107.406	0.583	0.323	0.632	153.42	39.3843	358.631	93.4228	0.906	1	18
	Alg1	skyblue	ENSMUSG00000039427	0.078	0.011	0.04	918.798	879.613	55.284	38.248	0.382	0.398	0.043	102.703	6.78538	14.5125	0.241402	1	1	31								Alg2	pink	ENSMUSG00000039740	-0.024	0.233	0.625	4496.99	4580.62	166.805	209.026	0.383	0.416	0.328	86.8943	3.83871	171.4	8.54033	0.988	1	14
	Alg10b	greenyellow	ENSMUSG00000075470	-0.012	0.737	0.828	1101.49	1120.47	103.935	53.524	0.337	0.334	0.24	165.844	28.8708	21.1801	2.44311	0	0	115								Alkal2	darkmagenta	ENSMUSG00000054204	-0.129	0.078	0.407	45.457	50.021	8.789	5.799	0.387	0.407	0.093	69.7898	2.81667	10.2484	0.344926	0.939	1	17
	Alg11	red	ENSMUSG00000063362	-0.067	0.018	0.057	3238.44	3425.15	223.322	179.613	1	1	0.62	607.597	121.756	184.036	28.3322	0	0	276								Alkbh3	saddlebrown	ENSMUSG00000040174	-0.02	0.703	0.911	172.643	175.28	17.839	22.134	0.382	0.054	0.386	5.88886	0.124594	86.2406	5.63078	0.087	0.366	31
	Alg14	black	ENSMUSG00000039887	-0.093	0.013	0.047	465.8	501.961	34.649	41.748	0.237	0.277	0.137	205.814	23.0877	142.182	17.2453	0.999	1	35								Alkbh5	purple	ENSMUSG00000042650	0.01	0.661	0.897	2653.31	2639.63	113.195	105.114	0.214	0.312	0.103	32.0725	6.12837	21.1866	2.8973	1	1	4
	Alg2	magenta	ENSMUSG00000039740	0.047	0.07	0.158	8160.88	7977.73	415.458	525.018	0.399	0.392	0.315	156.854	34.8948	140.716	18.658	1	1	11								Alkbh7	turquoise	ENSMUSG00000002661	-0.068	0.088	0.428	216.656	227.409	15.87	15.298	0.072	0.094	0.002	67.067	15.0252	5.82897	0.311992	0.862	1	19
	Alg3	cyan	ENSMUSG00000033809	0.052	0.164	0.293	508.346	495.13	39.497	35.304	0.285	0.266	0.152	102.871	13.182	64.3521	2.78585	1	1	14								Alkbh8	turquoise	ENSMUSG00000025899	-0.005	0.902	0.976	1062.67	1067.87	106.688	105.988	0.695	0.727	0.59	406.626	116.523	305.208	106.917	0.999	1	11
	Alg5	brown	ENSMUSG00000036632	-0.09	0.027	0.078	658.255	707.745	49.857	61.389	0.269	0.105	0.295	80.7612	9.77292	198.925	34.2206	1	1	12								Alms1	greenyellow	ENSMUSG00000063810	0.058	0.215	0.611	460.635	442.942	48.431	49.704	0.527	0.5	0.467	245.558	20.1211	132.645	16.3519	0.807	1	20
	Alk	magenta	ENSMUSG00000055471	0.139	0.002	0.01	675.55	619.333	72.122	60.424	0.622	0.688	0.327	250.497	61.2119	209.719	19.3465	1	1	19								Alox5ap	yellow	ENSMUSG00000060063	-0.041	0.573	0.857	103.831	107.123	14.946	19.66	0.286	0.222	0.264	113.929	20.6247	63.9391	17.9449	1	1	8
	Alkbh4	darkorange	ENSMUSG00000039754	0.001	0.994	0.997	192.019	193.969	15.915	14.48	0.273	0.275	0.004	85.9165	4.7002	2.08723	0.0205431	0.963	1	44								Alpk1	midnightblue	ENSMUSG00000028028	-0.001	0.993	1	160.715	160.84	23.32	19.574	0.218	0.208	0.194	70.6546	7.00568	31.6726	0.705115	1	1	9
	Alkbh5	midnightblue	ENSMUSG00000042650	0.067	0.003	0.014	3694.16	3562.17	165.478	159.468	0.303	0.048	0.315	52.8714	0.931952	171.061	13.3069	0.857	1	49								Alpl	black	ENSMUSG00000028766	-0.009	0.883	0.97	515.178	518.948	67.277	67.76	0.469	0.198	0.492	162.991	6.89536	92.7615	25.1867	0.042	0.193	33
	Alkbh6	blue	ENSMUSG00000042831	0.065	0.029	0.083	1017.44	982.466	49.488	54.044	0.028	0.011	0.027	62.5127	1.64369	23.8947	3.26213	0.999	1	36								Als2	darkturquoise	ENSMUSG00000026024	-0.003	0.922	0.983	1986.41	1993.72	140.757	130.935	0.775	0.622	0.788	288.058	6.87064	328.222	26.8686	0	0	52
	Alkbh7	tan	ENSMUSG00000002661	-0.062	0.061	0.142	505.429	532.813	24.283	37.139	0.106	0.119	0.079	50.4133	2.91632	65.4424	5.37229	1	1	6								Als2cl	lightgreen	ENSMUSG00000044037	0.039	0.513	0.83	230.419	224.548	28.4	31.198	0.308	0.151	0.289	121.91	1.02399	94.956	5.18336	0	0	46
	Alkbh8	greenyellow	ENSMUSG00000025899	-0.095	0.014	0.048	1186.57	1278.48	125.136	69.827	0.868	0.867	0.537	389.04	74.9419	72.4611	5.4632	0	0	267								Alx4	magenta	ENSMUSG00000040310	-0.103	0.382	0.751	133.474	143.441	37.111	42.632	0.617	0.5	0.661	56.3931	23.8017	130.994	37.8285	0.997	1	12
	Aloxe3	grey60	ENSMUSG00000020892	0.023	0.809	0.878	153.188	152.496	35.442	31.55	0.422	0.426	0.146	183.751	23.0156	68.4072	1.63691	0.994	1	39								Alyref2	lightgreen	ENSMUSG00000060244	0.156	0.109	0.468	202.596	181.581	42.341	44.696	0.57	0.709	0.55	32.5028	4.81535	47.5695	9.84381	1	1	9
	Alpl	red	ENSMUSG00000028766	0.24	0	0.001	622.452	532.051	87.55	67.687	0.158	0.147	0.111	94.7265	17.8828	76.0311	5.0595	1	1	31								Ambra1	greenyellow	ENSMUSG00000040506	-0.004	0.858	0.965	3203.73	3215.99	118.508	141.937	0.194	0.068	0.266	68.6781	2.7206	94.3133	9.31794	0.807	1	20
	Als2	turquoise	ENSMUSG00000026024	0.009	0.67	0.778	1978.06	1984.31	87.06	73.079	0.193	0.185	0.123	124.208	33.5211	76.7209	19.9802	1	1	6								Amd1	pink	ENSMUSG00000075232	-0.052	0.128	0.499	1474.74	1531.45	115.878	106.889	0.115	0.173	0.068	28.2203	1.59769	24.3215	1.75979	0.994	1	13
	Als2cl	darkgreen	ENSMUSG00000044037	0.151	0.003	0.015	636.752	579.391	75.356	58.277	0.467	0.104	0.46	60.2802	0.603461	46.7504	7.86761	1	1	30								Amer2	turquoise	ENSMUSG00000021986	0.077	0.068	0.383	986.707	937.011	105.265	94.107	0.137	0.062	0.141	85.5224	10.0087	76.4111	25.5514	0.939	1	17
	Alyref	saddlebrown	ENSMUSG00000025134	-0.066	0.006	0.028	1307.72	1382.69	53.935	51.782	0.509	0.589	0.108	221.982	6.45494	53.7905	0.684711	1	1	20								Amer3	tan	ENSMUSG00000045174	-0.035	0.177	0.569	2096.53	2153.45	116.355	137.982	0.4	0.06	0.412	23.8786	1.69258	147.004	22.9428	0.669	1	22
	Ambra1	turquoise	ENSMUSG00000040506	0.142	0	0	3247.41	2972.2	216.823	178.833	0.739	0.588	0.758	538.152	106.313	453.324	122.877	0.999	1	36								Amfr	skyblue	ENSMUSG00000031751	-0.004	0.847	0.962	4827.14	4849.23	195.806	165.483	0.325	0.321	0.089	48.5289	6.75165	39.6171	0.717492	1	1	8
	Amd1	red	ENSMUSG00000075232	-0.062	0.084	0.181	1926.7	2030.75	146.588	157.573	0.318	0.261	0.429	149.015	31.7627	188.842	19.596	1	1	12								Amigo1	lightyellow	ENSMUSG00000050947	0.008	0.709	0.913	6115.56	6090.61	266.841	282.993	0.525	0.303	0.61	88.5788	8.46422	154.863	11.1926	0.087	0.366	31
	Amer2	darkorange	ENSMUSG00000021986	-0.016	0.686	0.791	1378.01	1406.57	153.852	98.883	0.529	0.477	0.508	98.26	8.16757	41.4591	2.61404	1	1	31								Ammecr1l	purple	ENSMUSG00000041915	0.027	0.416	0.775	1069.31	1050.79	69.574	64.693	0.225	0.043	0.263	57.0653	0.843046	66.1332	7.37395	0.217	0.792	28
	Amer3	tan	ENSMUSG00000045174	0.05	0.097	0.201	1342.04	1308.87	69.966	83.165	0.266	0.175	0.253	82.654	4.27738	114.232	17.2153	1	1	18								Amn	skyblue	ENSMUSG00000021278	0.136	0.075	0.401	193.158	175.903	38.38	25.55	0.371	0.373	0.071	70.0833	7.84504	23.2304	0.572441	0.011	0.059	36
	Amigo1	white	ENSMUSG00000050947	0.061	0.005	0.024	5791.79	5605.6	216.773	229.687	0.36	0.184	0.365	32.8382	2.92857	76.8063	10.2754	1	1	7								Amn1	violet	ENSMUSG00000068250	-0.044	0.303	0.69	246.566	254.39	21.374	22.999	0.381	0.063	0.378	61.2408	0.173265	44.1511	5.20523	0.939	1	17
	Amigo2	royalblue	ENSMUSG00000048218	-0.03	0.526	0.663	1139.42	1175.76	105.11	141.329	0.457	0.311	0.456	68.8756	2.21164	48.6622	11.9775	1	1	20								Amot	white	ENSMUSG00000041688	0.108	0.018	0.211	1262	1172.82	159.337	104.29	0.725	0.73	0.116	140.747	18.1432	29.3082	1.43653	0.004	0.024	38
	Ammecr1	blue	ENSMUSG00000042225	0.056	0.284	0.432	227.762	221.1	28.163	25.094	0.356	0.235	0.4	64.7484	34.6568	89.1978	48.8961	1	1	2								Amotl1	black	ENSMUSG00000013076	-0.001	0.977	0.998	1480.37	1482.8	123.309	122.475	0.32	0.143	0.335	113.107	4.96813	100.854	17.1598	0.988	1	14
	Ammecr1l	brown	ENSMUSG00000041915	0.055	0.025	0.073	1565.17	1521.93	68.933	60.14	0.158	0.213	0.045	86.4472	19.7835	47.4974	5.22918	1	1	2								Amotl2	lightyellow	ENSMUSG00000032531	-0.007	0.881	0.97	587.66	591.1	47.829	63.59	0.105	0.101	0.038	66.5561	2.83408	31.1124	0.689219	1	1	7
	Amn1	black	ENSMUSG00000068250	-0.143	0.001	0.009	335.506	374.223	28.71	38.025	0.359	0.155	0.363	120.058	12.9308	165.363	45.7833	1	1	27								Ampd2	midnightblue	ENSMUSG00000027889	-0.035	0.201	0.599	1788.43	1835.22	108.883	100.354	0.349	0.341	0.215	67.2868	11.4666	23.4919	0.781336	0.042	0.193	33
	Amotl1	lightyellow	ENSMUSG00000013076	0.014	0.728	0.821	7136.56	7133.17	671.579	753.471	0.126	0.109	0.077	127.247	2.49163	99.3858	2.00071	1	1	18								Ampd3	yellow	ENSMUSG00000005686	-0.037	0.226	0.62	1080.84	1110.93	63.952	64.579	0.225	0.235	0.073	94.273	21.8147	39.1441	4.96923	0.994	1	13
	Amotl2	turquoise	ENSMUSG00000032531	0.109	0.002	0.01	1559.37	1460.46	109.086	111.671	0.35	0.359	0.231	210.423	64.834	187.82	37.4396	1	1	7								Amph	blue	ENSMUSG00000021314	-0.019	0.445	0.794	9855.37	10002.9	594.227	660.151	0.575	0.376	0.599	241.641	45.9092	340.029	88.517	0.508	1	24
	Ampd2	salmon	ENSMUSG00000027889	0.068	0.044	0.111	3124.58	3013.03	229.53	216.956	0.745	0.833	0.171	297.666	35.6186	138.379	4.13227	0	0	107								Amt	blue	ENSMUSG00000032607	0.068	0.129	0.501	873.684	834.098	77.147	81.122	0.181	0.057	0.196	55.8977	6.92517	101.575	29.0416	0.997	1	12
	Ampd3	pink	ENSMUSG00000005686	0.04	0.16	0.289	1895.64	1860.89	135.182	105.938	0.126	0.168	0.005	161.94	15.2592	51.5565	0.544592	1	1	34								Amy1	brown	ENSMUSG00000074264	0.115	0.204	0.603	434.812	400.483	64.739	100.146	0.723	0.205	0.764	24.5246	9.48469	206.528	74.5178	0	0	86
	Amy1	green	ENSMUSG00000074264	0.343	0.013	0.046	452.914	361.543	191.174	117.408	0.926	0.915	0.899	399.216	180.224	63.0013	31.572	0	0	382								Anapc1	red	ENSMUSG00000014355	-0.018	0.515	0.831	3108.63	3151.25	213.652	174.884	0.332	0.27	0.511	151.695	22.0096	111.113	14.0136	0.999	1	11
	Anapc1	brown	ENSMUSG00000014355	0.054	0.045	0.114	3863.85	3757.79	232.909	192.235	0.327	0.238	0.332	96.8177	22.1291	139.207	38.4242	1	1	1								Anapc10	cyan	ENSMUSG00000036977	-0.035	0.287	0.679	366.737	376.947	21.46	29.138	0.244	0.052	0.244	8.23047	0.537409	65.4232	11.6551	0.743	1	21
	Anapc10	black	ENSMUSG00000036977	-0.171	0	0.002	605.718	688.514	53.78	82.68	0.559	0.425	0.533	296.971	35.373	203.64	67.2841	0.994	1	39								Anapc11	steelblue	ENSMUSG00000025135	0.009	0.738	0.924	1514.08	1506.46	79.639	68.611	0.257	0.26	0.089	46.2479	2.98883	19.3757	0.596062	1	1	2
	Anapc13	brown	ENSMUSG00000035048	-0.148	0	0.004	1282.29	1435.2	107.708	140.381	0.293	0.226	0.278	100.981	21.0466	106.24	32.1848	1	1	3								Anapc13	salmon	ENSMUSG00000035048	-0.094	0.036	0.286	601.422	642.514	60.267	57.364	0.244	0.102	0.533	38.7277	2.44889	45.3353	5.01874	1	1	6
	Anapc15	royalblue	ENSMUSG00000030649	-0.066	0.028	0.081	913.103	965.795	43.387	61.968	0.405	0.048	0.415	28.5153	0.342534	61.4133	10.9025	1	1	27								Anapc16	greenyellow	ENSMUSG00000020107	-0.02	0.488	0.82	1527.21	1551.3	91.095	73.901	0.28	0.345	0.055	91.2342	13.8811	25.8906	1.91805	0.994	1	13
	Anapc16	turquoise	ENSMUSG00000020107	-0.067	0.023	0.069	1899.36	2009.59	109.528	107.814	0.194	0.119	0.194	103.701	21.581	189.48	31.432	1	1	16								Anapc2	lightyellow	ENSMUSG00000026965	0.028	0.187	0.58	3239.43	3182.22	136.679	118.862	0.15	0.152	0.033	49.893	4.23837	22.4705	0.612977	1	1	5
	Anapc2	cyan	ENSMUSG00000026965	0.088	0	0.003	5038.97	4786.94	275.703	202.078	0.464	0.462	0.116	147.595	22.8808	37.0248	2.12182	1	1	33								Anapc4	lightgreen	ENSMUSG00000029176	0.003	0.914	0.981	1969.43	1968.05	77.912	109.735	0.441	0.081	0.45	9.12805	0.551745	59.6336	8.06502	0.001	0.005	41
	Anapc4	turquoise	ENSMUSG00000029176	-0.056	0.068	0.154	3178.94	3337.97	179.705	214.503	0.63	0.521	0.585	353.84	94.3081	357.816	94.8494	1	1	29								Anapc5	lightyellow	ENSMUSG00000029472	0.003	0.893	0.974	5635.58	5630.27	161.331	202.362	0.359	0.015	0.582	19.4846	0.431711	133.121	10.6758	0	0	52
	Anapc5	green	ENSMUSG00000029472	0.034	0.159	0.287	5636.48	5563.48	266.143	130.814	0.481	0.482	0.008	241.592	94.9635	4.80093	0.267708	0	0	376								Angel1	steelblue	ENSMUSG00000021257	0.052	0.272	0.663	596.701	576.218	64.861	53.856	0.398	0.418	0.062	45.6676	4.80383	15.0318	0.414464	0.994	1	13
	Angel2	darkturquoise	ENSMUSG00000026634	0.013	0.616	0.736	1594.44	1595.78	55.095	76.522	0.389	0.058	0.398	36.4568	0.512824	109.693	8.77349	1	1	21								Angpt1	blue	ENSMUSG00000022309	-0.055	0.279	0.672	447.725	465.603	54.969	50.728	0.031	0.006	0.032	21.4343	0.736612	38.3812	4.77284	1	1	5
	Angpt2	pink	ENSMUSG00000031465	0.022	0.864	0.916	66.848	66.418	15.861	23.298	0.417	0.52	0.171	67.2317	47.292	45.8624	18.4059	1	1	8								Angpt2	magenta	ENSMUSG00000031465	0.038	0.716	0.916	66.571	64.928	17.016	14.335	0.336	0.302	0.306	28.1795	14.3565	49.7354	17.5439	1	1	3
	Angptl2	pink	ENSMUSG00000004105	0.41	0	0.003	188.701	143.362	59.666	39.781	0.627	0.722	0.481	115.122	65.6018	126.74	51.8727	1	1	9								Angptl2	magenta	ENSMUSG00000004105	-0.017	0.867	0.967	173.569	175.826	50.202	36.04	0.356	0.5	0.091	68.5315	23.7796	40.588	5.1913	1	1	10
	Ank1	magenta	ENSMUSG00000031543	0.084	0.029	0.082	10514.5	10013.8	998.57	1013.58	0.557	0.564	0.525	185.999	50.1646	153.408	31.1294	1	1	11								Ank	pink	ENSMUSG00000022265	0.011	0.57	0.856	12063.2	11993.4	495.504	607.611	0.556	0.675	0.499	47.9426	6.23133	102.302	12.9719	1	1	5
	Ank2	darkred	ENSMUSG00000032826	0.006	0.854	0.909	44724.6	44969.2	3610.84	3732.19	0.36	0.376	0.341	152.842	12.7586	184.154	16.8617	1	1	8								Ank2	tan	ENSMUSG00000032826	-0.006	0.818	0.952	51562.6	51869.6	3931.16	3510.75	0.652	0.515	0.642	247.415	14.4495	232.356	35.7494	0	0	78
	Ank3	darkred	ENSMUSG00000069601	0.045	0.192	0.328	36504.6	35715.1	3254.58	3222.68	0.513	0.698	0.36	181.964	23.6606	157.279	17.7948	1	1	13								Ank3	tan	ENSMUSG00000069601	0.024	0.447	0.795	29666	29230.8	2684.89	2447.53	0.867	0.838	0.868	259.479	23.4807	303.098	48.316	0.279	0.969	27
	Ankfn1	darkgreen	ENSMUSG00000047773	0.091	0.12	0.234	195.572	185.358	22.899	25.564	0.293	0.101	0.284	15.0292	0.581413	67.7419	4.85674	1	1	32								Ankef1	midnightblue	ENSMUSG00000074771	0.107	0.28	0.672	44.217	41.154	10.265	10.006	0.572	0.571	0.103	41.1584	19.2015	20.6149	0.373442	0.001	0.005	41
	Ankhd1	brown	ENSMUSG00000024483	0.08	0.004	0.021	3164.21	3022.7	182.288	174.134	0.15	0.044	0.168	25.2673	4.05225	67.5876	19.4285	1	1	3								Ankfn1	turquoise	ENSMUSG00000047773	-0.111	0.261	0.654	81.188	87.665	21.814	19.592	0.26	0.262	0.181	98.745	42.0126	85.7286	32.7603	1	1	3
	Ankib1	darkgrey	ENSMUSG00000040351	-0.031	0.166	0.295	3806.15	3926.38	194.904	158.833	0.728	0.812	0.238	92.3903	7.70905	22.2127	1.16894	1	1	24								Ankfy1	purple	ENSMUSG00000020790	0.032	0.11	0.47	2633.73	2581.32	114.121	98.661	0.475	0.205	0.544	73.3269	4.03341	102.634	15.2391	0.999	1	11
	Ankmy2	brown	ENSMUSG00000036188	0.017	0.511	0.65	2443.48	2439.34	104.131	112.2	0.076	0.09	0.025	51.3896	8.333	25.9406	2.88716	1	1	19								Ankhd1	red	ENSMUSG00000024483	0.022	0.499	0.824	3588.39	3537.37	295.436	265.04	0.875	0.906	0.354	330.453	73.7746	92.2327	9.68921	0	0	108
	Ankra2	darkturquoise	ENSMUSG00000021661	-0.085	0.01	0.037	1249.38	1338.51	63.694	97.08	0.315	0.142	0.318	142.342	1.24861	156.484	7.01817	1	1	9								Ankib1	blue	ENSMUSG00000040351	-0.004	0.848	0.962	2681.37	2693.96	155.515	147.54	0.409	0.12	0.463	148.541	14.6149	261.455	68.5092	0	0	71
	Ankrd10	green	ENSMUSG00000031508	0.141	0.007	0.029	443.626	406.596	58.106	35.603	0.692	0.693	0.178	315.823	136.424	35.366	6.26324	0	0	218								Ankle2	blue	ENSMUSG00000029501	0.022	0.443	0.792	1734.05	1711.12	86.509	137.225	0.096	0.079	0.07	42.8132	9.6687	59.2782	10.4189	1	1	9
	Ankrd11	turquoise	ENSMUSG00000035569	0.097	0	0.004	11574.7	10929.1	699.478	719.42	0.611	0.546	0.613	302.073	98.6794	341.367	99.3126	1	1	5								Ankmy2	darkgreen	ENSMUSG00000036188	0.019	0.39	0.758	2288.48	2261.18	89.866	96.331	0.177	0.08	0.181	28.5443	0.81867	45.45	4.50632	1	1	5
	Ankrd12	darkgrey	ENSMUSG00000034647	0.054	0.099	0.203	3301.93	3211.79	252.742	216.239	0.462	0.397	0.619	79.6548	3.7732	49.4457	3.04519	1	1	13								Ankra2	darkgreen	ENSMUSG00000021661	-0.01	0.696	0.91	1273.09	1284.65	63.987	64.144	0.335	0.217	0.324	30.6435	2.23594	34.8155	8.08079	1	1	5
	Ankrd13b	yellow	ENSMUSG00000037907	0.081	0.012	0.042	2308.31	2205.41	179.801	94.256	0.484	0.485	0.184	364.961	68.2771	85.5836	9.73732	0	0	260								Ankrd10	darkturquoise	ENSMUSG00000031508	0.082	0.145	0.526	409.282	386.683	44.314	48.381	0.518	0.127	0.538	66.4121	1.40718	240.145	18.3271	0	0	126
	Ankrd13c	red	ENSMUSG00000039988	-0.015	0.592	0.717	2772.75	2829.04	163.446	177.482	0.383	0.388	0.066	255.482	47.1821	18.8929	3.01209	0	0	171								Ankrd11	purple	ENSMUSG00000035569	0.048	0.045	0.32	13955.8	13518.6	692.927	849.29	0.541	0.54	0.545	82.4258	10.6167	73.7356	15.27	0.217	0.792	28
	Ankrd13d	salmon	ENSMUSG00000005986	0.068	0.02	0.062	1883.12	1814.55	105.481	102.773	0.088	0.095	0.028	71.7348	4.0467	17.9297	0.670048	1	1	13								Ankrd12	turquoise	ENSMUSG00000034647	0.022	0.506	0.828	5373.62	5301.16	466.879	465.754	0.662	0.528	0.627	246.068	84.5486	342.039	113.549	0.028	0.133	34
	Ankrd16	green	ENSMUSG00000047909	0.284	0.001	0.006	381.379	316.986	97.226	47.842	0.865	0.867	0.568	422.409	170.658	35.294	19.9683	0	0	347								Ankrd13a	turquoise	ENSMUSG00000041870	0.041	0.188	0.581	1369.56	1332.33	70.072	83.568	0.095	0.005	0.109	15.1454	0.778565	72.557	19.6657	0.59	1	23
	Ankrd17	purple	ENSMUSG00000055204	0.021	0.347	0.497	11859.8	11801.8	667.612	528.89	0.59	0.563	0.782	129.499	40.5916	172.624	17.1922	1	1	24								Ankrd13b	royalblue	ENSMUSG00000037907	0.013	0.641	0.888	4645.63	4608.48	210.2	257.653	0.152	0.127	0.154	39.3144	1.65974	41.4361	0.864155	1	1	3
	Ankrd24	red	ENSMUSG00000054708	0.16	0	0.001	2609.37	2360.29	240.214	155.299	0.415	0.419	0.039	353.211	51.018	42.1826	1.75997	0	0	334								Ankrd13c	turquoise	ENSMUSG00000039988	0.014	0.562	0.854	3414.64	3387.19	210.753	140.187	0.136	0.049	0.135	48.4911	7.9188	112.039	24.5279	0	0	46
	Ankrd26	paleturquoise	ENSMUSG00000007827	0.005	0.899	0.94	1584.64	1595.4	162.884	99.892	0.159	0.277	0.016	38.7353	1.94559	46.281	0.197898	1	1	4								Ankrd16	brown	ENSMUSG00000047909	0.102	0.144	0.525	612.792	569.97	72.35	104.86	0.753	0.529	0.771	64.6608	24.5001	219.65	75.2361	0	0	87
	Ankrd28	skyblue	ENSMUSG00000014496	-0.085	0.009	0.035	2554.01	2735.14	182.347	184.215	0.419	0.28	0.848	41.6194	4.78284	127.727	4.73048	1	1	24								Ankrd17	turquoise	ENSMUSG00000055204	-0.016	0.568	0.856	9778.23	9900.25	752.223	737.452	0.851	0.729	0.84	389.863	116.846	461.08	152.074	0	0.003	42
	Ankrd29	blue	ENSMUSG00000057766	-0.025	0.543	0.677	1898.6	1950.24	209.207	181.431	0.526	0.497	0.455	203.179	73.3031	107.058	55.6952	1	1	11								Ankrd24	cyan	ENSMUSG00000054708	0.034	0.253	0.647	1519.32	1484.63	80.224	90.235	0.319	0.035	0.319	5.9211	0.366394	54.4812	15.2636	0.906	1	18
	Ankrd34a	cyan	ENSMUSG00000049097	0.063	0.019	0.06	2962.7	2864.9	177.737	133.833	0.482	0.468	0.452	139.373	23.1882	153.885	8.25474	1	1	13								Ankrd26	darkorange	ENSMUSG00000007827	0.045	0.136	0.511	1131.65	1097.88	80.53	78.096	0.2	0.304	0.079	79.4559	5.33896	85.9789	2.42895	1	1	7
	Ankrd34b	blue	ENSMUSG00000045034	0.023	0.648	0.761	6359.03	6312.88	856.762	758.085	0.965	0.908	0.905	287.313	133.929	186.751	110.702	0.996	1	38								Ankrd28	orange	ENSMUSG00000014496	-0.007	0.815	0.951	2377.78	2393.81	163.782	168.586	0.262	0.241	0.235	56.1687	6.03628	113.221	1.83548	0.999	1	11
	Ankrd34c	greenyellow	ENSMUSG00000047606	-0.019	0.637	0.753	511.004	522.56	50.888	37.048	0.308	0.305	0.118	128.705	26.3965	10.5454	1.19693	0.116	0.536	66								Ankrd33b	orange	ENSMUSG00000022237	0.094	0.016	0.195	5675.36	5326.67	571.665	589.185	0.586	0.552	0.805	108.532	13.7893	116.994	6.29081	0.018	0.09	35
	Ankrd37	purple	ENSMUSG00000050914	0.169	0.011	0.04	122.613	110.334	19.221	13.697	0.241	0.243	0.045	102.192	17.5254	10.1942	0.996189	0.596	1	55								Ankrd34b	blue	ENSMUSG00000045034	-0.054	0.238	0.63	1045.36	1087.37	115.812	133.969	0.469	0.309	0.48	159.954	37.6833	321.247	70.9766	0.978	1	15
	Ankrd40	steelblue	ENSMUSG00000020864	-0.077	0.002	0.011	12109.4	12895	718.903	726.821	0.483	0.505	0.102	136.712	5.95646	18.4782	0.558188	0.998	1	37								Ankrd34c	blue	ENSMUSG00000047606	-0.12	0.026	0.249	488.812	532.497	60.092	81.545	0.388	0.515	0.115	221.814	62.9195	71.736	16.9828	0.164	0.63	29
	Ankrd44	darkgrey	ENSMUSG00000052331	0.104	0.002	0.012	915.731	860.656	58.349	64.291	0.231	0.077	0.426	90.632	0.730687	40.0007	2.09726	1	1	8								Ankrd35	salmon	ENSMUSG00000038354	0.029	0.481	0.816	420.972	413.016	35.798	27.936	0.197	0.011	0.541	16.8107	0.269901	93.9734	5.09499	0.906	1	18
	Ankrd45	salmon	ENSMUSG00000044835	-0.003	0.936	0.963	1342.55	1357.73	118.506	110.832	0.151	0.16	0.056	72.2975	6.83688	30.9841	1.35445	1	1	8								Ankrd37	red	ENSMUSG00000050914	-0.027	0.698	0.911	88.98	90.776	13.519	13.704	0.098	0.102	0.007	48.4159	8.2747	11.9763	0.191085	1	1	10
	Ankrd46	yellow	ENSMUSG00000048307	-0.044	0.044	0.111	6167.59	6419.29	223.491	249.222	0.29	0.281	0.24	266.544	39.615	181.72	12.6776	1	1	17								Ankrd40	yellow	ENSMUSG00000020864	0.025	0.287	0.679	6446.08	6342.4	303.836	210.089	0.085	0.026	0.105	30.565	2.40113	36.0917	7.10115	0.962	1	16
	Ankrd49	turquoise	ENSMUSG00000031931	-0.062	0.153	0.279	377.352	397.531	26.696	40.06	0.213	0.125	0.236	115.824	22.6673	213.889	38.2494	1	1	16								Ankrd42	darkred	ENSMUSG00000041343	0.068	0.091	0.434	806.394	770.347	79.066	63.681	0.197	0.196	0.059	48.9219	4.04863	16.6095	0.361301	1	1	6
	Ankrd50	magenta	ENSMUSG00000044864	0.015	0.561	0.69	4388.94	4386.8	257.801	242.538	0.601	0.628	0.355	248.026	55.7988	134.444	21.0069	1	1	19								Ankrd45	blue	ENSMUSG00000044835	-0.001	0.973	0.997	2250.16	2255.77	159.155	190.223	0.224	0.26	0.113	114.117	31.7259	90.8939	16.7397	0.994	1	13
	Ankrd52	magenta	ENSMUSG00000014498	0.077	0.071	0.16	6351.88	6079.73	679.883	654.992	1	1	1	324.641	88.9138	334.544	59.2541	1	1	20								Ankrd46	brown	ENSMUSG00000048307	-0.008	0.682	0.905	5009.96	5045.31	182.662	227.99	0.221	0.117	0.219	44.7803	5.39886	133.536	21.358	0.994	1	13
	Ankrd54	purple	ENSMUSG00000033055	0.023	0.535	0.671	511.625	508.782	41.377	25.614	0.192	0.183	0.157	59.1357	13.206	75.4915	3.4453	1	1	9								Ankrd50	turquoise	ENSMUSG00000044864	-0.074	0.001	0.05	3025.69	3187.58	172.15	136.917	0.05	0.035	0.038	33.3751	5.54373	41.3608	6.92335	1	1	3
	Ankrd9	lightyellow	ENSMUSG00000037904	0.074	0.032	0.088	643.152	617.515	37.96	43.19	0.225	0.044	0.254	36.2559	1.0033	42.8675	6.64441	1	1	5								Ankrd52	greenyellow	ENSMUSG00000014498	-0.015	0.619	0.878	4218.67	4267.54	333.306	325.703	0.432	0.198	0.569	212.87	7.9457	158.09	19.9167	0	0	50
	Anks1	magenta	ENSMUSG00000024219	0.125	0	0.001	2263.35	2096.29	141.152	141.222	0.47	0.419	0.487	226.003	37.2623	149.51	28.8367	1	1	22								Ankrd54	yellow	ENSMUSG00000033055	0.044	0.264	0.656	358.993	348.508	29.919	23.255	0.142	0.158	0.007	65.3677	14.6601	14.4129	0.444902	0.999	1	11
	Anks1b	darkgrey	ENSMUSG00000058589	-0.068	0.007	0.029	10411.1	11021.1	531.732	627.562	0.289	0.257	0.257	42.5474	2.44292	58.3479	1.26303	1	1	13								Ankrd6	orange	ENSMUSG00000040183	-0.033	0.476	0.814	1547.16	1584.05	204.216	139.547	0.328	0.305	0.251	80.4486	7.63421	22.4388	1.96558	0.001	0.009	40
	Anks3	green	ENSMUSG00000022515	0.055	0.146	0.269	875.539	851.97	75.995	47.539	0.446	0.446	0.015	258.157	87.9103	3.24095	0.519727	0	0	405								Ankrd63	midnightblue	ENSMUSG00000078137	-0.003	0.96	0.996	1483.63	1489.16	229.885	131.16	0.496	0.492	0.143	47.5328	16.5488	27.049	0.520555	0.004	0.024	38
	Anks6	green	ENSMUSG00000066191	0.154	0.003	0.017	305.758	277.838	38.393	24.589	0.614	0.615	0.083	320.977	121.146	25.0529	2.92122	0	0	277								Ankrd9	yellow	ENSMUSG00000037904	0.003	0.925	0.983	447.091	446.528	34.007	28.994	0.084	0.008	0.123	23.3266	0.712007	38.2646	8.38728	1	1	4
	Ankzf1	green	ENSMUSG00000026199	0.152	0.025	0.073	442.737	403.275	96.892	31.733	0.804	0.805	0.215	450.652	158.467	24.6959	7.54612	0	0	588								Anks1b	blue	ENSMUSG00000058589	0.008	0.666	0.899	19870.4	19792.4	971.417	1078.82	0.447	0.171	0.508	201.741	20.8322	345.09	75.0848	0.028	0.133	34
	Anln	skyblue	ENSMUSG00000036777	-0.198	0	0.001	6158.11	7130.45	739.109	859.617	0.516	0.422	0.691	90.2674	7.19699	86.3218	3.85452	1	1	10								Anks3	brown	ENSMUSG00000022515	0.046	0.266	0.659	869.438	842.256	53.604	81.873	0.515	0.332	0.514	61.9203	15.3626	125.82	50.2122	0.939	1	17
	Ano1	lightcyan	ENSMUSG00000031075	0.32	0	0.002	215.035	174.027	48.664	32.814	0.531	0.643	0.205	383.495	38.8661	145.993	11.5034	0.49	1	57								Anks6	saddlebrown	ENSMUSG00000066191	-0.003	0.963	0.996	355.549	356.014	30.006	31.002	0.336	0.298	0.33	23.5958	0.687651	84.5241	4.81216	1	1	10
	Ano10	lightyellow	ENSMUSG00000037949	0.01	0.742	0.831	1225.45	1229.16	71.982	80.525	0.084	0.079	0.041	57.3929	1.80533	64.6362	1.06041	1	1	9								Ankzf1	brown	ENSMUSG00000026199	0.021	0.699	0.911	619.883	610.713	65.478	71.914	0.735	0.518	0.74	49.3562	24.0123	173.699	72.2159	0	0	49
	Ano2	blue	ENSMUSG00000038115	0.009	0.948	0.97	139.65	139.845	40.54	46.88	0.669	0.628	0.612	158.085	92.6818	150.384	74.9331	1	1	6								Anln	white	ENSMUSG00000036777	0	1	1	323.402	323.82	59.024	72.226	0.411	0.303	0.444	50.9883	7.52857	21.737	5.51571	0.994	1	13
	Ano3	blue	ENSMUSG00000074968	-0.068	0.236	0.38	966.702	1023.32	132.598	130.469	0.318	0.216	0.315	106.27	31.8211	166.259	38.6091	1	1	15								Ano1	paleturquoise	ENSMUSG00000031075	0.049	0.613	0.876	108.438	105.028	25.39	21.637	0.304	0.021	0.374	36.4387	0.197056	75.9796	3.73527	0.217	0.792	28
	Ano4	darkgreen	ENSMUSG00000035189	0.033	0.373	0.523	1850.17	1826.88	125.377	162.138	0.399	0.281	0.353	38.7407	1.62736	71.5786	6.04083	1	1	18								Ano3	blue	ENSMUSG00000074968	0.009	0.814	0.951	11162.1	11117.4	1047.01	1263.94	0.637	0.403	0.684	185.143	49.1799	342.332	101.173	0.978	1	15
	Ano5	blue	ENSMUSG00000055489	0.24	0.002	0.013	192.435	164.615	33.382	31.009	0.631	0.666	0.396	165.02	98.3347	113.125	48.4073	1	1	7								Ano4	lightyellow	ENSMUSG00000035189	0.049	0.388	0.755	516.036	499.224	73.738	63.924	0.825	0.814	0.375	197.242	22.7323	100.326	6.88072	0	0	50
	Ano6	lightcyan	ENSMUSG00000064210	0.094	0.028	0.08	1359.15	1286.91	128.135	111.835	0.647	0.786	0.296	396.265	47.5089	242.77	16.5684	0.999	1	36								Ano6	saddlebrown	ENSMUSG00000064210	-0.009	0.819	0.952	1128.41	1136.14	86.244	94.527	0.546	0.634	0.527	66.7055	1.46526	143.223	7.67896	1	1	8
	Ano8	yellow	ENSMUSG00000034863	0.102	0.002	0.012	2006.63	1889.77	142.824	115.085	0.479	0.446	0.593	325.946	62.8603	296.91	31.2867	0.996	1	38								Ano8	royalblue	ENSMUSG00000034863	0.008	0.741	0.926	1924.48	1915.75	110.029	95.467	0.318	0.315	0.175	44.1205	4.12743	52.2157	0.985382	1	1	8
	Anp32a	brown	ENSMUSG00000032249	-0.084	0.003	0.015	8673.57	9280.17	521.895	501.978	0.487	0.431	0.432	298.287	40.0381	182.654	50.0135	0.999	1	35								Anp32a	darkorange	ENSMUSG00000032249	-0.01	0.635	0.885	9664.61	9746.56	348.701	414.639	0.116	0.029	0.118	21.6756	0.51	56.8516	3.61965	1	1	7
	Anp32e	red	ENSMUSG00000015749	-0.063	0.033	0.09	5427.01	5725.59	356.423	375.735	0.784	0.785	0.376	574.256	95.542	258.66	17.1767	0	0	101								Anp32b	turquoise	ENSMUSG00000028333	0.046	0.161	0.55	1237.16	1200.13	61.646	75.809	0.113	0.025	0.125	26.329	3.99992	91.4326	22.5754	0.997	1	12
	Anpep	pink	ENSMUSG00000039062	0.304	0.09	0.191	149.761	122.273	79.958	60.856	0.915	0.868	0.928	126.237	78.8756	183.65	100.012	1	1	8								Anp32e	cyan	ENSMUSG00000015749	-0.045	0.064	0.372	5047.11	5217.25	243.679	302.768	0.333	0.153	0.329	14.3666	1.58206	63.9116	15.7166	1	1	5
	Antxr1	magenta	ENSMUSG00000033420	-0.053	0.117	0.23	1684.63	1764.96	122.943	129.19	0.064	0.002	0.11	15.8367	0.215591	68.101	6.50612	1	1	23								Anpep	magenta	ENSMUSG00000039062	-0.185	0.057	0.353	441.003	501.574	108.087	116.7	0.826	0.87	0.777	85.8729	41.3907	172.889	44.4956	0.217	0.792	28
	Antxr2	pink	ENSMUSG00000029338	0.049	0.602	0.725	90.831	88.673	17.368	22.543	0.55	0.35	0.58	58.1261	31.8598	164.397	62.5035	1	1	28								Antxr1	darkorange	ENSMUSG00000033420	0.004	0.933	0.986	849.515	848.214	87.611	71.886	0.342	0.093	0.353	66.2843	1.64343	194.662	10.8663	0.962	1	16
	Anxa1	salmon	ENSMUSG00000024659	-0.197	0.132	0.25	402.669	465.352	126.996	153.608	0.17	0.171	0.097	74.783	7.32022	31.7998	2.34278	1	1	10								Antxr2	pink	ENSMUSG00000029338	-0.031	0.687	0.907	100.134	102.235	15.637	17.386	0.341	0.052	0.35	10.2117	0.483867	80.5036	9.09854	0.807	1	20
	Anxa11	darkgrey	ENSMUSG00000021866	0.064	0.366	0.516	111.023	107.223	16.523	17.998	0.217	0.244	0.055	67.921	2.31463	50.8822	0.270168	1	1	3								Anxa1	magenta	ENSMUSG00000024659	-0.137	0.229	0.622	90.085	98.992	25.565	23.92	0.422	0.096	0.5	16.0252	4.55691	66.6125	28.6187	0.999	1	11
	Anxa2	pink	ENSMUSG00000032231	0.024	0.828	0.891	368.837	366.203	93.268	118.032	0.811	0.592	0.876	66.2036	53.7687	152.548	94.4076	1	1	14								Anxa11	grey60	ENSMUSG00000021866	-0.113	0.02	0.218	361.595	391.629	36.903	50.515	0.279	0.08	0.662	43.2277	3.02147	109.831	9.01431	0.962	1	16
	Anxa5	blue	ENSMUSG00000027712	-0.016	0.647	0.761	5631.62	5748.57	432.254	505.73	0.48	0.444	0.398	165.514	65.4507	128.797	48.7698	1	1	15								Anxa2	magenta	ENSMUSG00000032231	-0.044	0.58	0.859	450.473	464.189	76.631	87.067	0.637	0.527	0.67	58.4937	25.066	188.615	38.3342	0.003	0.015	39
	Anxa6	blue	ENSMUSG00000018340	0.024	0.486	0.626	4059.2	4028.92	355.275	302.625	0.47	0.488	0.249	152.965	71.9854	79.2402	30.4671	1	1	7								Anxa3	blue	ENSMUSG00000029484	-0.073	0.238	0.63	234.303	246.692	30.9	32.46	0.291	0.212	0.276	141.501	25.8342	197.976	40.7731	0.994	1	13
	Anxa7	blue	ENSMUSG00000021814	0.038	0.175	0.307	3000.21	2950.73	159.333	175.852	0.219	0.185	0.177	57.1686	27.2983	79.352	21.7078	1	1	10								Anxa4	grey60	ENSMUSG00000029994	-0.121	0.213	0.61	166.302	180.998	38.263	38.993	0.08	0.072	0.045	20.9885	2.71308	34.2073	0.618192	1	1	2
	Ap1ar	red	ENSMUSG00000074238	-0.009	0.721	0.816	4243.21	4312.06	224.684	222.452	0.278	0.275	0.102	154.039	33.4492	68.9487	4.6595	0.981	1	42								Anxa5	greenyellow	ENSMUSG00000027712	-0.027	0.515	0.831	1837.78	1874.78	172.927	122.904	0.252	0.229	0.202	162.081	9.20715	166.936	7.07595	1	1	8
	Ap1b1	turquoise	ENSMUSG00000009090	0.073	0.001	0.009	9284.03	8915.6	462.158	411.457	0.405	0.417	0.245	239.994	75.3372	200.212	39.6477	1	1	16								Anxa6	midnightblue	ENSMUSG00000018340	-0.037	0.174	0.565	3595.01	3692.29	201.04	212.9	0.076	0.068	0.134	29.2375	2.28043	34.0141	0.487149	1	1	5
	Ap1g1	purple	ENSMUSG00000031731	0.014	0.436	0.58	7599.9	7598.65	275.901	263.21	0.361	0.319	0.569	76.4712	22.9738	111.178	12.5095	1	1	19								Anxa7	darkorange	ENSMUSG00000021814	-0.038	0.202	0.6	3746.78	3853.22	246.772	281.996	0.491	0.328	0.453	117.085	5.76325	160.528	13.9347	0.906	1	18
	Ap1g2	green	ENSMUSG00000040701	0.351	0.001	0.009	89.79	71.04	24.2	20.048	0.456	0.455	0.242	310.213	89.6247	34.8971	8.5149	0	0	271								Aoc3	black	ENSMUSG00000019326	-0.199	0.155	0.542	55.199	63.421	20.65	18.164	0.315	0.075	0.336	31.6436	2.61615	105.198	17.2092	0.001	0.005	41
	Ap1m1	cyan	ENSMUSG00000003033	0.024	0.295	0.443	4000.95	3973.63	170.438	187.704	0.372	0.367	0.187	86.7291	18.1978	46.044	3.42435	1	1	19								Aox1	pink	ENSMUSG00000063558	-0.086	0.219	0.614	200.843	213.391	29.685	33.905	0.592	0.316	0.582	90.2983	2.92211	102.185	15.1449	0.743	1	21
	Ap1s1	brown	ENSMUSG00000004849	-0.044	0.181	0.314	5241.72	5456.84	362.407	362.981	0.423	0.434	0.34	247.36	40.3222	138.658	39.3822	1	1	12								Aox3	pink	ENSMUSG00000064294	-0.106	0.52	0.833	72.2	77.87	26.105	30.554	0.128	0.291	0.041	61.1858	2.68617	38.2471	1.06677	1	1	3
	Ap1s2	lightgreen	ENSMUSG00000031367	-0.021	0.438	0.583	6469.09	6628.49	338.896	458.237	0.396	0.27	0.49	116.057	10.8453	114.709	13.1987	1	1	11								Ap1ar	saddlebrown	ENSMUSG00000074238	-0.004	0.818	0.952	5571.95	5596.4	193.428	216.278	0.381	0.431	0.362	50.4119	0.996089	82.255	5.27571	1	1	5
	Ap2a1	magenta	ENSMUSG00000060279	0.06	0.026	0.077	12077	11696.6	762.322	708.513	0.696	0.693	0.659	338.504	61.6116	245.41	39.0563	1	1	17								Ap1b1	tan	ENSMUSG00000009090	0.026	0.164	0.552	8545.47	8407.72	296.854	365.788	0.143	0.033	0.144	15.5754	0.924482	67.479	8.04434	0.999	1	11
	Ap2a2	turquoise	ENSMUSG00000002957	0.033	0.172	0.303	11153.5	11010.6	565.139	548.679	0.372	0.342	0.271	184.8	61.9326	179.286	44.0049	1	1	15								Ap1g1	blue	ENSMUSG00000031731	-0.018	0.361	0.737	6187.42	6274.69	294.842	325.586	0.83	0.767	0.818	397.771	93.6791	437.011	120.872	0.997	1	12
	Ap2b1	magenta	ENSMUSG00000035152	0.031	0.18	0.314	15421	15239.1	833.713	778.362	0.475	0.471	0.401	195.591	41.8514	225.305	23.7425	1	1	9								Ap1g2	green	ENSMUSG00000040701	0.032	0.729	0.921	105.255	102.728	21.368	20.534	0.383	0.099	0.398	52.9842	8.09608	242.833	40.8292	0	0	70
	Ap2m1	steelblue	ENSMUSG00000022841	-0.035	0.044	0.112	13288.1	13745.8	446.108	374.054	0.321	0.346	0.041	91.637	4.07637	21.5961	0.224373	1	1	5								Ap1s1	darkgrey	ENSMUSG00000004849	-0.031	0.223	0.617	8069.47	8257.09	357.251	503.226	0.388	0.058	0.399	8.79999	0.600185	83.0281	9.19912	0	0	58
	Ap3b2	darkturquoise	ENSMUSG00000062444	0.056	0.025	0.074	8393.64	8155.67	442.812	411.219	0.481	0.269	0.483	155.573	2.36261	214.447	10.6568	1	1	16								Ap1s2	darkgreen	ENSMUSG00000031367	-0.064	0.079	0.409	1116.35	1168.2	79.046	87.5	0.165	0.348	0.06	40.989	3.5811	22.7987	1.50122	1	1	6
	Ap3d1	turquoise	ENSMUSG00000020198	0.068	0.008	0.031	9440.45	9095.11	589.439	464.922	0.53	0.509	0.447	334.092	92.0334	284.276	72.4875	1	1	24								Ap1s3	blue	ENSMUSG00000054702	0.021	0.663	0.897	178.725	176.006	19.912	21	0.076	0.047	0.066	36.2152	5.74302	62.1798	9.75816	1	1	5
	Ap3m1	skyblue	ENSMUSG00000021824	-0.099	0.003	0.017	3173.35	3432.37	149.296	303.643	0.13	0.038	0.341	36.4946	0.642242	152.725	1.90383	1	1	23								Ap2a1	turquoise	ENSMUSG00000060279	-0.02	0.282	0.675	12113.2	12309.2	377.012	680.268	0.161	0.067	0.162	104.112	10.6652	163.441	29.3828	0.962	1	16
	Ap3s1	darkturquoise	ENSMUSG00000024480	-0.047	0.123	0.238	1491.75	1557.13	77.164	109.166	0.224	0.155	0.209	51.6049	1.36135	112.952	4.61938	1	1	5								Ap2a2	darkturquoise	ENSMUSG00000002957	-0.013	0.594	0.866	12202.7	12335.7	728.181	803.936	0.804	0.744	0.771	208.416	8.21915	224.324	26.2954	0	0	189
	Ap3s2	steelblue	ENSMUSG00000063801	0.061	0.008	0.032	5926.08	5736.47	265.296	321.502	0.246	0.235	0.144	94.6763	2.77482	29.269	0.790573	1	1	6								Ap2b1	turquoise	ENSMUSG00000035152	-0.039	0.053	0.343	17700.5	18211.4	877.849	1033.97	0.43	0.515	0.149	208.338	82.4343	140.166	26.9486	0.59	1	23
	Ap4b1	yellow	ENSMUSG00000032952	-0.044	0.129	0.246	662.175	689.195	32.432	34.375	0.109	0.035	0.256	48.2968	4.9995	78.5327	13.5402	1	1	7								Ap2m1	green	ENSMUSG00000022841	-0.041	0.086	0.426	12899.1	13295.5	716.956	854.415	0.563	0.632	0.336	314.525	51.8292	204.521	34.4534	0	0	60
	Ap4s1	magenta	ENSMUSG00000020955	-0.062	0.045	0.113	1355.91	1429.66	71.895	90.773	0.29	0.156	0.387	109.09	13.8901	168.773	22.9075	1	1	8								Ap2s1	salmon	ENSMUSG00000008036	-0.017	0.619	0.877	3146.84	3186.97	207.8	203.296	0.533	0.352	1	61.29	8.48029	82.3719	9.41436	1	1	5
	Ap5z1	yellow	ENSMUSG00000039623	0.081	0.018	0.057	950.061	907.599	72.54	57.759	0.262	0.263	0.076	238.735	37.0696	61.2487	4.01722	0	0	95								Ap3b1	green	ENSMUSG00000021686	-0.027	0.218	0.614	2615.4	2669.44	147.438	137.294	0.397	0.158	0.404	272.55	12.9468	189.512	41.4106	0	0	47
	Apba1	blue	ENSMUSG00000024897	0.091	0.045	0.114	25993.7	24621	2757.1	2985.17	0.483	0.433	0.42	151.996	63.8563	128.813	51.4106	1	1	15								Ap3b2	magenta	ENSMUSG00000062444	-0.003	0.874	0.968	6492.91	6517.51	211.115	354.37	0.225	0.307	0.061	151.99	14.5857	108.561	3.48161	0.978	1	15
	Apba2	turquoise	ENSMUSG00000030519	0.053	0.029	0.082	6632.51	6454.61	372.822	281.749	0.186	0.21	0.025	118.017	37.9445	44.1593	4.05304	0.973	1	43								Ap3d1	royalblue	ENSMUSG00000020198	0.009	0.609	0.874	9184.01	9140.14	287.319	400.663	0.637	0.692	0.234	124.906	9.05856	54.2211	1.31485	0	0	54
	Apba3	green	ENSMUSG00000004931	0.037	0.451	0.595	396.551	390.873	54.041	25.164	0.503	0.504	0.013	370.962	99.2718	9.31591	0.444855	0	0	559								Ap3m2	black	ENSMUSG00000031539	-0.022	0.397	0.763	8211.06	8353.53	363.626	645.416	0.18	0.101	0.182	108.457	3.50667	198.077	9.32278	1	1	5
	Apbb2	darkred	ENSMUSG00000029207	0.023	0.485	0.625	3825.97	3800.85	348.425	266.44	0.614	0.384	0.629	182.397	13.0174	200.2	31.0877	0.999	1	35								Ap3s1	darkgreen	ENSMUSG00000024480	-0.012	0.693	0.909	1995.21	2014.15	131.46	118.865	0.284	0.106	0.294	40.6404	1.08875	30.4626	7.33827	1	1	7
	Apc	purple	ENSMUSG00000005871	-0.006	0.826	0.891	17096.7	17332.9	1116.62	1104.24	0.612	0.566	0.77	152.929	40.8142	155.397	16.9384	0.045	0.218	70								Ap4b1	blue	ENSMUSG00000032952	-0.001	0.982	0.999	521.39	522.729	34.163	28.438	0.148	0.014	0.17	16.1124	1.68185	104.259	25.1631	0.862	1	19
	Apc2	turquoise	ENSMUSG00000020135	0.167	0	0.001	10937.7	9839.95	993.571	981.445	0.982	1	0.883	528.151	180.843	520.768	143.173	1	1	21								Ap4e1	violet	ENSMUSG00000001998	0.112	0.018	0.211	357.103	330.711	41.061	30.758	0.537	0.693	0.482	97.1083	1.89167	64.4712	6.62661	0.906	1	18
	Apcdd1	lightcyan	ENSMUSG00000071847	0.43	0	0	891.69	668.789	162.871	128.637	0.894	0.96	0.822	413.673	57.9848	253.175	46.0642	0	0	89								Ap4s1	salmon	ENSMUSG00000020955	-0.013	0.682	0.905	937.851	947.92	59.123	51.135	0.437	0.455	0.214	111.404	10.96	30.2877	2.01537	0.217	0.792	28
	Apeh	paleturquoise	ENSMUSG00000032590	0.028	0.283	0.431	1443.35	1430.1	67.179	67.085	0.378	0.698	0.02	49.3644	4.90293	78.9946	0.247098	1	1	31								Ap5m1	blue	ENSMUSG00000036291	-0.021	0.636	0.886	598.728	608.592	61.328	66.149	0.105	0.081	0.089	40.3908	9.8664	69.6284	13.0861	1	1	5
	Apex1	brown	ENSMUSG00000035960	-0.067	0.071	0.16	1276.89	1350.6	102.343	99.807	0.351	0.382	0.238	205.376	35.542	199.165	27.5238	1	1	28								Apaf1	lightcyan	ENSMUSG00000019979	0.032	0.494	0.822	367.826	360.407	41.817	34.415	0.184	0.033	0.182	26.4363	0.332411	32.5362	5.35755	1	1	9
	Aph1a	turquoise	ENSMUSG00000015750	0.094	0.004	0.019	660.963	625.456	43.21	37.918	0.087	0.016	0.106	28.7952	2.94812	61.0787	17.2453	1	1	7								Apba1	white	ENSMUSG00000024897	0.089	0.004	0.089	18756.8	17660.3	1166.37	1491.24	0.315	0.317	0.038	63.1593	7.86746	9.91716	0.472056	0.743	1	21
	Aph1b	greenyellow	ENSMUSG00000032375	-0.071	0.013	0.046	1577.79	1672.73	86.54	105.503	0.285	0.282	0.19	149.983	24.3749	49.8299	1.9336	0.743	1	52								Apba2	purple	ENSMUSG00000030519	0.063	0.006	0.111	12654.6	12132.8	590.535	754.689	0.288	0.09	0.326	47.8317	1.76172	55.0851	9.14142	0.906	1	18
	Api5	red	ENSMUSG00000027193	-0.071	0.002	0.014	3941.67	4180.79	184.269	195.747	0.693	0.674	0.639	370.424	82.0252	217.625	29.1564	0.785	1	51								Apba3	blue	ENSMUSG00000004931	0.036	0.38	0.749	298.096	290.922	25.937	18.276	0.137	0.042	0.147	31.4991	5.164	105.409	21.7958	1	1	8
	Apip	brown	ENSMUSG00000010911	-0.013	0.806	0.876	414.346	422.422	42.607	55.991	0.13	0.004	0.154	4.80408	0.32651	103.821	17.7924	0.912	1	47								Apbb1	pink	ENSMUSG00000037032	-0.032	0.09	0.433	15039.1	15400.7	514.248	661.893	0.656	0.276	0.657	34.4438	2.55106	138.193	17.0891	0	0	47
	Aplp1	green	ENSMUSG00000006651	0.016	0.512	0.65	58458	58393.5	2861.15	2848.43	0.048	0.044	0.048	77.8929	8.73512	40.1546	1.67573	1	1	9								Apbb1ip	white	ENSMUSG00000026786	-0.148	0.003	0.08	434.922	482.448	51.074	52.949	0.495	0.501	0.039	86.8154	12.4577	51.2334	0.486513	0.001	0.005	41
	Aplp2	magenta	ENSMUSG00000031996	0.032	0.106	0.213	46919.5	46332.7	2200.59	1781.88	0.678	0.752	0.306	247.618	66.8981	109.915	18.1061	1	1	5								Apbb2	blue	ENSMUSG00000029207	-0.026	0.36	0.736	3038.18	3100.39	206.488	252.856	0.684	0.605	0.663	296.199	73.9242	354.06	98.051	1	1	7
	Apmap	magenta	ENSMUSG00000033096	-0.053	0.116	0.229	2901.1	3040.4	193.08	225.559	0.379	0.264	0.487	240.082	23.4305	242.868	28.845	1	1	18								Apc	darkolivegreen	ENSMUSG00000005871	-0.035	0.349	0.728	33792.6	34644.9	3086.86	3160.45	0.894	0.897	0.192	105.241	16.8847	15.6617	0.391297	0	0	109
	Apod	salmon	ENSMUSG00000022548	-0.028	0.531	0.666	23569.3	24255.9	1832.79	3147.24	0.105	0.111	0.044	91.8397	4.76486	69.0097	1.07517	1	1	14								Apc2	purple	ENSMUSG00000020135	0.035	0.184	0.576	8156.2	7976.1	405.111	583.611	0.529	0.609	0.449	56.8404	11.9755	81.134	12.5691	1	1	10
	Apoe	tan	ENSMUSG00000002985	-0.081	0.009	0.036	83796.9	89536.8	5215.06	6845.64	0.089	0.038	0.086	56.1327	0.918435	43.441	5.8487	1	1	5								Apcdd1	black	ENSMUSG00000071847	0.076	0.21	0.608	1283.35	1218.83	177.196	165.996	0.476	0.322	0.473	31.8748	11.212	69.2271	24.2299	0.997	1	12
	Apol8	grey60	ENSMUSG00000056656	0	1	1	452.792	457.036	50.32	59.621	0.161	0.123	0.397	76.2928	6.64271	60.3185	4.46557	1	1	15								Apex1	paleturquoise	ENSMUSG00000035960	0.01	0.752	0.93	1149.65	1143.83	84.941	84.737	0.532	0.235	0.536	37.6223	2.21092	96.5075	5.35098	0.59	1	23
	Apoo	black	ENSMUSG00000079508	-0.08	0.131	0.25	171.569	183.1	17.47	22.801	0.172	0.027	0.181	73.9684	2.20967	96.607	22.8267	1	1	28								Apex2	steelblue	ENSMUSG00000025269	-0.013	0.846	0.962	135.738	136.782	19.733	13.883	0.35	0.377	0.014	65.8725	4.33027	8.35799	0.0961047	0.962	1	16
	Apool	lightgreen	ENSMUSG00000025525	-0.188	0	0.003	196.126	225.346	25.072	20.533	0.307	0.336	0.084	159.662	13.4967	51.4458	2.26326	0.543	1	56								Aph1a	tan	ENSMUSG00000015750	0.015	0.711	0.914	404.86	401.231	32.746	27.805	0.068	0.024	0.064	27.2258	0.661892	44.4094	3.57062	1	1	7
	Apopt1	magenta	ENSMUSG00000037787	-0.039	0.258	0.403	1039.96	1079.48	63.233	75.105	0.124	0.139	0.026	76.4853	12.3294	30.4899	1.53225	1	1	12								Aph1b	pink	ENSMUSG00000032375	-0.065	0.016	0.194	1193.94	1251.76	68.452	87.128	0.218	0.168	0.193	97.8512	1.5472	114.121	5.02084	0.988	1	14
	App	turquoise	ENSMUSG00000022892	0.026	0.288	0.436	89604.4	88818.1	5844.01	4475.52	0.494	0.265	0.585	222.257	47.9796	296.187	94.8783	1	1	22								Aph1c	yellow	ENSMUSG00000053040	0.031	0.402	0.765	365.34	358.198	28.568	26.096	0.135	0.036	0.179	21.2716	3.36895	63.234	12.1872	1	1	6
	Appbp2	purple	ENSMUSG00000018481	-0.029	0.168	0.298	8092.65	8338.14	311.069	425.661	0.273	0.213	0.42	70.8359	15.3616	65.0994	9.24002	1	1	27								Api5	grey60	ENSMUSG00000027193	-0.056	0.017	0.204	3912.56	4074.24	223.053	251.589	0.567	0.553	0.501	205.275	20.9465	282.268	6.8215	0	0	52
	Appl1	red	ENSMUSG00000040760	-0.067	0.012	0.044	5855.99	6191.16	389.067	291.715	0.92	0.903	0.699	455.321	109.991	178.765	31.9048	0	0	174								Aplf	royalblue	ENSMUSG00000030051	0.062	0.068	0.383	306.192	293.748	17.531	17.52	0.22	0.242	0.037	73.4244	3.17142	6.83626	0.205996	0.962	1	16
	Appl2	darkorange	ENSMUSG00000020263	0.063	0.054	0.129	3743.24	3619.95	287.91	186.093	0.426	0.424	0.04	104.468	7.25156	69.9718	0.207353	0	0	105								Apln	lightcyan	ENSMUSG00000037010	-0.09	0.145	0.526	1039.44	1106.42	163.557	149.739	0.184	0.06	0.178	17.8163	0.601631	51.4721	5.26558	0.999	1	11
	Aptx	black	ENSMUSG00000028411	-0.039	0.121	0.236	1406.99	1459.43	54.777	71.204	0.339	0.113	0.351	87.6606	9.37334	201.291	44.3314	1	1	6								Aplp1	darkgrey	ENSMUSG00000006651	-0.001	0.961	0.996	44665.9	44764.4	1644.81	1680.39	0.311	0.095	0.315	19.8165	0.97626	60.5932	7.26837	0.978	1	15
	Aqp4	blue	ENSMUSG00000024411	-0.152	0.002	0.011	26336.3	29527.1	2836.52	4091.92	0.294	0.276	0.19	139.711	40.7802	79.3018	23.2289	1	1	26								Aplp2	brown	ENSMUSG00000031996	-0.012	0.483	0.817	32318.7	32653.8	1367.15	1502.3	0.236	0.073	0.242	111.304	3.36658	154.044	23.5845	0.994	1	13
	Aqr	turquoise	ENSMUSG00000040383	0.076	0.005	0.024	2750.07	2633.85	178.568	140.264	0.154	0.177	0.017	100.796	31.997	21.7588	2.74863	1	1	20								Apmap	darkgreen	ENSMUSG00000033096	0.025	0.293	0.683	1962.24	1931.12	93.73	84.357	0.382	0.243	0.376	103.911	2.49496	76.1459	9.35939	0.427	1	25
	Ar	tan	ENSMUSG00000046532	0	0.993	0.997	1895.57	1915.02	138.527	214.898	0.49	0.172	0.498	65.6586	4.19871	163.405	33.9024	1	1	16								Apobec1	turquoise	ENSMUSG00000040613	-0.034	0.66	0.896	75.836	77.817	13.385	13.037	0.081	0.082	0.038	108.603	13.1833	41.6152	6.86003	1	1	9
	Araf	black	ENSMUSG00000001127	-0.064	0.018	0.057	10082.7	10644.9	456.925	652.704	0.701	0.603	0.674	336.562	50.1778	390.615	85.1268	1	1	34								Apobec3	lightyellow	ENSMUSG00000009585	-0.101	0.07	0.388	122.113	131.003	11.859	15.649	0.21	0.044	0.317	21.7056	1.24246	160.19	5.8237	0.999	1	11
	Arap1	yellow	ENSMUSG00000032812	0.093	0.013	0.045	1138.27	1078.03	80.805	87.866	0.174	0.169	0.111	144.472	23.8337	62.7748	5.87298	1	1	13								Apobr	blue	ENSMUSG00000042759	-0.025	0.737	0.924	67.531	68.651	8.727	11.436	0.077	0.013	0.085	11.4329	1.53013	49.7204	12.6355	1	1	6
	Arap2	red	ENSMUSG00000037999	-0.103	0.004	0.02	5264.32	5707.96	502.479	418.739	0.273	0.224	0.396	196.603	27.3139	98.3268	18.0699	1	1	23								Apod	magenta	ENSMUSG00000022548	-0.017	0.811	0.95	3617.34	3668.17	667.67	616.134	0.366	0.451	0.243	119.196	21.45	36.3076	13.9212	1	1	6
	Arap3	lightcyan	ENSMUSG00000024451	0.38	0	0	260.326	202.369	40.802	34.478	0.555	0.65	0.381	364.962	39.2863	97.6903	21.3315	0	0	120								Apoe	yellow	ENSMUSG00000002985	-0.053	0.251	0.644	48097.6	49964.9	5042.86	5371.07	0.841	0.882	0.527	317.815	81.8239	237.705	35.7765	0.939	1	17
	Arc	tan	ENSMUSG00000022602	0.133	0.006	0.026	1136.15	1046.61	123.213	117.907	0.14	0.206	0.107	46.0788	5.04129	107.007	7.30811	1	1	4								Apol8	lightgreen	ENSMUSG00000056656	0.076	0.176	0.567	229.234	217.469	27.533	30.006	0.601	0.081	0.628	6.23676	0.552187	53.5377	11.2399	1	1	8
	Arcn1	red	ENSMUSG00000032096	-0.052	0.044	0.111	7502.89	7852.69	453.525	379.078	0.775	0.755	0.567	567.605	91.9613	266.695	25.8843	0	0	187								App	blue	ENSMUSG00000022892	-0.026	0.29	0.682	76231.3	77756.3	4709.52	5123.28	0.679	0.509	0.66	261.935	62.1709	380.738	97.5142	0.004	0.024	38
	Arel1	purple	ENSMUSG00000042350	0.025	0.221	0.362	4461.87	4427.71	171.997	190.991	0.385	0.379	0.322	119.19	27.3374	57.593	7.08904	1	1	19								Appbp2	turquoise	ENSMUSG00000018481	-0.031	0.241	0.632	5319.05	5444.94	334.398	415.156	0.5	0.368	0.501	225.971	58.8838	363.046	90.7962	1	1	5
	Arf2	brown	ENSMUSG00000062421	-0.108	0	0.001	1832.79	1994.21	93.574	101.822	0.48	0.276	0.496	166.776	25.6577	314.874	57.4189	1	1	13								Appl1	blue	ENSMUSG00000040760	0.011	0.697	0.91	6405.69	6366.1	490.893	457.95	0.663	0.649	0.626	396.774	79.2895	349.012	92.6169	0.994	1	13
	Arf3	purple	ENSMUSG00000051853	-0.014	0.456	0.6	28709.6	29270.3	1018	1266.19	0.318	0.318	0.12	128.691	22.9246	54.5823	2.64488	0.996	1	38								Appl2	yellow	ENSMUSG00000020263	0.001	0.992	1	2833.56	2834.08	266.018	288.455	0.66	0.513	0.67	215.626	47.628	318.562	45.4899	0.743	1	21
	Arf4	royalblue	ENSMUSG00000021877	-0.047	0.032	0.089	3333.48	3479.13	130.712	166.131	0.427	0.33	0.418	53.3506	2.35148	45.9881	10.963	1	1	14								Aprt	turquoise	ENSMUSG00000006589	0.014	0.715	0.915	426.685	423.382	28.813	29.733	0.05	0.02	0.046	29.3516	3.24569	46.531	8.35516	1	1	9
	Arf5	darkgrey	ENSMUSG00000020440	-0.037	0.175	0.306	3146.1	3261.02	158.571	162.46	0.665	0.709	0.364	59.4045	6.73141	42.055	1.79325	1	1	5								Aptx	green	ENSMUSG00000028411	-0.011	0.613	0.876	1207.03	1218.19	42.251	46.935	0.096	0.078	0.065	32.1899	6.38244	38.7952	6.62848	1	1	4
	Arf6	grey60	ENSMUSG00000044147	-0.017	0.41	0.557	3247.01	3317.25	101.324	142.045	0.169	0.164	0.134	89.8814	8.86374	15.4261	1.50305	1	1	20								Aqp4	lightcyan	ENSMUSG00000024411	-0.071	0.134	0.508	8061.48	8473.78	949.683	876.938	0.36	0.22	0.342	89.4695	2.2131	115.972	10.0814	0.939	1	17
	Arfgap1	grey60	ENSMUSG00000027575	0.021	0.445	0.589	3132.72	3120.32	168.559	135.115	0.503	0.504	0.242	170.73	27.212	55.4072	2.72126	0.337	1	60								Aqp9	lightyellow	ENSMUSG00000032204	0.077	0.416	0.775	59.643	56.954	13.636	9.232	0.293	0.192	0.279	59.0365	5.37283	76.4351	5.12582	1	1	6
	Arfgap2	black	ENSMUSG00000027255	-0.053	0.026	0.076	2549.84	2671.24	104.904	102.52	0.159	0.046	0.164	39.6368	3.84644	88.7632	20.6957	1	1	6								Aqr	grey60	ENSMUSG00000040383	0.013	0.591	0.865	2420.68	2401.99	153.157	131.51	0.315	0.28	0.348	114.767	10.5951	190.938	4.74675	0.807	1	20
	Arfgef1	purple	ENSMUSG00000067851	0.008	0.768	0.85	6040.66	6065.05	419.154	335.88	0.773	0.766	0.572	251.369	55.2085	68.5697	12.5781	0	0	186								Ar	turquoise	ENSMUSG00000046532	0.004	0.866	0.967	2142.87	2139.84	133.467	163.176	0.595	0.402	0.619	197.259	64.3647	354.481	112.017	0.743	1	21
	Arfgef2	magenta	ENSMUSG00000074582	0.084	0.004	0.018	5222.23	4975.94	342.205	336.638	0.666	0.692	0.564	285.194	61.4896	248.537	33.3908	1	1	17								Araf	darkorange	ENSMUSG00000001127	0.004	0.852	0.963	4720.1	4714.24	241.715	174.393	0.608	0.366	0.616	193.412	6.43495	194.938	18.9569	0.427	1	25
	Arfgef3	purple	ENSMUSG00000019852	-0.036	0.515	0.653	3768.1	3897.26	568.335	449.66	0.873	0.877	0.881	231.234	63.2152	287.579	19.3835	0	0	108								Arap1	darkorange	ENSMUSG00000032812	0.05	0.329	0.711	653.141	631.017	71.686	68.289	0.629	0.369	0.643	151.829	6.48563	276.122	19.7716	1	1	7
	Arfip1	black	ENSMUSG00000074513	-0.158	0.007	0.029	139.343	156.985	15.823	20.652	0.16	0.01	0.17	10.007	0.817669	80.1615	21.5052	1	1	6								Arap2	turquoise	ENSMUSG00000037999	-0.02	0.533	0.84	5425.09	5508.11	434.726	417.885	0.565	0.153	0.632	215.517	24.5561	315.682	114.468	0	0	50
	Arfip2	brown	ENSMUSG00000030881	-0.046	0.046	0.115	4164.09	4342.55	152.363	174.459	0.234	0.22	0.168	108.666	20.5016	102.046	19.5128	1	1	9								Arap3	black	ENSMUSG00000024451	0.014	0.799	0.946	390.826	387.469	37.895	49.889	0.389	0.195	0.411	25.6465	6.78417	64.0465	21.0512	1	1	2
	Arglu1	green	ENSMUSG00000040459	0.122	0.033	0.09	1318.51	1225.67	228.139	110.037	0.771	0.77	0.498	393.335	151.615	39.8787	17.5076	0	0	434								Arc	orange	ENSMUSG00000022602	-0.021	0.916	0.981	3323.44	3372.99	1719.02	1582.1	0.486	0.489	0.497	43.3499	12.2371	22.1264	3.88299	0.978	1	15
	Arhgap1	turquoise	ENSMUSG00000027247	0.025	0.331	0.481	2431.42	2413.89	121.631	119.285	0.247	0.278	0.049	152.301	50.1965	47.1687	7.8651	1	1	34								Arcn1	blue	ENSMUSG00000032096	0.005	0.818	0.952	5139.67	5130.84	268.972	288.258	0.607	0.626	0.551	275.148	76.4135	335.02	81.4126	1	1	9
	Arhgap12	greenyellow	ENSMUSG00000041225	-0.058	0.02	0.062	4247.18	4463.25	241.502	214.375	0.62	0.619	0.483	386.97	53.4903	78.9832	4.91345	0	0	203								Arel1	blue	ENSMUSG00000042350	0.003	0.9	0.976	7375.22	7372.96	440.968	416.922	0.615	0.413	0.668	257.557	50.4035	398.689	98.6825	1	1	9
	Arhgap17	red	ENSMUSG00000030766	0.152	0	0.003	479.202	435.906	48.609	23.88	0.316	0.307	0.181	210.757	37.4112	79.663	8.2508	0	0	120								Arf1	pink	ENSMUSG00000048076	-0.094	0	0.014	15558.2	16635.4	943.615	1130.67	0.506	0.108	0.514	30.3129	0.997509	154.055	13.3593	0	0	50
	Arhgap18	green	ENSMUSG00000039031	0.002	0.967	0.982	445.048	449.278	50.227	38.881	0.47	0.47	0.038	238.276	92.6126	15.9897	1.32997	0	0	216								Arf2	paleturquoise	ENSMUSG00000062421	-0.061	0.016	0.194	1423.17	1487.13	74.243	71.798	0.434	0.492	0.169	98.839	4.63651	65.4649	1.6862	0.862	1	19
	Arhgap20	darkorange	ENSMUSG00000053199	0.11	0	0.003	4354.83	4074.45	327.471	238.85	0.505	0.484	0.282	88.1045	8.27926	86.9903	1.45054	1	1	33								Arf3	brown	ENSMUSG00000051853	-0.027	0.277	0.669	67642.1	69046.1	4012.89	4489.9	0.368	0.053	0.385	53.6272	2.43789	108.59	37.5782	0	0	82
	Arhgap21	brown	ENSMUSG00000036591	0.114	0	0	7505.47	7003.07	351.803	317.081	0.388	0.265	0.391	142.392	24.6803	214.192	45.3288	1	1	7								Arf4	pink	ENSMUSG00000021877	-0.034	0.217	0.613	3718.71	3815.11	225.961	250.43	0.257	0.206	0.236	24.5791	1.90122	59.2369	6.12563	0.994	1	13
	Arhgap23	turquoise	ENSMUSG00000049807	0.104	0.001	0.008	11819.7	11111.6	919.064	706.096	0.328	0.292	0.274	308.374	52.7385	138.799	44.3763	0.386	1	59								Arf5	salmon	ENSMUSG00000020440	-0.009	0.773	0.937	3877.19	3906.19	228.575	225.163	0.712	0.715	0.612	158.373	17.2328	52.4986	5.76317	0.994	1	13
	Arhgap26	midnightblue	ENSMUSG00000036452	0.099	0.003	0.018	6117.32	5771.88	404.672	503.223	0.498	0.452	0.46	122.457	8.81122	96.2103	19.4343	1	1	13								Arf6	darkmagenta	ENSMUSG00000044147	-0.036	0.123	0.491	2552.13	2619.35	122.513	98.933	0.633	0.619	0.369	70.2368	4.28373	55.6216	1.36423	1	1	6
	Arhgap29	pink	ENSMUSG00000039831	0.328	0	0.003	923.639	742.099	151.162	201.78	0.64	0.181	0.71	62.7206	16.4235	155.612	76.4951	1	1	10								Arfgap1	blue	ENSMUSG00000027575	-0.011	0.619	0.878	4743.06	4786.04	223.695	194.935	0.049	0.041	0.033	28.8948	4.95468	36.0644	4.95136	1	1	4
	Arhgap31	brown	ENSMUSG00000022799	0.192	0.001	0.007	1753.46	1549.97	289.909	184.995	0.334	0.488	0.016	243.989	45.3852	52.3484	1.90366	0	0	175								Arfgap2	darkgrey	ENSMUSG00000027255	-0.03	0.148	0.532	1777.92	1819.06	63.56	70.468	0.447	0.041	0.455	35.0791	0.424419	81.4009	10.4953	0	0.003	42
	Arhgap32	darkred	ENSMUSG00000041444	0.021	0.521	0.658	9041.91	8997.48	684.952	776.339	0.702	0.724	0.597	168.88	24.559	200.489	29.4911	0.963	1	44								Arfgef1	turquoise	ENSMUSG00000067851	-0.014	0.687	0.907	6173.15	6242.33	524.295	566.58	0.842	0.701	0.85	401.119	112.319	456.355	153.924	0.807	1	20
	Arhgap33	yellow	ENSMUSG00000036882	0.112	0.004	0.018	2179.96	2037.35	155.789	177.731	0.581	0.592	0.173	405.551	83.3889	91.224	9.1108	0	0	169								Arfgef2	blue	ENSMUSG00000074582	0.02	0.485	0.818	4323.89	4271.19	307.717	351.309	0.256	0.031	0.295	35.2355	3.82211	172.705	43.6847	0.003	0.015	39
	Arhgap35	magenta	ENSMUSG00000058230	0.064	0.009	0.036	18321.4	17692.6	1087.21	1079.19	0.513	0.513	0.466	184.193	45.5812	255.147	27.619	1	1	31								Arfgef3	turquoise	ENSMUSG00000019852	-0.026	0.668	0.9	5374.58	5485.89	827.206	958.917	0.754	0.695	0.702	337.191	111.396	315.195	127.176	0.042	0.193	33
	Arhgap36	blue	ENSMUSG00000036198	-0.014	0.837	0.898	1639.56	1674.25	266.091	266.309	0.586	0.591	0.438	167.82	87.2786	125.323	53.5843	1	1	16								Arfip2	black	ENSMUSG00000030881	-0.021	0.308	0.694	4215.96	4284.82	120.317	204.567	0.176	0.269	0.027	56.6424	9.37734	57.0364	1.38312	1	1	9
	Arhgap39	black	ENSMUSG00000033697	0.109	0	0.004	2316.63	2169.12	154.526	130.011	0.283	0.444	0.049	301.245	36.9897	173.217	6.13106	1	1	26								Arglu1	brown	ENSMUSG00000040459	-0.007	0.862	0.965	2043.85	2053.33	139.561	174.334	0.584	0.399	0.581	48.0111	18.4808	226.404	56.7122	0	0	175
	Arhgap4	green	ENSMUSG00000031389	-0.057	0.456	0.599	116.268	122.264	17.542	23.357	0.146	0.145	0.023	95.8234	28.5999	13.7878	0.792476	0.973	1	43								Arhgap1	darkturquoise	ENSMUSG00000027247	-0.042	0.111	0.472	3661.18	3776.27	222.922	289.037	0.658	0.812	0.622	205.895	8.97689	157.127	21.2151	0.011	0.059	36
	Arhgap44	magenta	ENSMUSG00000033389	0.07	0.004	0.021	9887.09	9506.6	543.152	555.624	0.37	0.414	0.162	148.971	36.7963	88.4599	9.61094	1	1	26								Arhgap10	steelblue	ENSMUSG00000037148	0.005	0.893	0.974	1573.46	1571.14	124.163	97.021	0.427	0.455	0.023	60.5543	5.22321	5.33741	0.152475	0.35	1	26
	Arhgap45	orange	ENSMUSG00000035697	0.076	0.224	0.367	225.488	216.308	32.281	28.007	0.598	0.603	0.035	153.421	18.3572	18.9553	0.510029	0	0	100								Arhgap12	turquoise	ENSMUSG00000041225	-0.004	0.868	0.967	1664.24	1671.23	77.31	83.905	0.094	0.013	0.105	30.1203	2.14517	62.0333	18.9695	1	1	4
	Arhgap5	red	ENSMUSG00000035133	-0.156	0.001	0.005	8890.53	9999.15	1245.72	732.354	0.734	0.731	0.383	482.766	89.0158	122.323	17.4682	0	0	215								Arhgap15	darkgreen	ENSMUSG00000049744	-0.109	0.01	0.153	357.526	386.322	38.232	33.809	0.366	0.297	0.34	85.0701	3.05362	97.283	8.47669	0.978	1	15
	Arhgdia	skyblue	ENSMUSG00000025132	0.016	0.524	0.661	12833.9	12824.5	585.855	696.347	0.314	0.305	0.21	98.9347	5.21128	38.5247	1.1743	1	1	18								Arhgap17	paleturquoise	ENSMUSG00000030766	0.09	0.034	0.28	419.938	395.214	31.749	34.923	0.695	0.746	0.32	106.834	7.03013	77.227	3.19836	0.862	1	19
	Arhgdib	midnightblue	ENSMUSG00000030220	-0.038	0.443	0.587	453.07	469.501	51.873	47.438	0.42	0.096	0.433	14.9495	1.86514	103.417	18.3304	1	1	17								Arhgap18	lightyellow	ENSMUSG00000039031	0.013	0.792	0.944	391.068	387.734	43.472	34.25	0.719	0.735	0.225	201.689	20.5402	158.992	4.13035	0	0	50
	Arhgef1	green	ENSMUSG00000040940	0.272	0	0	940.524	787.931	180.7	73.229	0.835	0.835	0.246	529.869	164.431	263.654	8.64725	0	0	388								Arhgap20	turquoise	ENSMUSG00000053199	0.046	0.177	0.569	7945.74	7710.44	614.706	781.756	0.594	0.666	0.38	331.463	106.621	246.849	68.8264	0.999	1	11
	Arhgef10	turquoise	ENSMUSG00000071176	0.054	0.127	0.244	4990.55	4856.32	397.548	415.91	0.131	0.127	0.071	75.3576	23.0214	35.1505	11.5792	1	1	10								Arhgap21	red	ENSMUSG00000036591	0	1	1	10282.8	10294.7	706.884	559.974	0.446	0.451	0.311	148.613	36.764	61.7834	8.5085	0.862	1	19
	Arhgef10l	lightyellow	ENSMUSG00000040964	0.069	0.013	0.046	2969.81	2859.79	158.753	175.754	0.573	0.182	0.602	62.9194	4.15817	102.183	15.7334	1	1	18								Arhgap24	orange	ENSMUSG00000057315	-0.032	0.431	0.784	362.654	371.535	25.63	36.883	0.207	0.203	0.145	86.7016	5.06376	92.8619	1.13203	0.508	1	24
	Arhgef11	magenta	ENSMUSG00000041977	0.077	0.041	0.105	6246.09	5979.42	655.37	477.559	0.635	0.699	0.289	233.518	62.1245	87.5948	17.1331	1	1	33								Arhgap25	darkmagenta	ENSMUSG00000030047	-0.019	0.798	0.946	405.169	411.258	77.611	71.741	0.932	1	0.394	134.513	6.92366	39.6829	1.45625	0.906	1	18
	Arhgef12	purple	ENSMUSG00000059495	0.014	0.58	0.706	14953.2	14945.7	1025.55	871.379	0.668	0.639	0.844	166.259	46.0727	138.778	18.555	0.996	1	38								Arhgap26	blue	ENSMUSG00000036452	-0.057	0.065	0.373	8834.24	9210.84	697.095	841.729	0.744	0.43	0.808	232.765	52.5253	435.354	119.481	0.743	1	21
	Arhgef17	midnightblue	ENSMUSG00000032875	0.154	0	0	11820.2	10732.6	675.038	882.718	0.606	0.504	0.567	161.318	9.83527	160.536	23.9731	1	1	19								Arhgap27	darkred	ENSMUSG00000034255	-0.01	0.876	0.969	567.465	572.881	90.296	79.509	0.104	0.097	0.063	27.2906	1.99857	38.8628	0.389332	1	1	4
	Arhgef18	turquoise	ENSMUSG00000004568	0.09	0.002	0.011	2320.86	2202.42	157.134	121.614	0.623	0.671	0.435	342.819	121.298	265.505	70.4673	1	1	11								Arhgap29	salmon	ENSMUSG00000039831	0.022	0.702	0.911	1294.43	1276.32	163.09	164.516	0.065	0.005	0.175	14.8798	0.117231	53.6109	1.64707	1	1	9
	Arhgef2	black	ENSMUSG00000028059	0.126	0.004	0.021	3021.7	2796.57	345.101	251.079	0.446	0.703	0.082	462.062	58.5887	200.559	10.4087	0.647	1	54								Arhgap30	yellow	ENSMUSG00000048865	0.013	0.826	0.954	203.62	201.684	26.32	29.238	0.317	0.344	0.053	106.035	31.9226	43.679	3.60089	0.001	0.009	40
	Arhgef25	blue	ENSMUSG00000019467	0.08	0.044	0.111	2218.11	2119.27	167.705	189.707	0.218	0.173	0.133	288.487	25.5683	50.2566	16.2837	0	0	193								Arhgap31	darkred	ENSMUSG00000022799	-0.052	0.181	0.572	1946.23	2020.56	177.375	168.363	0.157	0.128	0.174	68.4143	2.65174	63.2078	1.07438	0.906	1	18
	Arhgef26	white	ENSMUSG00000036885	-0.042	0.252	0.397	2314.17	2404.97	195.149	200.739	0.062	0.044	0.052	55.4836	0.699303	54.4803	1.45508	1	1	8								Arhgap32	tan	ENSMUSG00000041444	0.01	0.749	0.928	43633.2	43414.7	3514.65	4436.13	0.999	0.909	0.983	313.89	25.4797	330.468	54.7248	0.164	0.63	29
	Arhgef28	darkgrey	ENSMUSG00000021662	0.045	0.062	0.145	1888.48	1848.29	99.803	71.144	0.199	0.197	0.09	36.346	1.87201	46.4207	0.441238	1	1	20								Arhgap33	white	ENSMUSG00000036882	0.06	0.101	0.45	12106.8	11623.3	1118.14	902.693	0.543	0.436	0.454	97.4481	10.8399	44.2986	5.63964	0.988	1	14
	Arhgef37	purple	ENSMUSG00000045094	0.034	0.601	0.724	135.662	133.74	20.249	19.646	0.096	0.096	0.021	82.3518	6.92259	26.7866	0.454257	1	1	22								Arhgap35	purple	ENSMUSG00000058230	0.079	0.001	0.049	18133.6	17186.1	1168.4	930.244	0.291	0.444	0.113	83.0859	8.73445	31.129	3.15302	1	1	8
	Arhgef40	yellow	ENSMUSG00000004562	0.115	0.001	0.005	1670.37	1558.1	121.166	102.597	0.552	0.534	0.46	385.195	75.2023	209.756	24.2941	0.29	1	61								Arhgap39	darkolivegreen	ENSMUSG00000033697	0.004	0.874	0.968	3315.06	3311.26	188.374	173.585	0.385	0.383	0.504	106.489	7.20908	88.2399	1.0255	0.994	1	13
	Arhgef5	lightcyan	ENSMUSG00000033542	0.394	0	0.002	112.566	86.514	26.889	23.187	0.502	0.377	0.556	140.335	22.7497	122.322	31.1743	1	1	8								Arhgap42	red	ENSMUSG00000050730	0.04	0.284	0.677	1063.89	1036.08	79.437	101.68	0.177	0.006	0.545	26.1528	0.491037	120.8	14.9345	0	0	75
	Arhgef6	blue	ENSMUSG00000031133	0.054	0.084	0.18	1388.02	1350.18	94.195	90.68	0.697	0.781	0.234	211.813	115.259	57.1198	28.6404	1	1	15								Arhgap44	pink	ENSMUSG00000033389	0.061	0.001	0.049	9183.12	8815.91	362.096	401.247	0.34	0.162	0.325	39.86	1.49972	92.1579	8.45248	0.35	1	26
	Arhgef7	brown	ENSMUSG00000031511	0.027	0.157	0.284	4235.46	4197.93	125.348	146.555	0.239	0.195	0.201	163.613	18.1509	137.277	23.2236	1	1	32								Arhgap45	yellow	ENSMUSG00000035697	0.001	0.99	1	216.892	217.096	25.597	26.513	0.332	0.191	0.389	151.308	17.7639	80.9718	26.3894	0.999	1	11
	Arhgef9	green	ENSMUSG00000025656	-0.036	0.06	0.141	22772.1	23571.4	957.859	874.171	0.602	0.602	0.077	456.275	118.629	55.3319	2.69569	0	0	420								Arhgap5	brown	ENSMUSG00000035133	0.015	0.591	0.865	6209.79	6154.73	371.708	485.65	0.124	0.055	0.12	17.1164	2.55153	41.6055	11.7295	1	1	4
	Arid1a	turquoise	ENSMUSG00000007880	0.156	0	0.003	6748.88	6117.39	730.021	635.066	0.984	0.942	0.966	474.021	170.402	524.842	156.661	1	1	8								Arhgdia	lightcyan	ENSMUSG00000025132	-0.013	0.573	0.857	12952.1	13086.9	380.636	624.813	0.607	0.24	0.6	58.9154	2.40876	161.143	17.6899	0.807	1	20
	Arid1b	turquoise	ENSMUSG00000069729	0.086	0.011	0.04	4496.72	4277.05	372.336	336.268	0.737	0.634	0.776	359.591	114.609	423.246	125.875	1	1	8								Arhgdib	white	ENSMUSG00000030220	-0.055	0.361	0.737	337.832	351.335	44.317	47.378	0.144	0.135	0.063	112.152	3.36118	147.392	0.777839	0.743	1	21
	Arid2	darkred	ENSMUSG00000033237	0.085	0.003	0.016	2514.41	2392.88	167.681	141.552	0.747	0.817	0.658	193.515	27.7122	235.03	32.5112	1	1	9								Arhgdig	salmon	ENSMUSG00000073433	0.005	0.888	0.972	1639.61	1635.34	119.593	117.047	0.82	0.857	0.457	94.6673	20.6608	38.5131	4.3056	0.906	1	18
	Arid4b	blue	ENSMUSG00000039219	0.021	0.547	0.679	2875.17	2861.31	222.08	195.777	0.329	0.039	0.447	122.668	5.82852	132.839	54.7058	1	1	25								Arhgef1	brown	ENSMUSG00000040940	0.05	0.343	0.722	876.063	845.92	86.436	104.183	0.629	0.298	0.657	34.612	13.7957	158.29	64.0939	0.962	1	16
	Arid5b	darkred	ENSMUSG00000019947	0.171	0	0.003	1153.81	1034.28	145.435	105.353	0.482	0.265	0.484	85.0414	8.99461	180.57	23.9338	0.994	1	39								Arhgef10	magenta	ENSMUSG00000071176	0.068	0.074	0.397	1004.67	960.154	65.099	80.022	0.028	0.012	0.027	29.7284	0.569138	42.1434	1.52455	1	1	10
	Arih1	purple	ENSMUSG00000025234	0	0.983	0.991	4598.31	4644.44	169.218	154.301	0.308	0.269	0.308	88.5824	19.3832	53.485	6.76842	0.987	1	41								Arhgef10l	skyblue	ENSMUSG00000040964	0.073	0.049	0.332	2304.82	2194.68	208.951	129.785	0.321	0.32	0.09	77.7235	6.73211	41.6872	0.721215	0.962	1	16
	Arl1	black	ENSMUSG00000060904	-0.094	0.002	0.013	3592.1	3870.98	223.505	253.411	0.685	0.661	0.644	438.647	55.0466	393.088	81.2274	1	1	29								Arhgef11	brown	ENSMUSG00000041977	-0.025	0.342	0.72	4790.11	4881.15	312.287	307.662	0.119	0.036	0.117	38.8892	1.68608	64.1253	11.4124	0.978	1	15
	Arl14ep	yellow	ENSMUSG00000027122	-0.089	0.001	0.01	1801.29	1934.73	98.133	118.287	0.231	0.234	0.034	163.367	32.9327	41.5315	1.81068	0	0	97								Arhgef12	tan	ENSMUSG00000059495	0.053	0.022	0.23	15250.3	14728.5	840.668	881.56	0.276	0.151	0.277	93.7524	4.2292	119.733	15.4164	0.988	1	14
	Arl16	brown	ENSMUSG00000057594	-0.008	0.761	0.844	1357.45	1379.5	75.943	63.207	0.193	0.232	0.09	128.32	21.5561	60.6955	10.3935	1	1	19								Arhgef17	purple	ENSMUSG00000032875	0.048	0.043	0.309	14901.3	14442.2	830.739	945.065	0.808	0.67	0.809	64.7301	13.1803	116.132	22.6694	0.018	0.09	35
	Arl2	purple	ENSMUSG00000024944	0.014	0.538	0.673	3606.64	3607.9	140.982	125.341	0.343	0.349	0.021	136.936	25.1561	17.4876	0.453624	0	0	116								Arhgef18	darkolivegreen	ENSMUSG00000004568	0.001	0.966	0.996	1997.25	1998.7	89.43	83.466	0.18	0.178	0.128	103.067	3.34751	115.054	0.260938	0.807	1	20
	Arl2bp	tan	ENSMUSG00000031776	0.013	0.524	0.661	8003.71	8012.9	220.139	337.635	0.19	0.132	0.18	41.094	3.21477	88.3328	12.2257	1	1	11								Arhgef25	salmon	ENSMUSG00000019467	0.023	0.388	0.755	7032.06	6929.77	369.253	336.046	0.087	0.045	0.149	52.8883	1.08217	14.9032	1.40301	1	1	5
	Arl3	brown	ENSMUSG00000025035	-0.114	0	0.001	6067.76	6629.03	340.861	379.507	0.606	0.613	0.521	287.897	57.0105	258.496	60.3229	0.999	1	36								Arhgef26	yellow	ENSMUSG00000036885	0.063	0.214	0.611	1306.67	1251.86	178.829	128.283	0.323	0.119	0.414	83.3346	11.0479	109.001	28.1379	0	0.001	45
	Arl4a	lightyellow	ENSMUSG00000047446	-0.061	0.071	0.159	1142.36	1203.24	71.458	83.093	0.274	0.104	0.271	110.551	2.38164	121.368	7.08277	1	1	12								Arhgef28	midnightblue	ENSMUSG00000021662	0.04	0.362	0.737	1625.8	1583.34	208.086	147.735	0.718	0.719	0.23	124.875	24.1693	16.9607	0.83808	0	0	91
	Arl5a	green	ENSMUSG00000036093	0.065	0.075	0.165	5153.03	4970.21	500.094	367.444	0.155	0.155	0.02	79.7201	30.4422	51.1404	0.706703	1	1	29								Arhgef3	blue	ENSMUSG00000021895	0.042	0.105	0.46	3383.96	3292.32	211.785	183.399	0.161	0.107	0.142	74.3954	13.0638	107.092	20.9839	0.997	1	12
	Arl5b	grey60	ENSMUSG00000017418	-0.017	0.535	0.671	1556.86	1591.18	95.104	94.954	0.259	0.26	0.117	162.809	14.0661	36.6731	1.31594	0.002	0.01	80								Arhgef4	red	ENSMUSG00000037509	0.081	0.001	0.047	8754.98	8291	454.802	476.697	0.018	0.007	0.037	79.8617	0.603813	18.0461	1.01174	0.988	1	14
	Arl6	brown	ENSMUSG00000022722	-0.119	0.005	0.024	856.352	939.122	69.284	94.498	0.357	0.036	0.418	40.1134	3.3766	274.691	48.3751	0.949	1	45								Arhgef40	green	ENSMUSG00000004562	0.021	0.615	0.876	765.315	755.207	60.726	63.721	0.533	0.718	0.04	293.859	58.8712	49.5699	4.06061	0	0	46
	Arl6ip1	black	ENSMUSG00000030654	-0.097	0.002	0.013	16006	17287.7	864.781	1484.55	0.315	0.404	0.21	322.161	33.6589	273.505	26.5119	1	1	21								Arhgef5	black	ENSMUSG00000033542	0.017	0.833	0.957	172.709	170.831	29.028	32.464	0.723	0.574	0.726	98.1002	19.9972	130.226	37.1496	1	1	10
	Arl6ip4	brown	ENSMUSG00000029404	0.015	0.643	0.757	1585.25	1585.08	107.881	85.661	0.166	0.131	0.143	87.2062	12.1636	87.4119	16.5381	1	1	19								Arhgef6	yellow	ENSMUSG00000031133	-0.005	0.877	0.969	655.818	658.854	36.732	36.489	0.077	0.067	0.044	35.7188	6.19516	34.6454	3.00574	1	1	2
	Arl8a	lightyellow	ENSMUSG00000026426	0.036	0.194	0.33	13481.6	13276.2	713.937	926.337	0.367	0.45	0.106	61.5373	10.2948	30.9656	2.78056	1	1	21								Arhgef7	midnightblue	ENSMUSG00000031511	-0.007	0.734	0.923	5651.79	5688.58	363.489	202.672	0.56	0.556	0.2	155.709	18.6962	70.3285	0.727168	0	0	105
	Armc1	red	ENSMUSG00000027599	-0.064	0.025	0.075	2608.3	2752.96	166.524	162.364	0.486	0.481	0.377	315.246	58.5185	159.155	17.2012	0.999	1	35								Arhgef9	tan	ENSMUSG00000025656	0.001	0.974	0.997	35148.7	35196.9	1954.05	2360.68	0.468	0.462	0.424	211.258	12.9442	234.7	23.5818	0.807	1	20
	Armc2	steelblue	ENSMUSG00000071324	0.042	0.511	0.65	120.777	118.715	15.54	15.951	0.81	0.879	0.014	104.328	10.358	10.7408	0.0743028	0.01	0.054	75								Arid1a	purple	ENSMUSG00000007880	0.017	0.551	0.848	8896.34	8805.21	609.923	665.191	0.791	1	0.67	100.241	19.6732	94.8035	18.78	0.999	1	11
	Armc5	cyan	ENSMUSG00000042178	0.103	0.004	0.019	660.137	620.979	45.725	44.236	0.531	0.517	0.377	303.67	25.6056	176.555	6.88554	1	1	24								Arid1b	purple	ENSMUSG00000069729	0.026	0.262	0.654	6186.7	6086.52	312.181	415.847	0.84	0.282	0.999	55.2933	5.54451	197.74	27.9789	0.279	0.969	27
	Armc8	yellow	ENSMUSG00000032468	-0.046	0.096	0.199	3144.95	3279	146.083	202.17	0.292	0.206	0.505	177.303	29.0011	216.896	26.668	1	1	21								Arid2	red	ENSMUSG00000033237	0.021	0.459	0.803	2245.95	2215.98	154.732	157.302	0.619	0.6	0.757	282.839	48.8542	195.655	20.7404	0.669	1	22
	Armc9	greenyellow	ENSMUSG00000062590	0.042	0.251	0.396	990.859	972.12	77.152	73.318	0.268	0.266	0.099	168.501	22.9963	44.3257	1.00392	0	0	88								Arid4a	turquoise	ENSMUSG00000048118	0.038	0.185	0.577	2659.84	2593.27	213.263	149.733	0.352	0.092	0.385	101.999	14.6647	217.245	69.7788	0	0	72
	Armcx1	grey60	ENSMUSG00000033460	-0.039	0.1	0.205	3616.11	3751.59	192.026	171.524	0.616	0.621	0.183	365.587	33.5397	47.6216	2.05578	0	0	267								Arid4b	red	ENSMUSG00000039219	0.091	0.001	0.05	2247.79	2111.78	121.518	136.346	0.303	0.302	0.183	126.637	24.6289	61.8096	5.00609	0.59	1	23
	Armcx3	grey60	ENSMUSG00000049047	-0.041	0.317	0.467	2350.01	2439.52	182.742	260.269	0.446	0.443	0.15	154.796	23.9214	72.0927	1.68922	0	0.001	85								Arid5b	red	ENSMUSG00000019947	-0.005	0.928	0.985	1585.41	1594.5	207.488	246.799	0.391	0.316	0.674	163.606	25.7601	179.654	18.4793	0.121	0.488	30
	Armcx4	darkorange	ENSMUSG00000049804	0.022	0.296	0.445	5139.46	5110	227.248	211.092	0.56	0.548	0.201	90.7586	9.37403	34.5321	1.03486	1	1	11								Arih1	grey60	ENSMUSG00000025234	-0.027	0.213	0.609	4181.98	4266.85	230.862	216.777	0.854	0.855	0.636	363.173	32.4012	274.911	8.66315	0.743	1	21
	Armcx5	darkturquoise	ENSMUSG00000072969	0.026	0.443	0.588	1612.05	1599.08	98.555	116.772	0.165	0.092	0.153	37.288	0.808157	45.2157	3.38057	1	1	12								Arl1	saddlebrown	ENSMUSG00000060904	-0.022	0.422	0.779	3240.92	3297.78	170.505	244.041	0.521	0.91	0.49	76.9745	2.10245	133.571	7.14692	1	1	8
	Armcx6	royalblue	ENSMUSG00000050394	-0.027	0.399	0.548	482.606	496.323	30.703	22.367	0.207	0.08	0.21	66.6592	0.571094	56.3105	5.51269	1	1	7								Arl13b	darkgrey	ENSMUSG00000022911	0.011	0.77	0.937	408.774	406.392	31.203	25.831	0.202	0.058	0.196	17.5749	0.602159	43.9407	4.50914	1	1	4
	Armt1	lightyellow	ENSMUSG00000061759	-0.016	0.622	0.74	792.636	809.671	53.634	36.547	0.125	0.121	0.06	55.5674	2.76186	50.4182	1.57513	1	1	4								Arl15	pink	ENSMUSG00000042348	-0.017	0.602	0.871	2854.84	2892.35	232.148	201.851	0.157	0.056	0.152	64.4629	0.520912	66.5029	3.96259	0.862	1	19
	Arnt	green	ENSMUSG00000015522	0.19	0	0	1063.76	942.478	120.486	56.513	0.61	0.611	0.099	290.855	120.239	17.6624	3.47974	0	0	278								Arl2	salmon	ENSMUSG00000024944	0.002	0.958	0.995	1408.28	1408.93	86.673	61.006	0.29	0.306	0.075	93.3368	7.36848	16.767	0.707946	0.862	1	19
	Arntl2	grey60	ENSMUSG00000040187	0.04	0.582	0.708	83.701	82.265	11.072	13.809	0.129	0.127	0.095	69.3645	6.87435	50.0257	1.0719	1	1	9								Arl2bp	lightcyan	ENSMUSG00000031776	0.021	0.402	0.765	5277.3	5206.44	246.891	220.577	0.362	0.149	0.357	104.238	1.49804	158.474	10.5379	0	0.002	43
	Arpc1b	darkturquoise	ENSMUSG00000029622	-0.094	0.067	0.153	872.593	941.199	84.216	123.573	0.304	0.433	0.21	77.5379	3.79562	58.5149	4.63642	1	1	6								Arl4a	green	ENSMUSG00000047446	-0.031	0.366	0.74	1937.71	1983.24	158.987	141.515	0.193	0.038	0.202	36.2831	3.10466	82.2111	20.6966	0.939	1	17
	Arpc2	brown	ENSMUSG00000006304	-0.031	0.126	0.242	5783.5	5965.03	184.412	176.3	0.361	0.08	0.414	74.4434	7.39809	185.957	47.9268	0.932	1	46								Arl4d	orange	ENSMUSG00000034936	0.047	0.557	0.851	386.039	373.784	71.321	70.168	0.403	0.397	0.354	31.9527	9.91877	18.5837	2.7664	0.999	1	11
	Arpc3	saddlebrown	ENSMUSG00000029465	-0.067	0.004	0.018	3499.21	3700.35	152.146	126.933	0.466	0.462	0.215	128.828	5.06378	90.3311	1.35644	1	1	19								Arl5a	pink	ENSMUSG00000036093	0.165	0	0.002	4028.5	3599.98	357.842	375.486	0.139	0.21	0.089	31.2968	1.93732	35.311	2.30345	1	1	3
	Arpc5	magenta	ENSMUSG00000008475	-0.095	0.001	0.007	1819.25	1961.29	70.354	122.37	0.283	0.014	0.485	45.0379	1.23107	174.99	28.7223	0.785	1	51								Arl5b	grey60	ENSMUSG00000017418	-0.045	0.215	0.611	1311.73	1354.46	124.893	113.718	0.602	0.615	0.106	161.415	23.3064	48.0157	1.44401	0.028	0.133	34
	Arpc5l	black	ENSMUSG00000026755	-0.086	0.001	0.007	2959.14	3173.75	128.339	159.136	0.407	0.064	0.428	68.1446	5.29327	186.908	54.0608	0.785	1	51								Arl6	darkgreen	ENSMUSG00000022722	-0.058	0.054	0.345	733.388	764.117	41.943	54.162	0.352	0.076	0.381	23.4734	0.78387	86.101	9.50556	0.997	1	12
	Arpp19	brown	ENSMUSG00000007656	-0.153	0	0	3888.03	4366.14	206.915	301.76	0.068	0.063	0.043	62.628	5.82403	46.3905	4.96976	1	1	3								Arl6ip1	darkgreen	ENSMUSG00000030654	0.004	0.879	0.97	11054.6	11041.2	492.536	668.114	0.435	0.33	0.418	24.5127	3.39183	36.2783	10.4142	1	1	5
	Arpp21	darkgreen	ENSMUSG00000032503	0.126	0.008	0.032	3624.99	3355.4	400.266	372.665	0.376	0.318	0.335	84.2064	1.8391	74.9312	5.73792	1	1	12								Arl6ip4	midnightblue	ENSMUSG00000029404	0.038	0.281	0.673	1290.53	1259.84	100.073	74.589	0.044	0.027	0.167	106.087	0.919087	32.6716	0.606238	0.018	0.09	35
	Arrb1	royalblue	ENSMUSG00000018909	0.027	0.247	0.391	17542.3	17389.7	598.257	1122.27	0.456	0.161	0.465	25.7895	1.14289	87.0437	12.2093	1	1	22								Arl6ip5	darkgrey	ENSMUSG00000035199	-0.027	0.309	0.695	3706.1	3782.95	143.688	250.358	0.369	0.241	0.329	65.2931	2.48647	74.0753	7.58853	0.669	1	22
	Arrb2	grey60	ENSMUSG00000060216	0.072	0.023	0.07	1784.71	1715.15	116.556	92.789	0.229	0.229	0.138	169.165	12.3664	19.3607	1.55301	0.386	1	59								Arl8b	darkorange	ENSMUSG00000030105	-0.021	0.374	0.745	14696.1	14936.9	790.733	908.539	0.636	0.506	0.596	169.354	8.89068	192.613	18.3342	0.999	1	11
	Arrdc1	green	ENSMUSG00000026972	0.111	0.065	0.15	252.896	236.846	38.963	25.172	0.608	0.609	0.02	313.418	119.871	5.32325	0.712599	0	0	489								Armc1	green	ENSMUSG00000027599	0.029	0.283	0.676	2289.77	2248.54	111.156	156.722	0.319	0.323	0.193	124.954	26.4435	98.3875	19.8494	0.807	1	20
	Arrdc3	skyblue	ENSMUSG00000074794	0.013	0.706	0.805	5550.55	5554.5	485.061	373.42	0.309	0.291	0.274	88.7664	4.9604	18.6994	1.52663	1	1	22								Armc5	lightyellow	ENSMUSG00000042178	0.02	0.551	0.848	603.5	595.737	33.187	43.76	0.042	0.006	0.063	35.8977	0.161597	21.6055	1.16058	1	1	7
	Arsa	cyan	ENSMUSG00000022620	0.125	0.002	0.01	2384.2	2208.45	173.026	214.421	0.263	0.253	0.111	153.411	12.522	74.6786	2.03111	1	1	22								Armc6	black	ENSMUSG00000002343	-0.031	0.313	0.697	582.653	596.055	32.554	34.133	0.219	0.042	0.238	46.9726	1.45793	47.3708	12.1628	1	1	6
	Arsg	cyan	ENSMUSG00000020604	-0.005	0.897	0.938	3030.09	3070.71	238.444	299.165	0.244	0.237	0.074	71.2072	11.7355	56.6556	1.35768	1	1	14								Armc8	green	ENSMUSG00000032468	0.016	0.597	0.868	3481.24	3451.35	249.797	248.74	0.335	0.218	0.309	100.292	17.8274	175.388	31.6785	0.962	1	16
	Arsk	darkorange	ENSMUSG00000021592	-0.006	0.903	0.942	748.886	759.006	93.291	73.081	0.463	0.464	0.042	264.732	7.95101	25.5099	0.214903	0	0	190								Armcx1	darkorange	ENSMUSG00000033460	-0.005	0.878	0.969	2804.67	2819.16	200.715	230.136	0.586	0.749	0.436	215.124	13.1685	232.681	13.4251	1	1	7
	Arv1	paleturquoise	ENSMUSG00000031982	0.064	0.296	0.444	102.038	98.615	13.781	11.378	0.196	0.021	0.201	37.4541	0.150335	55.4008	2.46794	1	1	8								Armcx2	grey60	ENSMUSG00000033436	-0.042	0.051	0.337	5334.43	5500.77	287.922	279.871	0.522	0.489	0.515	358.119	18.5491	230.166	7.01849	0.962	1	16
	Arvcf	lightgreen	ENSMUSG00000000325	0.082	0.021	0.065	1137.22	1085.67	79.844	73.148	0.559	0.562	0.445	271.821	22.5774	129.94	11.9968	1	1	17								Armcx3	saddlebrown	ENSMUSG00000049047	-0.003	0.942	0.99	1829.97	1836.46	148.606	161.141	0.641	0.822	0.622	184.907	1.89804	185.22	9.05839	0.164	0.63	29
	Arx	blue	ENSMUSG00000035277	0.022	0.89	0.933	403.798	402.178	140.604	138.408	0.672	0.683	0.586	159.443	100.809	142.345	71.7539	1	1	6								Armcx4	darkorange	ENSMUSG00000049804	-0.001	0.966	0.996	3568.58	3578.15	217.806	231.815	0.519	0.375	0.496	178.154	6.59299	273.726	15.2491	0.997	1	12
	Arxes2	magenta	ENSMUSG00000048040	-0.108	0.002	0.013	1565.15	1703.85	114.594	119.922	0.274	0.29	0.132	155.444	25.7681	89.3628	7.81422	1	1	21								Armcx5	green	ENSMUSG00000072969	-0.014	0.684	0.906	2191.58	2217.78	175.307	197.591	0.453	0.438	0.369	210.547	35.9182	250.142	37.8828	0.669	1	22
	Asah1	turquoise	ENSMUSG00000031591	-0.131	0	0.001	3260.33	3606.19	219.484	235.314	0.1	0.072	0.088	63.2673	13.0539	75.0018	14.193	1	1	5								Arnt	brown	ENSMUSG00000015522	0.062	0.123	0.492	1139.95	1091.93	101.205	81.302	0.446	0.597	0.366	95.8066	27.6694	92.7797	35.7652	0.279	0.969	27
	Asah2	greenyellow	ENSMUSG00000024887	-0.009	0.82	0.886	3837.24	3898.25	339.734	357.423	0.242	0.238	0.209	126.733	20.5987	25.9415	2.12873	1	1	27								Arnt2	purple	ENSMUSG00000015709	0.003	0.897	0.974	19591.6	19594.8	779.705	1091.68	0.309	0.131	0.344	24.1242	2.57706	99.8471	9.64468	0	0	70
	Asap1	magenta	ENSMUSG00000022377	0.076	0.004	0.019	4978.7	4770.58	284.348	297.732	0.544	0.567	0.39	183.104	50.4298	120.543	23.1049	1	1	18								Arntl	royalblue	ENSMUSG00000055116	-0.021	0.584	0.862	2422.16	2460.12	246.129	208.051	0.113	0.077	0.148	50.2868	1.01005	21.7575	0.828985	1	1	8
	Asap2	darkgrey	ENSMUSG00000052632	0.142	0	0.003	2621.4	2398.78	258.656	206.81	0.504	0.564	0.12	119.749	5.35885	11.5102	0.59009	1	1	12								Arntl2	yellow	ENSMUSG00000040187	-0.261	0.007	0.125	101.835	122.066	27.797	23.899	0.019	0.013	0.012	16.8428	1.24259	48.952	0.797134	1	1	10
	Asap3	brown	ENSMUSG00000036995	0.098	0.024	0.072	414.012	390.765	31.008	39.385	0.122	0.148	0.047	152.106	13.7845	78.1302	5.42906	1	1	14								Arpc1a	paleturquoise	ENSMUSG00000029621	-0.036	0.147	0.53	3450.97	3543.47	148.002	193.508	0.483	0.489	0.221	68.278	4.61071	89.787	2.20882	0	0	47
	Asb13	grey60	ENSMUSG00000033781	0.012	0.702	0.802	3823.65	3827.81	244.983	305.138	0.43	0.414	0.51	159.628	22.3377	57.2049	5.74097	0.932	1	46								Arpc1b	magenta	ENSMUSG00000029622	-0.043	0.423	0.78	478.546	493.752	45.658	66.223	0.379	0.239	0.408	121.493	11.3909	201.071	23.3728	0.978	1	15
	Asb2	darkturquoise	ENSMUSG00000021200	0.087	0.234	0.377	125.715	119.44	21.317	19.121	0.405	0.576	0.295	179.248	5.05723	85.9308	6.51613	1	1	16								Arpc2	pink	ENSMUSG00000006304	-0.041	0.021	0.226	7773.27	8011.21	258.486	307.675	0.372	0.07	0.382	20.9389	0.648952	123.663	9.94128	0.906	1	18
	Asb4	blue	ENSMUSG00000042607	-0.073	0.259	0.404	406.186	431.026	61.559	70.588	0.318	0.345	0.107	134.425	50.876	34.6733	13.0737	0.973	1	43								Arpc3	green	ENSMUSG00000029465	-0.048	0.053	0.342	4759.04	4927.6	236.606	290.585	0.318	0.115	0.328	42.4032	9.42545	144.101	33.687	0.743	1	21
	Asb7	purple	ENSMUSG00000030509	-0.101	0.001	0.009	1022.79	1107.8	65.409	78.72	0.237	0.231	0.101	105.671	16.6515	55.0266	2.22077	0.543	1	56								Arpc5	darkgrey	ENSMUSG00000008475	-0.041	0.159	0.546	1746.54	1800.44	112.346	121.323	0.624	0.05	0.639	18.4229	0.517424	79.763	14.7437	0	0.001	44
	Asb8	white	ENSMUSG00000048175	0.034	0.128	0.246	2577.71	2542.92	86.655	122.424	0.193	0.05	0.202	66.2163	0.801047	40.6267	5.67778	1	1	12								Arpc5l	greenyellow	ENSMUSG00000026755	-0.08	0.006	0.119	2614.3	2766.22	111.822	166.683	0.33	0.129	0.443	43.1908	5.18089	113.269	15.509	0.427	1	25
	Ascc1	royalblue	ENSMUSG00000044475	-0.053	0.087	0.186	826.638	866.48	46.799	47.592	0.084	0.12	0.06	21.1943	0.852001	55.9709	1.57962	1	1	24								Arpin	lightcyan	ENSMUSG00000039043	0.047	0.168	0.558	672.114	651.621	44.428	46.647	0.15	0.03	0.148	21.8542	0.298768	41.1465	4.36515	1	1	8
	Ascc2	yellow	ENSMUSG00000020412	0.086	0.009	0.035	1009.42	960.477	60.036	62.999	0.392	0.392	0.132	278.945	55.2777	59.7254	6.94949	0	0	107								Arpp19	paleturquoise	ENSMUSG00000007656	-0.142	0	0.025	18486.1	20431	1902.27	2170.85	0.347	0.166	0.336	28.2066	1.56088	40.008	3.35273	1	1	5
	Ascc3	darkorange	ENSMUSG00000038774	-0.095	0.001	0.009	1361.15	1467.45	97.398	72.841	0.555	0.535	0.35	102.654	9.16533	41.2659	1.80092	1	1	15								Arpp21	turquoise	ENSMUSG00000032503	0.001	0.958	0.995	22854.9	22865.1	1245.63	1080.62	0.076	0.068	0.043	41.3373	10.9515	48.9745	7.77871	1	1	7
	Asf1a	yellow	ENSMUSG00000019857	-0.131	0.002	0.013	464.993	513.969	48.556	43.893	0.262	0.256	0.178	197.661	36.0171	108.373	9.38998	1	1	24								Arrb1	lightgreen	ENSMUSG00000018909	0.017	0.516	0.832	19588.8	19392.8	997.134	1246.29	0.717	0.274	0.714	47.3335	1.8616	81.8698	12.78	0	0.003	42
	Asgr1	pink	ENSMUSG00000020884	-0.31	0.139	0.26	39.583	49.397	20.961	33.499	0.672	0.538	0.691	70.5289	48.9337	140.857	74.4628	1	1	18								Arrdc1	brown	ENSMUSG00000026972	0.048	0.374	0.745	222.211	214.682	20.804	28.619	0.192	0.008	0.203	3.06506	0.364741	68.0414	19.8606	0	0	49
	Ash1l	darkred	ENSMUSG00000028053	0.093	0.001	0.007	8947.99	8474.5	543.49	609.418	0.644	0.499	0.647	88.4571	16.9197	234.567	31.9926	1	1	23								Arrdc3	darkmagenta	ENSMUSG00000074794	0.017	0.58	0.859	1579.15	1563.12	102.813	108.687	0.464	0.522	0.063	108.161	3.61422	48.6763	0.232803	0.999	1	11
	Ash2l	paleturquoise	ENSMUSG00000031575	0.008	0.683	0.788	2315.89	2325.4	58.994	82.464	0.148	0.267	0.012	51.02	1.87625	32.1535	0.14829	1	1	9								Arsb	brown	ENSMUSG00000042082	-0.046	0.047	0.324	8285.14	8571.37	466.845	526.742	0.297	0.054	0.306	22.3621	2.5012	151.527	29.909	0	0	78
	Asic1	midnightblue	ENSMUSG00000023017	0.085	0.001	0.009	4419.66	4208.53	249.889	231.835	0.386	0.277	0.378	138.114	5.3954	163.671	15.9704	1	1	15								Arsj	skyblue	ENSMUSG00000046561	-0.155	0.303	0.691	84.159	94.029	42.534	22.276	0.259	0.259	0.049	42.4731	5.4557	27.1545	0.394506	0.906	1	18
	Asic2	midnightblue	ENSMUSG00000020704	0.059	0.099	0.204	2899.8	2813.3	210.376	235.616	0.615	0.3	0.597	67.0145	5.8512	135.429	25.2536	1	1	34								Art3	greenyellow	ENSMUSG00000034842	0.035	0.665	0.898	102.96	100.683	18.677	16.929	0.07	0.008	0.097	36.7596	0.312538	29.5113	3.39244	1	1	9
	Asic4	blue	ENSMUSG00000033007	0.102	0.184	0.318	901.053	847.347	169.143	145.828	0.385	0.3	0.424	84.491	44.3217	100.328	51.884	1	1	3								Arxes2	darkgreen	ENSMUSG00000048040	-0.056	0.21	0.607	603.101	628.572	60	59.562	0.271	0.163	0.267	31.0824	1.67852	31.7159	6.64655	1	1	6
	Asna1	lightgreen	ENSMUSG00000052456	-0.027	0.301	0.449	4661.3	4796.68	236.736	249.389	0.18	0.115	0.214	61.8481	4.63669	66.6891	5.75676	1	1	11								As3mt	blue	ENSMUSG00000003559	0.008	0.879	0.97	514.747	512.651	57.994	51.2	0.147	0.094	0.141	55.201	11.4331	95.4427	20.8432	1	1	9
	Asns	royalblue	ENSMUSG00000029752	-0.049	0.032	0.089	4786.54	5002.16	224.306	229.479	0.302	0.311	0.292	85.9534	2.21412	52.9755	7.6727	1	1	19								Asah2	lightcyan	ENSMUSG00000024887	0.094	0.086	0.425	663.609	623.102	78.731	88.673	0.471	0.211	0.463	87.839	2.12262	149.18	13.657	0	0	70
	Aspa	paleturquoise	ENSMUSG00000020774	-0.115	0.022	0.067	1637.56	1792.4	190.963	195.277	0.374	0.652	0.056	60.5973	4.58006	229.615	0.693419	0	0	180								Asap1	blue	ENSMUSG00000022377	-0.069	0.02	0.219	8746.87	9190.11	685.8	725.316	0.68	0.641	0.623	293.883	78.2358	326.232	92.1672	0.999	1	11
	Aspdh	greenyellow	ENSMUSG00000038704	0.342	0	0.004	142.603	113.841	32.589	27.032	0.139	0.137	0.068	85.8993	11.8216	15.723	0.69408	1	1	29								Asap2	royalblue	ENSMUSG00000052632	-0.045	0.248	0.64	2692.1	2782.54	297.364	259.521	0.466	0.505	0.164	128.417	6.60253	118.493	0.919321	0.862	1	19
	Aspg	darkgreen	ENSMUSG00000037686	-0.041	0.721	0.816	84.554	87.728	20.821	25.216	0.444	0.46	0.391	36.8772	2.66093	66.4311	6.69293	1	1	4								Asap3	darkmagenta	ENSMUSG00000036995	-0.054	0.462	0.805	125.011	129.988	21.809	17.859	0.292	0.311	0.09	59.4253	2.15213	72.0938	0.33118	1	1	1
	Asph	green	ENSMUSG00000028207	-0.026	0.239	0.383	4429.33	4552.62	216.775	195.897	0.305	0.304	0.192	190.979	59.8041	96.3785	6.75596	0.697	1	53								Asb11	brown	ENSMUSG00000031382	-0.13	0.042	0.308	96.768	106.217	15.012	12.903	0.139	0.032	0.141	36.6418	1.48628	38.669	13.7705	1	1	9
	Asphd1	salmon	ENSMUSG00000046378	0.079	0.039	0.102	460.833	440.567	31.17	35.343	0.241	0.269	0.015	156.257	11.5069	29.8162	0.357419	0.785	1	51								Asb13	lightyellow	ENSMUSG00000033781	0.056	0.037	0.29	2986.81	2878.23	165.112	208.276	0.515	0.099	0.794	91.4752	2.77546	234.708	14.5587	0	0	95
	Asphd2	grey60	ENSMUSG00000029348	0.046	0.1	0.205	1923.02	1882.66	94.084	87.605	0.266	0.269	0.022	100.449	14.5194	7.57366	0.252854	1	1	28								Asb18	midnightblue	ENSMUSG00000067081	0.066	0.282	0.674	98.158	93.88	15.237	10.793	0.176	0.172	0.071	48.4025	5.79189	17.3731	0.256643	1	1	6
	Aspscr1	greenyellow	ENSMUSG00000025142	0.03	0.282	0.43	1408.87	1393.41	78.769	51.89	0.159	0.157	0.066	90.8941	13.5784	5.40276	0.670702	0.987	1	41								Asb3	lightgreen	ENSMUSG00000020305	-0.045	0.523	0.835	354.738	367.027	62.504	64.531	0.24	0.572	0.065	86.9711	3.88607	120.755	1.1584	0.978	1	15
	Asrgl1	yellow	ENSMUSG00000024654	-0.066	0.02	0.062	16701.6	17655.7	1148.31	1073.2	0.611	0.617	0.288	414.266	86.9228	101.343	15.1945	0	0	122								Asb7	lightcyan	ENSMUSG00000030509	-0.098	0.014	0.182	1011.28	1084.93	79.246	120.194	0.361	0.048	0.364	6.27839	0.483092	95.1213	10.7429	0.508	1	24
	Aste1	grey60	ENSMUSG00000032567	0.137	0.047	0.117	157.981	144.886	22.923	23.472	0.101	0.102	0.007	81.719	5.51994	6.596	0.0839012	1	1	31								Asb8	darkgreen	ENSMUSG00000048175	-0.015	0.534	0.84	1670.74	1690.27	66.88	61.666	0.327	0.135	0.332	27.277	1.39004	35.8309	8.28491	1	1	10
	Astn1	royalblue	ENSMUSG00000026587	0.056	0.156	0.282	19764.7	19196.4	2025.01	1682.73	0.12	0.275	0.085	20.2674	1.95461	87.7526	2.23275	1	1	6								Ascc2	midnightblue	ENSMUSG00000020412	0.022	0.493	0.822	914.168	900.891	60.261	48.332	0.151	0.144	0.204	75.3584	4.83207	44.2154	0.743495	0.994	1	13
	Astn2	turquoise	ENSMUSG00000028373	0.139	0	0.004	2304.91	2113.41	213.653	192.34	0.456	0.379	0.407	193.705	68.5468	239.344	65.9533	1	1	12								Ascc3	turquoise	ENSMUSG00000038774	-0.024	0.488	0.819	1374.72	1400.78	135.863	112.661	0.469	0.552	0.242	354.611	88.4895	281.449	43.7429	0	0	48
	Asxl1	turquoise	ENSMUSG00000042548	0.072	0.051	0.124	2044.81	1963.52	171.583	162.147	0.365	0.391	0.173	189.708	70.7824	109.846	28.1106	1	1	7								Asgr1	magenta	ENSMUSG00000020884	-0.351	0.005	0.103	40.052	51.234	10.626	16.851	0.254	0.307	0.134	116.662	14.6124	33.963	7.68142	0.164	0.63	29
	Asxl2	darkgrey	ENSMUSG00000037486	0.081	0.005	0.024	1542.02	1471.14	90.327	90.061	0.47	0.257	0.742	32.4612	2.43694	55.4711	3.65079	1	1	6								Ash1l	tan	ENSMUSG00000028053	0.027	0.309	0.695	12735.5	12518.2	863.127	889.998	0.385	0.523	0.306	144.919	14.6526	150.403	17.0424	0.997	1	12
	Asxl3	midnightblue	ENSMUSG00000045215	0.068	0.168	0.298	776.122	747.561	82.633	88.24	0.498	0.388	0.486	107.017	7.56256	144.604	20.5677	1	1	8								Ash2l	skyblue	ENSMUSG00000031575	-0.047	0.027	0.249	1564.97	1618.34	58.784	49.694	0.225	0.227	0.038	98.9743	4.77758	10.814	0.307432	0.001	0.005	41
	Atad1	yellow	ENSMUSG00000013662	-0.091	0.008	0.031	6301.26	6774.12	530.827	484.04	0.88	0.859	1	588.524	121.043	477.3	52.7937	0	0	105								Asic2	darkturquoise	ENSMUSG00000020704	-0.007	0.75	0.929	4995.65	5027.07	288.178	239.49	0.149	0.11	0.141	43.0459	1.22017	49.2385	4.81699	1	1	9
	Atad2	grey60	ENSMUSG00000022360	-0.041	0.405	0.553	303.032	314.583	35.524	32.685	0.293	0.289	0.136	97.0618	15.6121	13.1532	1.53173	1	1	27								Asic4	green	ENSMUSG00000033007	0.081	0.111	0.472	363.014	343.222	35.424	42.609	0.106	0.055	0.085	75.5166	4.50202	40.2684	8.76067	0.743	1	21
	Atad3a	orange	ENSMUSG00000029036	0.081	0.014	0.047	1194.6	1140.82	88.022	60.52	0.704	0.708	0.074	256.74	21.5831	40.7739	1.07781	0.014	0.072	74								Asna1	salmon	ENSMUSG00000052456	-0.012	0.682	0.905	3504.19	3540.17	205.917	223.283	0.136	0.127	0.12	36.9904	3.0634	23.0472	1.12804	1	1	2
	Atat1	magenta	ENSMUSG00000024426	0.008	0.81	0.879	3244.75	3257.37	242.876	278.044	0.479	0.507	0.251	211.019	45.0455	124.705	14.8942	0.29	1	61								Asns	green	ENSMUSG00000029752	-0.028	0.467	0.808	4551.44	4651.83	444.263	501.159	0.667	0.521	0.622	228.157	42.6769	261.498	63.8058	0.862	1	19
	Atcay	paleturquoise	ENSMUSG00000034958	0.044	0.032	0.088	8965.18	8785.27	325.156	357.845	0.704	0.525	0.598	58.3668	3.68598	113.38	7.35443	1	1	15								Aspa	white	ENSMUSG00000020774	0.049	0.507	0.828	170.882	165.568	27.877	28.374	0.323	0.161	0.513	41.1977	4.00682	20.2208	6.37649	1	1	4
[truncated: 8,675 more rows]
[truncated: 29 more columns]

## Sheet: Table S3
Table S3. Differentially expressed (DE) genes and associated data.
[truncated: 2,035 more rows]
[truncated: 87 more columns]

## Sheet: Table S4
Table S4. GO terms for differential expression (DE) and network module descriptions.
[truncated: 348 more rows]

## Sheet: Table S5
Table S5. Differential wiring (DW) and associated data.
[truncated: 2,065 more rows]
[truncated: 14 more columns]

[truncated: 9 more sheets: Table S6, Table S7, Table S8, Table S9, Table S10, Table S11, Table S12, Table S13, Table S14]
